# Supplementary material for: Non-invasive tumor genotyping using radiogenomic biomarkers, a systematic review and oncology-wide pathway analysis
Source: Oncotarget. 2018 Apr 13;9(28):20134–55. doi: 10.18632/oncotarget.24893 (PMC5929452; doi:10.18632/oncotarget.24893)
Supplement: Supplementary file 2 [file oncotarget-09-20134-s002.xlsx]

## Sheet: S1 Search&flowchart
Supplementary Table 1 - Search strategy and inclusion flowchart
Search strategy
Radiogenomics (1)
(((genet*[tw] OR genomi*[tw] OR “genetics”[Mesh]) AND (feature*[tw] OR radiol*[tw] OR biomark*[tw] OR mapping[tw] OR map[tw] OR atlas[tw] OR surrog*[tw])) OR radiogeno*[tw] OR radiomi*[tw] OR (imaging[tw] AND genomics[tw]))
Oncology (2)
("neoplasms"[MeSH Terms] OR oncol*[tw] OR tumor[tw] OR cancer[tw] OR carcinoma[tw]OR malign*[tw])
Imaging (3)
("Magnetic Resonance Imaging"[Mesh] OR ("magnetic"[tw] AND "resonance"[tw]) OR NMR OR MRI[tw] OR MR[tw] OR "tomography, x-ray computed"[MeSH] OR CT[tw] OR (comput*[tw] AND tomogr*[tw]) OR pet[tw] OR pet/*[tw] OR petscan*[tw] OR tomography, emission-computed[mh] OR (emission[tw] AND (tomograph[tw] OR tomographs[tw] OR tomographic*[tw] OR tomography[tw] OR tomographies[tw])) OR "Mammography"[Mesh] …
Limits (4)
(English[lang] NOT ((Animals[Mesh] NOT Humans[Mesh]) OR Editorial[Publication type] OR Comment[Publication type] OR Letter[Publication type] OR Case Reports[Publication type]))
Final search: 1 AND 2 AND 3 AND 4
SEARCH PUBMED (Performed at 2-6-15, update 1-5-2016, update 28-7-2016, update 30-10-2016, update 1-2-2017):
(((genet*[tw] OR genomi*[tw] OR “genetics”[Mesh]) AND (feature*[tw] OR radiol*[tw] OR biomark*[tw] OR mapping[tw] OR map[tw] OR atlas[tw] OR surrog*[tw])) OR radiogeno*[tw] OR radiomi*[tw] OR (imaging[tw] AND genomics[tw])) AND ("neoplasms"[MeSH Terms] OR oncol*[tw] OR tumor[tw] OR cancer[tw] OR carcinoma[tw]OR malign*[tw]) AND ("Magnetic Resonance Imaging"[Mesh] OR ("magnetic"[tw] AND "resonance…
SEARCH EMBASE (Performed at 2-6-15, update 1-5-2016, update 28-7-2016, update 30-10-2016, update 1-2-2017):
(((genet* OR genomi*) AND (feature* OR radiol* OR biomark* OR mapping OR map OR atlas OR surrog*)) OR radiogeno* OR radiomi* OR (imaging AND genomics)) AND (neoplasm* OR oncol* OR tumor OR cancer OR carcinoma OR malign*) AND ((magnetic AND resonance) OR NMR OR MRI OR MR OR CT OR (comput* AND tomogr*)) AND (([article]/lim OR [article in press]/lim) AND [english]/lim AND [humans]/lim AND [embase]/l…
Additional setting: Limit to terms indexed in article as 'major focus'
