# Supplementary material for: Non-invasive tumor genotyping using radiogenomic biomarkers, a systematic review and oncology-wide pathway analysis
Source: Oncotarget. 2018 Apr 13;9(28):20134–55. doi: 10.18632/oncotarget.24893 (PMC5929452; doi:10.18632/oncotarget.24893)
Supplement: Supplementary file 3 [file oncotarget-09-20134-s003.xlsx]

## Sheet: S2 Radiogenomics lookup
Min van measuredValueStandardised (When studies corrected for multiple hypothesis testing through choosing another boundary of significance than a p-value of 0,05, we adjusted found p-values so that 0,05 was the boundary of significance)						Kolomlabels
						A tumour size and volume			B tumour margin and shape	C location/infiltration	D necrosis/cysts/cavitations																						E calcifications		F multifocality					H MR signal intensity/homogeneity
						MR Tumour volume	MR Tumour volume total				MR Cysts	MR Cysts and or necrosis	MR Necrosis			MR Necrosis and contrast enhancement		MR Necrosis area percent	MR Necrosis area volume	MR Necrosis central		MR necrosis high volume female		MR necrosis high volume male		MR Necrosis/contrast enhancement		MR Necrosis and contrast anhancement tumour bulk		MR Necrosis and contrast anhancement tumour bulk/total tumour volume		MR Necrosis or cystic change	CT Calcifications	MR Calcifications	MR Multifocality			MR Tumours with satellite lesions		MR Heterogeneity	MR Homogeneity	MR homogeneity T1 signal	MR homogeneity T2 signal	MR Intensity FLAIR high signal	MR Intensity number of voxels	MR Intensity Peak T2	MR Intensity T1 postcontrast	MR Intensity T2 FLAIR	MR Intensity T2 FLAIR hyper
Rijlabels	geneticEvent	Author	Year	Population size	Pubmed ID	p.value	area.under.curve	p.value			p.value	p.value	area.under.curve	p.value	rho	area.under.curve	p.value	p.value	p.value	area.under.curve	p.value	p.value	Z.score	p.value	Z.score	area.under.curve	p.value	area.under.curve	p.value	area.under.curve	p.value	p.value	p.value	p.value	odds.ratio	p.value	rho	p.value	rho	p.value	p.value	p.value	p.value	fold.change	p.value	p.value	p.value		area.under.curve
Glioblastoma	ABRACL	You	2016	145	27399113
	ACSS2	You	2016	145	27399113
	ADM	Pope	2008	52	18796682
	ADORA3 expression	Raza	2014	20	14734472									0.029	-0.58
	AKT1 expression	Barajas	2015	10	26231469
	ANAPC11	You	2016	145	27399113
	ANGPT2 expression	Barajas	2015	10	26231469
	ANXA11	You	2016	145	27399113
	Ap1	Colen	2015	99	25490189																			0.049	2.17
	APBA1	Jamshidi	2014	23	24056404					0.049
	APOB	Jamshidi	2014	23	24056404					0.025
	AQP4	Zinn	2011	52	21998659																																							-1.8417
	ASCL1	Pope	2008	52	18796682
	ATF2	Zinn	2012	64	22870228
	ATF4	Colen	2015	99	25490189																			0.0049	2.186
	ATP6AP1	You	2016	145	27399113
	BCL2L1 expression	Barajas	2015	10	26231469
	BCL7C	You	2016	145	27399113
	BFSP1	Jamshidi	2014	23	24056404					0.021
	BIRC5	You	2016	145	27399113
	C10orf90	You	2016	145	27399113
	C14orf142	You	2016	145	27399113
	C19orf25	You	2016	145	27399113
	C3	Jain	2011	18	22422183
	C6orf106	You	2016	145	27399113
	C7orf50	You	2016	145	27399113
	CA9 expression	Barajas	2015	10	26231469
	CAMSAP2	Jamshidi	2014	23	24056404
	CASP7 expression	Raza	2014	20	14734472									0.018	-0.63
	CBFB	Zinn	2012	64	22870228
	CCDC80	Jamshidi	2014	23	24056404					0.001
	CCND2 expression	Raza	2014	20	14734472									0.053	-0.52
	CCNE1 expression	Raza	2014	20	14734472									0.026	-0.59
	CD40 expression	Raza	2014	20	14734472									0.035	0.57
	CD52	Jamshidi	2014	23	24056404
	CDKN2A	Colen	2015	99	25490189																	0.049	-3.745
		You	2016	145	27399113
	CDKN2A (homozygous deletion)	Gutman	2013	75	23392431									0.05
	CDKN2A deletion	Hu	2017	13	27502248
	CENPM	You	2016	145	27399113
	CHCHD2	You	2016	145	27399113
	CHI3L1 1	Jamshidi	2014	23	24056404					0.025
	CHP1	You	2016	145	27399113
	CIMP	Itakura	2015	265	26333934
	CLDN10	Jamshidi	2014	23	24056404					0.007
	CNPY3	You	2016	145	27399113
	COL1A1	Zinn	2011	52	21998659																																							1.6914
	COL28A1	You	2016	145	27399113
	COL6A3	Zinn	2011	52	21998659																																							2.1281
	COX6A1	You	2016	145	27399113
	CRISPLD1	You	2016	145	27399113
	CTNNA2	Zinn	2011	52	21998659																																							-1.6438
	CTNNB1	Colen	2015	99	25490189																			0.049	2.607
	CX3CR1	Jain	2011	18	22422183
	CXCL12	Zinn	2011	52	21998659																																							1.9514
	CXCR4 (gene expression)	Stevenso	2008	22	18812968																																								0.036	0.02
	DNASE1L1 expression	Raza	2014	20	14734472									0.023	0.61
	DOCK1	You	2016	145	27399113
	E2f	Colen	2015	99	25490189																	0.049	2.4
	E2F1	Colen	2015	99	25490189																	0.049	3.404
	E2F2	Colen	2015	99	25490189																	0.049	2.646
	E2F3	Colen	2015	99	25490189																	0.049	2.449
	E2F5	You	2016	145	27399113
	ECI1	You	2016	145	27399113
	ECM1	Jain	2011	18	22422183
	ECM2	Jamshidi	2014	23	24056404					0.005
	EDNRB expression	Raza	2014	20	14734472									0.027	-0.59
	EFNA5	You	2016	145	27399113
	EGFR amplification	Aghi	2005	75	16361543
		Ellingson	2013	507	22997168																																										0.049	0.032
		Gupta	2014	106	24474262
		Gutman	2013	75	23392431									0.07
		Hu	2017	13	27502248
		Itakura	2015	265	26333934
		Young	2013	147	23811973				0.23			0.12																								0.52
	EGFR amplification vs TP53 mutation and WT	Aghi	2005	75	16361543				4.9e-07
	EGFR amplification vs TP53 mutation vs WT	Aghi	2005	75	16361543				0.051
	EGFR expression	Barajas	2015	10	26231469
	EGFR mutation	Gutman	2013	75	23392431									0.71
		Gutman	2015	76	26337765		0.551	0.445					0.556	0.429												0.682	0.001	0.535	0.631	0.549	0.488																		0.542
		Jain	2014	45	24646147
	EGFRvIII mutation	Arevalo-Perez	2015	82	26338913
		Ellingson	2013	507	22997168																																										0.51	0.51
		Gupta	2014	106	24474262
		Tykocinski	2012	132	22492960
	EGR1	Colen	2015	99	25490189																			0.049	2.19
	EHD2	You	2016	145	27399113
	EP300	Colen	2015	99	25490189																	0.049	2.414
	EPHA1 expression	Raza	2014	20	14734472									0.004	0.77
	ERG	Colen	2015	99	25490189																			0.049	2.236
	ESCO2	You	2016	145	27399113
	ESR1	Zinn	2012	64	22870228
	ESRRA	Colen	2014	92	24889866					0.000623
		Zinn	2012	64	22870228
	ETS1	Colen	2015	99	25490189																			0.049	2.201
	ETS2	Colen	2015	99	25490189																			0.049	2.219
	EXOSC5	You	2016	145	27399113
	F8-1A expression	Barajas	2015	10	26231469
	F8-2 expression	Barajas	2015	10	26231469
	FAM195A	You	2016	145	27399113
	FAM195B	You	2016	145	27399113
	FAM83D	Jamshidi	2014	23	24056404					0.035
	FAM96A	You	2016	145	27399113
	FAS expression	Raza	2014	20	14734472									0.053	-0.52
	FGF10 expression	Barajas	2015	10	26231469
	FGF11 expression	Barajas	2015	10	26231469
	FGF12 expression	Barajas	2015	10	26231469
	FGF13 expression	Barajas	2015	10	26231469
	FGF14 expression	Barajas	2015	10	26231469
	FGF15 expression	Barajas	2015	10	26231469
	FGF16 expression	Barajas	2015	10	26231469
	FGF17 expression	Barajas	2015	10	26231469
	FGF18 expression	Barajas	2015	10	26231469
	FGF19 expression	Barajas	2015	10	26231469
	FGF2	Jain	2011	18	22422183
	FGF2 expression	Barajas	2015	10	26231469
	FGF20 expression	Barajas	2015	10	26231469
	FGF21 expression	Barajas	2015	10	26231469
	FGF22 expression	Barajas	2015	10	26231469
	FGF23 expression	Barajas	2015	10	26231469
	FGF3 expression	Barajas	2015	10	26231469
	FGF4 expression	Barajas	2015	10	26231469
	FGF5 expression	Barajas	2015	10	26231469
	FGF6 expression	Barajas	2015	10	26231469
	FGF7 expression	Barajas	2015	10	26231469
	FGF8 expression	Barajas	2015	10	26231469
	FGF9 expression	Barajas	2015	10	26231469
	FLNB	You	2016	145	27399113
	FOXM1	Colen	2015	99	25490189																	0.049	3.275
	FOXO1	Colen	2015	99	25490189																	0.049	3.242
	FOXO1A expression	Barajas	2015	10	26231469
	FOXO3	Zinn	2012	64	22870228
	FOXP1	Jamshidi	2014	23	24056404					0.018
	GABPA expression	Raza	2014	20	14734472									0.034	-0.56
	GADD45G	You	2016	145	27399113
	GADD45GIP1	You	2016	145	27399113
	GBAS	You	2016	145	27399113
	GDPD5	You	2016	145	27399113
	GGH	You	2016	145	27399113
	GINS2	You	2016	145	27399113
	GLI1	Colen	2014	92	24889866					-0.447
	GLIO703 expression	Barajas	2015	10	26231469
	GM2A	You	2016	145	27399113
	GOLT1A	You	2016	145	27399113
	GRB10	Zinn	2011	52	21998659																																							1.6322
	GTPBP2	You	2016	145	27399113
	GUK1	You	2016	145	27399113
	GYS1	You	2016	145	27399113
	HES4	You	2016	145	27399113
	HEYL	Jamshidi	2014	23	24056404
	HGF expression	Barajas	2015	10	26231469
	HIF1 expression	Barajas	2015	10	26231469
	HIF1A	Jain	2011	18	22422183
	HIF1AN	You	2016	145	27399113
	HIF1AN expression	Barajas	2015	10	26231469
	HJURP	Jamshidi	2014	23	24056404					0.038
	HSF2	Colen	2015	99	25490189																	0.049	2
	Hypoxia gene expression module (e.g. VEGF, ADM, PLAUR, SERPINE1, CA12) (gene module)	Diehn	2008	22	18362333
	IDH1 /2 mutation	Choi	2012	29	22281806
	IDH1 mutation	Carillo	2012	202	22322613
		Gutman	2013	75	23392431									0.19
		Itakura	2015	265	26333934
		Wang	2015	280	26409566
		Yamashita	2016	55	26405082													0.049	0.049
	IGF1 expression	Raza	2014	20	14734472									0.039	-0.55
	IGFBP2 expression	Barajas	2015	10	26231469
	IGFBP7 expression	Barajas	2015	10	26231469
	IL12RB1 expression	Raza	2014	20	14734472									0.014	-0.65
	IL7R	Jamshidi	2014	23	24056404
	IL7R expression	Raza	2014	20	14734472									0.016	-0.64
	IQSEC1	You	2016	145	27399113
	ITGA5	Jamshidi	2014	23	24056404									0.008
	ITIH2	Jamshidi	2014	23	24056404
	KCNK3	Jamshidi	2014	23	24056404
	KDF1	Jamshidi	2014	23	24056404
	KDM5B	Colen	2015	99	25490189																	0.049	-3.992
	KDR	Jain	2011	18	22422183
	KDR expression	Barajas	2015	10	26231469
	KIF1A	Zinn	2011	52	21998659																																							-1.8371
	KIF3C	You	2016	145	27399113
	KIF5C	Zinn	2011	52	21998659																																							-1.5486
	KLF2	Zinn	2012	64	22870228
	KLK3	Jamshidi	2014	23	24056404
	LARP1	You	2016	145	27399113
	LIG4 expression	Raza	2014	20	14734472									0.015	0.065
	LMO3	Jamshidi	2014	23	24056404					0.049
	LSM7	You	2016	145	27399113
	LSMD1	You	2016	145	27399113
	LTBP1	Jamshidi	2014	23	24056404
	LYPLA1	You	2016	145	27399113
	M phase gene cluster (gene module)	Barajas	2010	12	20093527
	M phase Of mitotic cell cycle gene cluster (gene module)	Barajas	2010	12	20093527
	MAEL	Jamshidi	2014	23	24056404					0.015
	Mesenchymal genetic module	Naeini	2013	46	23444259
	Mesenchymal genetic module vs non-mesenchymal	Naeini	2013	46	23444259											0.78	0.0011			0.73	0.0069
	Mesenchymal vs proneural vs proliferation genetic module	Naeini	2013	46	23444259												0.0046				0.0252
	MFSD5	You	2016	145	27399113
	MGMT methylation status	Ahn	2014	43	24949678				0.092		0.1			0.23
		Carillo	2012	202	22322613																														0.2	0.023	-0.17	0.012	0.18
		Drabycz	2009	72 location analysis; 59 texture analysis	19796694						0.1																																0.8
		Ellingson	2011	358	22001163																																											0.0092
		Ellingson	2013	507	22997168
		Eoli	2007	86	17473190									0.0019
		Itakura	2015	265	26333934
		Kanas	2017	86	28254081
		Levner	2009	59	20426152
		Romano	2013	47	22875158
		Rundle-Thiele	2015	32	26229673
		Sunwoo	2013	26	23023975
		Yamashita	2016	55	26405082													0.85	0.36
	MGP	Pope	2008	52	18796682
	Mitosis gene cluster (gene module)	Barajas	2010	12	20093527
	MMP7	Pope	2008	52	18796682
	MMP9	Jain	2011	18	22422183
	MPPED2	Zinn	2011	52	21998659																																							-2.1291
	MPST	You	2016	145	27399113
	MRPL36	You	2016	145	27399113
	MRPL55	You	2016	145	27399113
	MRPS12	You	2016	145	27399113
	MS4A1	Jamshidi	2014	23	24056404
	MYBL2	Colen	2015	99	25490189																	0.049	2.442
	MYC	Colen	2014	92	24889866					0.0548
		Colen	2015	99	25490189																	0.049	5.211
	MYCN	Colen	2015	99	25490189																	0.049	3.018
	NDUFA11	You	2016	145	27399113
	NDUFA6	You	2016	145	27399113
	NDUFB6	You	2016	145	27399113
	NDUFB7	You	2016	145	27399113
	NEDD4L	You	2016	145	27399113
	NEXN	Jamshidi	2014	23	24056404					0.005
	NF-?B	Colen	2014	92	24889866					-1.953
	NF1 mutation	Gutman	2013	75	23392431									0.37
		Gutman	2015	76	26337765		0.604	0.103					0.658	0.063												0.516	0.855	0.671	0.032	0.576	0.256																		0.537
	NFATC1 expression	Raza	2014	20	14734472									0.026	-0.59
	NFATC2	Colen	2015	99	25490189																			0.049	2.236
	NFE2	Colen	2015	99	25490189																	0.049	4.075
	NFIX expression	Raza	2014	20	14734472									0.053	-0.52
	NFKB1A	Colen	2014	92	24889866					-2.236
	NFYA	Colen	2015	99	25490189																	0.049	2.219
	NHP2	You	2016	145	27399113
	NME2	You	2016	145	27399113
	NPTX2	Pope	2008	52	18796682
	NPTXR	Pope	2008	52	18796682
	NRF1	Colen	2014	92	24889866					0.00108
	NRN1	Pope	2008	52	18796682
	NUBP2	You	2016	145	27399113
	ODZ3	You	2016	145	27399113
	ORC6	You	2016	145	27399113
	OX40 Ligand expression	Raza	2014	20	14734472									0.02	-0.62
	OXLD1	You	2016	145	27399113
	PAM16	You	2016	145	27399113
	PBK	You	2016	145	27399113
	PDGFA expression	Barajas	2015	10	26231469
	PDGFB expression	Barajas	2015	10	26231469
	PDGFC expression	Barajas	2015	10	26231469
	PDGFD expression	Barajas	2015	10	26231469
	PDGFRA amplification	Gutman	2013	75	23392431									0.57
		Hu	2017	13	27502248
	PDGFRA mutated	Jain	2014	45	24646147
	PDGFRA mutation	Gutman	2015	76	26337765		0.515	0.919					0.572	0.531												0.612	0.375	0.612	0.322	0.722	0.026																		0.56
	PGF expression	Barajas	2015	10	26231469
		Raza	2014	20	14734472									0.016	-0.64
	PGR	Colen	2015	99	25490189																			0.049	2.196
	Phillips classification (molecular subclass)	Jain	2013	57	23238158
	PIK3C2B expression	Barajas	2015	10	26231469
	PIK3C3 expression	Barajas	2015	10	26231469
	PIK3CA expression	Barajas	2015	10	26231469
	PIK3CA mutation	Gutman	2013	75	23392431									1
	PIK3IP1	Jamshidi	2014	23	24056404					0.018
	PIK3R1 expression	Barajas	2015	10	26231469
	PIK3R1 mutation	Gutman	2013	75	23392431									0.4
	PIK4CA expression	Barajas	2015	10	26231469
	PKP4	Zinn	2011	52	21998659																																							-1.59
	PLAG1	Zinn	2012	64	22870228
	POC5	Jamshidi	2014	23	24056404
	POLR2F	You	2016	145	27399113
	POSTN	Zinn	2011	52	21998659																																							7.4578
	PPARA	Colen	2014	92	24889866					0.555
	PPARGC1A	Zinn	2012	64	22870228
	PRDX4	You	2016	145	27399113
	PRKCB1 expression	Barajas	2015	10	26231469
	Proliferation gene expression module (e.g. TOP2A, CDC2, and BUB1B)	Diehn	2008	22	18362333
	Proneural genetic module	Naeini	2013	46	23444259
	PSEN2	You	2016	145	27399113
	PSMA7	You	2016	145	27399113
	PSPH	You	2016	145	27399113
	PTEN deletion	Hu	2017	13	27502248
	PTEN loss	Ellingson	2013	507	22997168																																										0.051	0.051
	PTEN mutation	Gutman	2013	75	23392431									0.63
		Jain	2014	45	24646147
	PTGER4 expression	Raza	2014	20	14734472									0.0037	0.78
	PXMP2	You	2016	145	27399113
	RAB3A expression	Raza	2014	20	14734472									0.038	0.56
	RAP2A	Jamshidi	2014	23	24056404					0.032
	RARA	Colen	2015	99	25490189																			0.049	2
	RASSF2	Jamshidi	2014	23	24056404					0.039
	Rb	Colen	2015	99	25490189																	0.049	-2.137
	RB1	Colen	2015	99	25490189																	0.049	-3.409
		Gutman	2013	75	23392431									0.49
	RB1 deletion	Hu	2017	13	27502248
	RB1 mutation	Gutman	2015	76	26337765		0.676	0.011					0.588	0.365												0.642	0.066	0.577	0.441	0.572	0.526																		0.66
	RBM3	You	2016	145	27399113
	RBP4	Jamshidi	2014	23	24056404
	RCN2	You	2016	145	27399113
	RING1	You	2016	145	27399113
	RNA polymerase II elongation factor SIII p15 subunit expression	Raza	2014	20	14734472									0.03	-0.58
	ROMO1	You	2016	145	27399113
	RPL35	You	2016	145	27399113
	RPL39L	You	2016	145	27399113
	RUNX3	Jamshidi	2014	23	24056404									0.003
	S1PR1	Jamshidi	2014	23	24056404					0.011
	SCAND1	You	2016	145	27399113
	Serpine1	Jain	2011	18	22422183
	SHC1 expression	Barajas	2015	10	26231469
	SHCBP1 expression	Barajas	2015	10	26231469
	SIVA1	You	2016	145	27399113
	SKIL expression	Raza	2014	20	14734472									0.047	-0.53
	SLC29A3	You	2016	145	27399113
	SLC2A3	You	2016	145	27399113
	SLC36A1	You	2016	145	27399113
	SLC6A6	You	2016	145	27399113
	SLC7A11	Takeuchi	2012	40	23096413					0.003
	SLIT3	You	2016	145	27399113
	SMAD7	Zinn	2012	64	22870228
	SNAI1	Zinn	2012	64	22870228
	SP1	Colen	2015	99	25490189																	0.049	2.613	0.051	2.2
	SPAG5	Jamshidi	2014	23	24056404
	SPOCK1	You	2016	145	27399113
	SRP9	You	2016	145	27399113
	SRPX2	Zinn	2011	52	21998659																																							1.7843
	STAT3	Colen	2015	99	25490189																			0.0049	2.83
	STAT6	Zinn	2012	64	22870228
	STK10	You	2016	145	27399113
	SULT1E1 expression	Raza	2014	20	14734472									0.043	0.54
	SUPT5H	You	2016	145	27399113
	TAGLN	Pope	2008	52	18796682
	TBX2	Colen	2015	99	25490189																	0.049	3
	TCEB2	You	2016	145	27399113
	TCF3	Colen	2015	99	25490189																	0.049	-3.5
	TCTEX1D2	You	2016	145	27399113
	TGFA expression	Raza	2014	20	14734472									0.054	0.52
	TGFB1I1 expression	Barajas	2015	10	26231469
	TGHB1 expression	Barajas	2015	10	26231469
	THBD expression	Raza	2014	20	14734472									0.019	0.063
	TIE1	Jain	2011	18	22422183
	TIE1 expression	Raza	2014	20	14734472									0.039	-0.55
	TIE2/TEK	Jain	2011	18	22422183
	TJP2	Pope	2008	52	18796682
	TM9SF4	You	2016	145	27399113
	TMEM100	You	2016	145	27399113
	TNFRSF1A	Jain	2011	18	22422183
	TNIP1	You	2016	145	27399113
	TP53	Colen	2014	92	24889866					-0.64
		Colen	2015	99	25490189																	0.049	-2.963	0.049	2.148
		Gutman	2013	75	23392431									0.24
		Zinn	2012	64	22870228
	TP53 deletion	Hu	2017	13	27502248
	TP53 (gene mutation)	Jain	2014	45	24646147
	TP53 mutation	Gutman	2015	76	26337765		0.646	0.01					0.666	0.004												0.531	0.655	0.675	0.002	0.522	0.755																		0.591
	TRMU	You	2016	145	27399113
	TWF1	You	2016	145	27399113
	TYMS	Jamshidi	2014	23	24056404					0.035
	UBE2T	You	2016	145	27399113
	UBQLN1	Jamshidi	2014	23	24056404					0.015
	UQCR11	You	2016	145	27399113
	VASH2	Jain	2011	18	22422183
	VEGF	Tykocinski	2012	132	22492960
	VEGF expression	Barajas	2015	10	26231469
	VEGFA-T1	Barajas	2015	10	26231469
	VEGFA-T1 expression	Barajas	2015	10	26231469
	VEGFA-T2 expression	Barajas	2015	10	26231469
	VEGFB expression	Barajas	2015	10	26231469
	VEGFC expression	Barajas	2015	10	26231469
	Verhaak classification (molecular subclass)	Jain	2013	57	23238158
		Jain	2014	45	24646147
	Verhaak subclass classical	Macyszyn	2016	134	26188015
	Verhaak subclass mesenchymal	Macyszyn	2016	134	26188015
	Verhaak subclass neural	Macyszyn	2016	134	26188015
	Verhaak subclass proneural	Macyszyn	2016	134	26188015
	VPS18	You	2016	145	27399113
	WDR37	You	2016	145	27399113
	WNT5A	Jain	2011	18	22422183
	XRCC6BP1	You	2016	145	27399113
	YWHAE expression	Barajas	2015	10	26231469
	ZNFX1	You	2016	145	27399113
Glioma (grade II)	1p/19q loss of heterozygosity (LOH)	Thon	2014	98	25311315
	HLA-G	Wang	2015	72	25903722	0.026			-0.789
	IDH mutation	Yu	2017	92	27929688					0.007
	IDH1 mutation	Kickingreder	2015	73	26538165
		Wang	2015	146	25318355					0.049
	IDH1/2 mutation	Metellus	2010	47	21080178	0.047			0.007	0.004																														0.82
		Thon	2014	98	25311315
	Ki-67 (genetic biomarker index)	Thon	2014	98	25311315
	MGMT methylation status	Thon	2014	98	25311315
Glioma (grade II, III)	1p/19q codeletion	Fellah	2013	50	23221948
		Jenkinson	2006	86	16670176				0.0009																																	0.004	0.006
		Johnson	2017	148	28126746				9e-05	0.02																						0.31
		Narang	2010	21	20680399
	1p/19q loss of heterozygosity (LOH)	Saito	2016	250	26849373																												9e-05
	1p/19q loss of heterozygosity (LOH) and IDH1 mutation	Saito	2016	250	26849373																												9e-05
	IDH1 mutation	Metellus	2011	33	21643985
		Pope	2012	24	22015945
		Saito	2016	250	26849373																												0.0004
	p53 mutation	Saito	2016	250	26849373																												9e-05
Glioma (grade II, III, IV)	IDH mutation	Nakae	2016	167	27837434
	IDH1/2 mutation	Kalinina	2012	75	22426639
	Ki-67 (genetic biomarker index)	Shinomiya	2012	21	23229746
	TK-1 protein expression	Shinomiya	2012	21	23229746
	TK-1 mRNA expression	Shinomiya	2012	21	23229746
	TP53	Nakae	2016	167	27837434
Glioma (grade II, oligodendroglioma)	1p/19q codeletion	Brown	2008	55	18413825
Glioma (grade II, III, oligodendroglioma)	19q loss	Megyesi	2004	40	15240515				0.214	0.0999																															0.992
	1p loss	Megyesi	2004	40	15240515				0.001	0.628																															0.017
	1p/19q codeletion	Megyesi	2004	40	15240515				0.005	0.961																															0.047
		Sankar	2012	100	22424566
	1p/19q loss of heterozygosity (LOH)	Chawla	2013	40	23370479				0.07
	EGFR expression	Kapoor	2009	30	19357963
	ENG expression	Kapoor	2009	30	19357963
	PECAM1 expression	Kapoor	2009	30	19357963
	VEGF expression	Kapoor	2009	30	19357963
Glioma (grade III, oligodendroglioma)	1p/19q codeletion	Kim	2010	56	20587495				0.005	0.044	0.092																							0.318								0.033	0.041
Glioma (grade III, IV)	EGFR expression	Yoo	2013	29	23390061
	IDH mutation	Lee	2016	52	25205290
		Zhang	2016	120	27353503
	MGMT methylation status	Moon	2011	24	21833736				0.048		0.199																													0.695
Glioma (grade II, III, astrocytoma)	IDH mutation	Qi	2014	193	24932255				0.0009	0.0009
Eindtotaal						0.026	0.515	0.01	-0.789	-2.236	0.092	0.12	0.556	0.0019	-0.65	0.78	0.0011	0.049	0.049	0.73	0.0069	0.049	-3.992	0.0049	2	0.516	0.001	0.535	0.002	0.522	0.026	0.31	9e-05	0.318	0.2	0.023	-0.17	0.012	0.18	0.695	0.017	0.004	0.006	-2.1291	0.036	0.02	0.049	0.0092	0.537
[truncated: 203 more columns]

## Sheet: S2 Pivot_database
geneticEvent	hgncGeneSymbol	Neoplasm location	Author	labelImagingFeature (standardised)	imagingType	imagingSubtype	typeOfInformation	measuredValue unprocessed	measuredValueStandardised (When studies corrected for multiple hypothesis testing through choosing another boundary of significance than a p-value of 0,05, we adjusted found p-values so that 0,05 was the boundary of significance)	significance	Direction of correlation	Title	Year	Pubmed ID	Pubmed link	Population size	Male	Female	Mean or median age	Diagnosis	Pathology confirmation of diagnosis	Imaging technique	Technical details	PET	MR	CT	Mammogram	Method of analysis (quantitative, qualitative)	Validation of imaging feature scoring	Pre-imaging treatment	Multiparametric moddelling	Quantitative	Included in meta-analyisis	High-throughput analysing techniques/heatmaps	Genetic analysing technique	Sample source (1=DNA, 2=mRNA, 3=microRNA, 4=protein, 9=missing)	Type of genetic outcome (DNA copy number=DNA copy number, gene expression=gene expression, DNA small nucleotide variant =DNA small nucleotide variant, DNA methylation status=DNA methylatie, DNA translocation=DNA translocatie/ingewikkelde mutatie, protein expression=Protein expression, DNA loss of heterozygosity/chromosome loss=DNA loss of heterozygosity/chromosome loss (maar heel vaak komt dit ne…	Genetic outcome	Relevance genomic data	Conclusion as stated by authors	Multi hypothesis testing correction	Independent cohort for validation	Prospective study design	Homogeneity of population disease	Hypothesis for specific associations between imaging features and genomic features described	Biological clarification for found associations between genomic features and imaging features	Biologic clarification	Describe the index test and how it was conducted and interpreted:	Were the index test results interpreted without knowledge of the results of the reference standard?
EGFR mutation	EGFR	lung	Cho	PET FDG SUV max univariate	N positron emission tomography features	other/not specified	p.value	0.014	0.014	significant	NA	Correlation between EGFR gene mutation, cytologic tumor markers, 18F-FDG uptake in non-small cell lung cancer	2016	26979333	http://www.ncbi.nlm.nih.gov/pubmed/26979333	58	NA	NA	Na	Non-small cell lung cancer	pathology confirmed	PET	FDG-PET	yes	no	yes	no	semi-quantitative	NA	no treatment received	NA	yes	yes	no	PCR	DNA	DNA small nucleotide variant	EGFR mutation	TKIs have been shown to prolong progression-free survival, and activating EGFR mutations have been shown to predict the response to EGFR-TKI therapy.	In addition, we have also shown that EGFR mutation has relatively lower glycolysis compared with wild-type EGFR.	no	no	yes	yes	yes	no	NA	PET/CT protocol and imaging analysis All patients underwent routine FDG PET/CT scans with either Discovery 600 PET/CT (GE Healthcare, Milwaukee, WI, USA) or Biograph TruePoint 40 PET/ CT (Siemens Medical Systems, CTI, Knoxville, TN, USA). All patients fas	Unclear
EGFR mutation	EGFR	lung	Cho	PET FDG SUV max multivariate	N positron emission tomography features	other/not specified	p.value	0.005	0.005	significant	NA	Correlation between EGFR gene mutation, cytologic tumor markers, 18F-FDG uptake in non-small cell lung cancer	2016	26979333	http://www.ncbi.nlm.nih.gov/pubmed/26979333	58	NA	NA	Na	Non-small cell lung cancer	pathology confirmed	PET	FDG-PET	yes	no	yes	no	semi-quantitative	NA	no treatment received	NA	yes	yes	no	PCR	DNA	DNA small nucleotide variant	EGFR mutation	TKIs have been shown to prolong progression-free survival, and activating EGFR mutations have been shown to predict the response to EGFR-TKI therapy.	In addition, we have also shown that EGFR mutation has relatively lower glycolysis compared with wild-type EGFR.	no	no	yes	yes	yes	no	NA	PET/CT protocol and imaging analysis All patients underwent routine FDG PET/CT scans with either Discovery 600 PET/CT (GE Healthcare, Milwaukee, WI, USA) or Biograph TruePoint 40 PET/ CT (Siemens Medical Systems, CTI, Knoxville, TN, USA). All patients fas	Unclear
EGFR mutation	EGFR	lung	Cho	PET FDG TLG total lesion glycolysis log	N positron emission tomography features	other/not specified	p.value	0.014	0.014	significant	NA	Correlation between EGFR gene mutation, cytologic tumor markers, 18F-FDG uptake in non-small cell lung cancer	2016	26979333	http://www.ncbi.nlm.nih.gov/pubmed/26979333	58	NA	NA	Na	Non-small cell lung cancer	pathology confirmed	PET	FDG-PET	yes	no	yes	no	semi-quantitative	NA	no treatment received	NA	yes	yes	no	PCR	DNA	DNA small nucleotide variant	EGFR mutation	TKIs have been shown to prolong progression-free survival, and activating EGFR mutations have been shown to predict the response to EGFR-TKI therapy.	In addition, we have also shown that EGFR mutation has relatively lower glycolysis compared with wild-type EGFR.	no	no	yes	yes	yes	no	NA	PET/CT protocol and imaging analysis All patients underwent routine FDG PET/CT scans with either Discovery 600 PET/CT (GE Healthcare, Milwaukee, WI, USA) or Biograph TruePoint 40 PET/ CT (Siemens Medical Systems, CTI, Knoxville, TN, USA). All patients fas	Unclear
EGFR mutation	EGFR	lung	Cho	PET FDG TLG total lesion glycolysis log multivariate	N positron emission tomography features	other/not specified	p.value	0.005	0.005	significant	NA	Correlation between EGFR gene mutation, cytologic tumor markers, 18F-FDG uptake in non-small cell lung cancer	2016	26979333	http://www.ncbi.nlm.nih.gov/pubmed/26979333	58	NA	NA	Na	Non-small cell lung cancer	pathology confirmed	PET	FDG-PET	yes	no	yes	no	semi-quantitative	NA	no treatment received	NA	yes	yes	no	PCR	DNA	DNA small nucleotide variant	EGFR mutation	TKIs have been shown to prolong progression-free survival, and activating EGFR mutations have been shown to predict the response to EGFR-TKI therapy.	In addition, we have also shown that EGFR mutation has relatively lower glycolysis compared with wild-type EGFR.	no	no	yes	yes	yes	no	NA	PET/CT protocol and imaging analysis All patients underwent routine FDG PET/CT scans with either Discovery 600 PET/CT (GE Healthcare, Milwaukee, WI, USA) or Biograph TruePoint 40 PET/ CT (Siemens Medical Systems, CTI, Knoxville, TN, USA). All patients fas	Unclear
EGFR mutation	EGFR	lung	Dai	CT Tumour size diameter	A tumour size and volume	other/not specified	p.value	0.005	0.005	significant	NA	Air bronchogram: A potential indicator of epidermal growth factor receptor mutation in pulmonary subsolid nodules	2016	27393502	http://www.ncbi.nlm.nih.gov/pubmed/27393502	204	84	120	58.3	Non-small cell lung cancer	NA	CT	NA	no	no	yes	no	semi-quantitative	NA	NA	NA	yes	yes	no	PCR	DNA	DNA small nucleotide variant	EGFR mutation	Adenocarcinoma with epidermal growth factor receptor (EGFR) mutation is considered as a subgroup of lung cancer that shows a striking response to EGFR tyrosine kinase inhibitors.	In conclusion, our study has demonstrated that imaging morphological features were associated with pathological invasiveness and EGFR status in subsolid nodules. Tumor size and solid volume proportion were significant predictors of invasive adenocarcinomas. In addition,the presence of air bronchogram was suggestive of activated EGFR mutation	no	no	no	yes	no	no	NA	CT protocolsAll studies were performed using a 128-row multi-slice CT scan-ner system (Siemens Definition AS+, Siemens Healthcare Sector,Forchheim, Germany). CT examinations extended in a craniocaudal direction, without contrast medium, and all images wer	Yes
EGFR mutation	EGFR	lung	Dai	CT Tumour size diameter multivariate	A tumour size and volume	other/not specified	p.value	0.058	0.058	not significant	NA	Air bronchogram: A potential indicator of epidermal growth factor receptor mutation in pulmonary subsolid nodules	2016	27393502	http://www.ncbi.nlm.nih.gov/pubmed/27393502	204	84	120	58.3	Non-small cell lung cancer	NA	CT	NA	no	no	yes	no	semi-quantitative	NA	NA	NA	yes	yes	no	PCR	DNA	DNA small nucleotide variant	EGFR mutation	Adenocarcinoma with epidermal growth factor receptor (EGFR) mutation is considered as a subgroup of lung cancer that shows a striking response to EGFR tyrosine kinase inhibitors.	In conclusion, our study has demonstrated that imaging morphological features were associated with pathological invasiveness and EGFR status in subsolid nodules. Tumor size and solid volume proportion were significant predictors of invasive adenocarcinomas. In addition,the presence of air bronchogram was suggestive of activated EGFR mutation	no	no	no	yes	no	no	NA	CT protocolsAll studies were performed using a 128-row multi-slice CT scan-ner system (Siemens Definition AS+, Siemens Healthcare Sector,Forchheim, Germany). CT examinations extended in a craniocaudal direction, without contrast medium, and all images wer	Yes
EGFR mutation	EGFR	lung	Dai	CT Shape lobular/irregular vs round	B tumour margin and shape	other/not specified	p.value	0.029	0.029	significant	NA	Air bronchogram: A potential indicator of epidermal growth factor receptor mutation in pulmonary subsolid nodules	2016	27393502	http://www.ncbi.nlm.nih.gov/pubmed/27393502	204	84	120	58.3	Non-small cell lung cancer	NA	CT	NA	no	no	yes	no	semi-quantitative	NA	NA	NA	yes	yes	no	PCR	DNA	DNA small nucleotide variant	EGFR mutation	Adenocarcinoma with epidermal growth factor receptor (EGFR) mutation is considered as a subgroup of lung cancer that shows a striking response to EGFR tyrosine kinase inhibitors.	In conclusion, our study has demonstrated that imaging morphological features were associated with pathological invasiveness and EGFR status in subsolid nodules. Tumor size and solid volume proportion were significant predictors of invasive adenocarcinomas. In addition,the presence of air bronchogram was suggestive of activated EGFR mutation	no	no	no	yes	no	no	NA	CT protocolsAll studies were performed using a 128-row multi-slice CT scan-ner system (Siemens Definition AS+, Siemens Healthcare Sector,Forchheim, Germany). CT examinations extended in a craniocaudal direction, without contrast medium, and all images wer	Yes
EGFR mutation	EGFR	lung	Dai	CT Margin speculated/lobulated vs smooth	B tumour margin and shape	other/not specified	p.value	0.016	0.016	significant	NA	Air bronchogram: A potential indicator of epidermal growth factor receptor mutation in pulmonary subsolid nodules	2016	27393502	http://www.ncbi.nlm.nih.gov/pubmed/27393502	204	84	120	58.3	Non-small cell lung cancer	NA	CT	NA	no	no	yes	no	semi-quantitative	NA	NA	NA	yes	yes	no	PCR	DNA	DNA small nucleotide variant	EGFR mutation	Adenocarcinoma with epidermal growth factor receptor (EGFR) mutation is considered as a subgroup of lung cancer that shows a striking response to EGFR tyrosine kinase inhibitors.	In conclusion, our study has demonstrated that imaging morphological features were associated with pathological invasiveness and EGFR status in subsolid nodules. Tumor size and solid volume proportion were significant predictors of invasive adenocarcinomas. In addition,the presence of air bronchogram was suggestive of activated EGFR mutation	no	no	no	yes	no	no	NA	CT protocolsAll studies were performed using a 128-row multi-slice CT scan-ner system (Siemens Definition AS+, Siemens Healthcare Sector,Forchheim, Germany). CT examinations extended in a craniocaudal direction, without contrast medium, and all images wer	Yes
EGFR mutation	EGFR	lung	Dai	CT Shape lobular/irregular vs round multivariate	B tumour margin and shape	other/not specified	p.value	0.527	0.527	not significant	NA	Air bronchogram: A potential indicator of epidermal growth factor receptor mutation in pulmonary subsolid nodules	2016	27393502	http://www.ncbi.nlm.nih.gov/pubmed/27393502	204	84	120	58.3	Non-small cell lung cancer	NA	CT	NA	no	no	yes	no	semi-quantitative	NA	NA	NA	yes	yes	no	PCR	DNA	DNA small nucleotide variant	EGFR mutation	Adenocarcinoma with epidermal growth factor receptor (EGFR) mutation is considered as a subgroup of lung cancer that shows a striking response to EGFR tyrosine kinase inhibitors.	In conclusion, our study has demonstrated that imaging morphological features were associated with pathological invasiveness and EGFR status in subsolid nodules. Tumor size and solid volume proportion were significant predictors of invasive adenocarcinomas. In addition,the presence of air bronchogram was suggestive of activated EGFR mutation	no	no	no	yes	no	no	NA	CT protocolsAll studies were performed using a 128-row multi-slice CT scan-ner system (Siemens Definition AS+, Siemens Healthcare Sector,Forchheim, Germany). CT examinations extended in a craniocaudal direction, without contrast medium, and all images wer	Yes
EGFR mutation	EGFR	lung	Dai	CT Margin speculated/lobulated vs smooth multivariate	B tumour margin and shape	other/not specified	p.value	0.511	0.511	not significant	NA	Air bronchogram: A potential indicator of epidermal growth factor receptor mutation in pulmonary subsolid nodules	2016	27393502	http://www.ncbi.nlm.nih.gov/pubmed/27393502	204	84	120	58.3	Non-small cell lung cancer	NA	CT	NA	no	no	yes	no	semi-quantitative	NA	NA	NA	yes	yes	no	PCR	DNA	DNA small nucleotide variant	EGFR mutation	Adenocarcinoma with epidermal growth factor receptor (EGFR) mutation is considered as a subgroup of lung cancer that shows a striking response to EGFR tyrosine kinase inhibitors.	In conclusion, our study has demonstrated that imaging morphological features were associated with pathological invasiveness and EGFR status in subsolid nodules. Tumor size and solid volume proportion were significant predictors of invasive adenocarcinomas. In addition,the presence of air bronchogram was suggestive of activated EGFR mutation	no	no	no	yes	no	no	NA	CT protocolsAll studies were performed using a 128-row multi-slice CT scan-ner system (Siemens Definition AS+, Siemens Healthcare Sector,Forchheim, Germany). CT examinations extended in a craniocaudal direction, without contrast medium, and all images wer	Yes
EGFR mutation	EGFR	lung	Dai	CT Tumour location right	C location/infiltration	other/not specified	p.value	0.816	0.816	not significant	NA	Air bronchogram: A potential indicator of epidermal growth factor receptor mutation in pulmonary subsolid nodules	2016	27393502	http://www.ncbi.nlm.nih.gov/pubmed/27393502	204	84	120	58.3	Non-small cell lung cancer	NA	CT	NA	no	no	yes	no	semi-quantitative	NA	NA	NA	yes	yes	no	PCR	DNA	DNA small nucleotide variant	EGFR mutation	Adenocarcinoma with epidermal growth factor receptor (EGFR) mutation is considered as a subgroup of lung cancer that shows a striking response to EGFR tyrosine kinase inhibitors.	In conclusion, our study has demonstrated that imaging morphological features were associated with pathological invasiveness and EGFR status in subsolid nodules. Tumor size and solid volume proportion were significant predictors of invasive adenocarcinomas. In addition,the presence of air bronchogram was suggestive of activated EGFR mutation	no	no	no	yes	no	no	NA	CT protocolsAll studies were performed using a 128-row multi-slice CT scan-ner system (Siemens Definition AS+, Siemens Healthcare Sector,Forchheim, Germany). CT examinations extended in a craniocaudal direction, without contrast medium, and all images wer	Yes
EGFR mutation	EGFR	lung	Dai	CT Cavitation	D necrosis/cysts/cavitations	cavitations	p.value	0.166	0.166	not significant	NA	Air bronchogram: A potential indicator of epidermal growth factor receptor mutation in pulmonary subsolid nodules	2016	27393502	http://www.ncbi.nlm.nih.gov/pubmed/27393502	204	84	120	58.3	Non-small cell lung cancer	NA	CT	NA	no	no	yes	no	semi-quantitative	NA	NA	NA	yes	yes	no	PCR	DNA	DNA small nucleotide variant	EGFR mutation	Adenocarcinoma with epidermal growth factor receptor (EGFR) mutation is considered as a subgroup of lung cancer that shows a striking response to EGFR tyrosine kinase inhibitors.	In conclusion, our study has demonstrated that imaging morphological features were associated with pathological invasiveness and EGFR status in subsolid nodules. Tumor size and solid volume proportion were significant predictors of invasive adenocarcinomas. In addition,the presence of air bronchogram was suggestive of activated EGFR mutation	no	no	no	yes	no	no	NA	CT protocolsAll studies were performed using a 128-row multi-slice CT scan-ner system (Siemens Definition AS+, Siemens Healthcare Sector,Forchheim, Germany). CT examinations extended in a craniocaudal direction, without contrast medium, and all images wer	Yes
EGFR mutation	EGFR	lung	Dai	CT Tumour solid volume proportion	I CT attenuation features	other/not specified	p.value	0.152	0.152	not significant	NA	Air bronchogram: A potential indicator of epidermal growth factor receptor mutation in pulmonary subsolid nodules	2016	27393502	http://www.ncbi.nlm.nih.gov/pubmed/27393502	204	84	120	58.3	Non-small cell lung cancer	NA	CT	NA	no	no	yes	no	semi-quantitative	NA	NA	NA	yes	yes	no	PCR	DNA	DNA small nucleotide variant	EGFR mutation	Adenocarcinoma with epidermal growth factor receptor (EGFR) mutation is considered as a subgroup of lung cancer that shows a striking response to EGFR tyrosine kinase inhibitors.	In conclusion, our study has demonstrated that imaging morphological features were associated with pathological invasiveness and EGFR status in subsolid nodules. Tumor size and solid volume proportion were significant predictors of invasive adenocarcinomas. In addition,the presence of air bronchogram was suggestive of activated EGFR mutation	no	no	no	yes	no	no	NA	CT protocolsAll studies were performed using a 128-row multi-slice CT scan-ner system (Siemens Definition AS+, Siemens Healthcare Sector,Forchheim, Germany). CT examinations extended in a craniocaudal direction, without contrast medium, and all images wer	Yes
EGFR mutation	EGFR	lung	Dai	CT Air bronchogram within the tumour multivariate	P other/not specified	other/not specified	p.value	0.039	0.039	significant	NA	Air bronchogram: A potential indicator of epidermal growth factor receptor mutation in pulmonary subsolid nodules	2016	27393502	http://www.ncbi.nlm.nih.gov/pubmed/27393502	204	84	120	58.3	Non-small cell lung cancer	NA	CT	NA	no	no	yes	no	semi-quantitative	NA	NA	NA	yes	yes	no	PCR	DNA	DNA small nucleotide variant	EGFR mutation	Adenocarcinoma with epidermal growth factor receptor (EGFR) mutation is considered as a subgroup of lung cancer that shows a striking response to EGFR tyrosine kinase inhibitors.	In conclusion, our study has demonstrated that imaging morphological features were associated with pathological invasiveness and EGFR status in subsolid nodules. Tumor size and solid volume proportion were significant predictors of invasive adenocarcinomas. In addition,the presence of air bronchogram was suggestive of activated EGFR mutation	no	no	no	yes	no	no	NA	CT protocolsAll studies were performed using a 128-row multi-slice CT scan-ner system (Siemens Definition AS+, Siemens Healthcare Sector,Forchheim, Germany). CT examinations extended in a craniocaudal direction, without contrast medium, and all images wer	Yes
EGFR mutation	EGFR	lung	Dai	CT Air bronchogram within the tumour univariate	P other/not specified	other/not specified	p.value	0.002	0.002	significant	NA	Air bronchogram: A potential indicator of epidermal growth factor receptor mutation in pulmonary subsolid nodules	2016	27393502	http://www.ncbi.nlm.nih.gov/pubmed/27393502	204	84	120	58.3	Non-small cell lung cancer	NA	CT	NA	no	no	yes	no	semi-quantitative	NA	NA	NA	yes	yes	no	PCR	DNA	DNA small nucleotide variant	EGFR mutation	Adenocarcinoma with epidermal growth factor receptor (EGFR) mutation is considered as a subgroup of lung cancer that shows a striking response to EGFR tyrosine kinase inhibitors.	In conclusion, our study has demonstrated that imaging morphological features were associated with pathological invasiveness and EGFR status in subsolid nodules. Tumor size and solid volume proportion were significant predictors of invasive adenocarcinomas. In addition,the presence of air bronchogram was suggestive of activated EGFR mutation	no	no	no	yes	no	no	NA	CT protocolsAll studies were performed using a 128-row multi-slice CT scan-ner system (Siemens Definition AS+, Siemens Healthcare Sector,Forchheim, Germany). CT examinations extended in a craniocaudal direction, without contrast medium, and all images wer	Yes
EGFR mutation	EGFR	lung	Dai	CT Vascular invasion	P other/not specified	other/not specified	p.value	0.144	0.144	not significant	NA	Air bronchogram: A potential indicator of epidermal growth factor receptor mutation in pulmonary subsolid nodules	2016	27393502	http://www.ncbi.nlm.nih.gov/pubmed/27393502	204	84	120	58.3	Non-small cell lung cancer	NA	CT	NA	no	no	yes	no	semi-quantitative	NA	NA	NA	yes	yes	no	PCR	DNA	DNA small nucleotide variant	EGFR mutation	Adenocarcinoma with epidermal growth factor receptor (EGFR) mutation is considered as a subgroup of lung cancer that shows a striking response to EGFR tyrosine kinase inhibitors.	In conclusion, our study has demonstrated that imaging morphological features were associated with pathological invasiveness and EGFR status in subsolid nodules. Tumor size and solid volume proportion were significant predictors of invasive adenocarcinomas. In addition,the presence of air bronchogram was suggestive of activated EGFR mutation	no	no	no	yes	no	no	NA	CT protocolsAll studies were performed using a 128-row multi-slice CT scan-ner system (Siemens Definition AS+, Siemens Healthcare Sector,Forchheim, Germany). CT examinations extended in a craniocaudal direction, without contrast medium, and all images wer	Yes
EGFR mutation	EGFR	lung	Dai	CT Pleural tag	P other/not specified	other/not specified	p.value	0.511	0.511	not significant	NA	Air bronchogram: A potential indicator of epidermal growth factor receptor mutation in pulmonary subsolid nodules	2016	27393502	http://www.ncbi.nlm.nih.gov/pubmed/27393502	204	84	120	58.3	Non-small cell lung cancer	NA	CT	NA	no	no	yes	no	semi-quantitative	NA	NA	NA	yes	yes	no	PCR	DNA	DNA small nucleotide variant	EGFR mutation	Adenocarcinoma with epidermal growth factor receptor (EGFR) mutation is considered as a subgroup of lung cancer that shows a striking response to EGFR tyrosine kinase inhibitors.	In conclusion, our study has demonstrated that imaging morphological features were associated with pathological invasiveness and EGFR status in subsolid nodules. Tumor size and solid volume proportion were significant predictors of invasive adenocarcinomas. In addition,the presence of air bronchogram was suggestive of activated EGFR mutation	no	no	no	yes	no	no	NA	CT protocolsAll studies were performed using a 128-row multi-slice CT scan-ner system (Siemens Definition AS+, Siemens Healthcare Sector,Forchheim, Germany). CT examinations extended in a craniocaudal direction, without contrast medium, and all images wer	Yes
Oncotype Dx recurrence score (Genetic module for recurrence risk)	no.gene.symbol	breast	Dialani	Mammogram Shape oval	mammogram	other/not specified	p.value	0.024	0.024	NA	NA	Prediction of Low versus High Recurrence Scores in Estrogen Receptor-Positive, Lymph Node-Negative Invasive Breast Cancer on the Basis of Radiologic-Pathologic Features: Comparison with Oncotype DX Test Recurrence Scores	2016	26937802	http://www.ncbi.nlm.nih.gov/pubmed/26937802	317	NA	NA	55	Breast cancer (ER+ N-)	pathology confirmed	MR, Mammogram	NA	no	yes	no	yes	qualitative	Third reviewer in case of discrepancy	NA	yes	no	yes	no	Database	NA	NA	Oncotype DX gene module recurrence score	The Oncotype DX (Genomic Health, Redwood City, Calif) genomic assay has been used to guide prognostic estimation and treatment decisions. With Oncotype DX test recurrence scores (ODRS), a sample of breast tumor tissue is used to analyze the activity of 21 different genes (16 cancer genes and five reference genes).	In conclusion, our study suggests that conventional imaging features of shape at mammography and MR imaging and vascularity and posterior features at US, combined with standard histopathology results, can be reliably used to predict a patient’s recurrence risk, especially high risk, in the setting of a new diagnosis of early ER-positive breast cancer, thereby suggesting that the expensive ODRS ma…	no	no	no	yes	no	no	NA	Data Collection Imaging and clinical data were extracted from patients’ medical records stored in our institutional database. The data collected included age at diagnosis, date and type of diagnostic examination (mammography, US, or MR imaging), symptoms	Yes
Oncotype Dx recurrence score (Genetic module for recurrence risk)	no.gene.symbol	breast	Dialani	Mammogram Margin	mammogram	other/not specified	p.value	0.252	0.252	NA	NA	Prediction of Low versus High Recurrence Scores in Estrogen Receptor-Positive, Lymph Node-Negative Invasive Breast Cancer on the Basis of Radiologic-Pathologic Features: Comparison with Oncotype DX Test Recurrence Scores	2016	26937802	http://www.ncbi.nlm.nih.gov/pubmed/26937802	317	NA	NA	55	Breast cancer (ER+ N-)	pathology confirmed	MR, Mammogram	NA	no	yes	no	yes	qualitative	Third reviewer in case of discrepancy	NA	yes	no	yes	no	Database	NA	NA	Oncotype DX gene module recurrence score	The Oncotype DX (Genomic Health, Redwood City, Calif) genomic assay has been used to guide prognostic estimation and treatment decisions. With Oncotype DX test recurrence scores (ODRS), a sample of breast tumor tissue is used to analyze the activity of 21 different genes (16 cancer genes and five reference genes).	In conclusion, our study suggests that conventional imaging features of shape at mammography and MR imaging and vascularity and posterior features at US, combined with standard histopathology results, can be reliably used to predict a patient’s recurrence risk, especially high risk, in the setting of a new diagnosis of early ER-positive breast cancer, thereby suggesting that the expensive ODRS ma…	no	no	no	yes	no	no	NA	Data Collection Imaging and clinical data were extracted from patients’ medical records stored in our institutional database. The data collected included age at diagnosis, date and type of diagnostic examination (mammography, US, or MR imaging), symptoms	Yes
Oncotype Dx recurrence score (Genetic module for recurrence risk)	no.gene.symbol	breast	Dialani	Mammogram Mass attenuation	mammogram	other/not specified	p.value	0.773	0.773	NA	NA	Prediction of Low versus High Recurrence Scores in Estrogen Receptor-Positive, Lymph Node-Negative Invasive Breast Cancer on the Basis of Radiologic-Pathologic Features: Comparison with Oncotype DX Test Recurrence Scores	2016	26937802	http://www.ncbi.nlm.nih.gov/pubmed/26937802	317	NA	NA	55	Breast cancer (ER+ N-)	pathology confirmed	MR, Mammogram	NA	no	yes	no	yes	qualitative	Third reviewer in case of discrepancy	NA	yes	no	yes	no	Database	NA	NA	Oncotype DX gene module recurrence score	The Oncotype DX (Genomic Health, Redwood City, Calif) genomic assay has been used to guide prognostic estimation and treatment decisions. With Oncotype DX test recurrence scores (ODRS), a sample of breast tumor tissue is used to analyze the activity of 21 different genes (16 cancer genes and five reference genes).	In conclusion, our study suggests that conventional imaging features of shape at mammography and MR imaging and vascularity and posterior features at US, combined with standard histopathology results, can be reliably used to predict a patient’s recurrence risk, especially high risk, in the setting of a new diagnosis of early ER-positive breast cancer, thereby suggesting that the expensive ODRS ma…	no	no	no	yes	no	no	NA	Data Collection Imaging and clinical data were extracted from patients’ medical records stored in our institutional database. The data collected included age at diagnosis, date and type of diagnostic examination (mammography, US, or MR imaging), symptoms	Yes
Oncotype Dx recurrence score (Genetic module for recurrence risk)	no.gene.symbol	breast	Dialani	Mammogram Calcifications	mammogram	other/not specified	p.value	0.944	0.944	NA	NA	Prediction of Low versus High Recurrence Scores in Estrogen Receptor-Positive, Lymph Node-Negative Invasive Breast Cancer on the Basis of Radiologic-Pathologic Features: Comparison with Oncotype DX Test Recurrence Scores	2016	26937802	http://www.ncbi.nlm.nih.gov/pubmed/26937802	317	NA	NA	55	Breast cancer (ER+ N-)	pathology confirmed	MR, Mammogram	NA	no	yes	no	yes	qualitative	Third reviewer in case of discrepancy	NA	yes	no	yes	no	Database	NA	NA	Oncotype DX gene module recurrence score	The Oncotype DX (Genomic Health, Redwood City, Calif) genomic assay has been used to guide prognostic estimation and treatment decisions. With Oncotype DX test recurrence scores (ODRS), a sample of breast tumor tissue is used to analyze the activity of 21 different genes (16 cancer genes and five reference genes).	In conclusion, our study suggests that conventional imaging features of shape at mammography and MR imaging and vascularity and posterior features at US, combined with standard histopathology results, can be reliably used to predict a patient’s recurrence risk, especially high risk, in the setting of a new diagnosis of early ER-positive breast cancer, thereby suggesting that the expensive ODRS ma…	no	no	no	yes	no	no	NA	Data Collection Imaging and clinical data were extracted from patients’ medical records stored in our institutional database. The data collected included age at diagnosis, date and type of diagnostic examination (mammography, US, or MR imaging), symptoms	Yes
Oncotype Dx recurrence score (Genetic module for recurrence risk)	no.gene.symbol	breast	Dialani	Mammogram Breast density	mammogram	other/not specified	p.value	0.773	0.773	NA	NA	Prediction of Low versus High Recurrence Scores in Estrogen Receptor-Positive, Lymph Node-Negative Invasive Breast Cancer on the Basis of Radiologic-Pathologic Features: Comparison with Oncotype DX Test Recurrence Scores	2016	26937802	http://www.ncbi.nlm.nih.gov/pubmed/26937802	317	NA	NA	55	Breast cancer (ER+ N-)	pathology confirmed	MR, Mammogram	NA	no	yes	no	yes	qualitative	Third reviewer in case of discrepancy	NA	yes	no	yes	no	Database	NA	NA	Oncotype DX gene module recurrence score	The Oncotype DX (Genomic Health, Redwood City, Calif) genomic assay has been used to guide prognostic estimation and treatment decisions. With Oncotype DX test recurrence scores (ODRS), a sample of breast tumor tissue is used to analyze the activity of 21 different genes (16 cancer genes and five reference genes).	In conclusion, our study suggests that conventional imaging features of shape at mammography and MR imaging and vascularity and posterior features at US, combined with standard histopathology results, can be reliably used to predict a patient’s recurrence risk, especially high risk, in the setting of a new diagnosis of early ER-positive breast cancer, thereby suggesting that the expensive ODRS ma…	no	no	no	yes	no	no	NA	Data Collection Imaging and clinical data were extracted from patients’ medical records stored in our institutional database. The data collected included age at diagnosis, date and type of diagnostic examination (mammography, US, or MR imaging), symptoms	Yes
Oncotype Dx recurrence score (Genetic module for recurrence risk)	no.gene.symbol	breast	Dialani	MR Shape lobulated	mammogram	other/not specified	p.value	0.002	0.002	NA	NA	Prediction of Low versus High Recurrence Scores in Estrogen Receptor-Positive, Lymph Node-Negative Invasive Breast Cancer on the Basis of Radiologic-Pathologic Features: Comparison with Oncotype DX Test Recurrence Scores	2016	26937802	http://www.ncbi.nlm.nih.gov/pubmed/26937802	317	NA	NA	55	Breast cancer (ER+ N-)	pathology confirmed	MR, Mammogram	NA	no	yes	no	yes	qualitative	Third reviewer in case of discrepancy	NA	yes	no	yes	no	Database	NA	NA	Oncotype DX gene module recurrence score	The Oncotype DX (Genomic Health, Redwood City, Calif) genomic assay has been used to guide prognostic estimation and treatment decisions. With Oncotype DX test recurrence scores (ODRS), a sample of breast tumor tissue is used to analyze the activity of 21 different genes (16 cancer genes and five reference genes).	In conclusion, our study suggests that conventional imaging features of shape at mammography and MR imaging and vascularity and posterior features at US, combined with standard histopathology results, can be reliably used to predict a patient’s recurrence risk, especially high risk, in the setting of a new diagnosis of early ER-positive breast cancer, thereby suggesting that the expensive ODRS ma…	no	no	no	yes	no	no	NA	Data Collection Imaging and clinical data were extracted from patients’ medical records stored in our institutional database. The data collected included age at diagnosis, date and type of diagnostic examination (mammography, US, or MR imaging), symptoms	Yes
Oncotype Dx recurrence score (Genetic module for recurrence risk)	no.gene.symbol	breast	Dialani	MR Margins	mammogram	other/not specified	p.value	0.664	0.664	NA	NA	Prediction of Low versus High Recurrence Scores in Estrogen Receptor-Positive, Lymph Node-Negative Invasive Breast Cancer on the Basis of Radiologic-Pathologic Features: Comparison with Oncotype DX Test Recurrence Scores	2016	26937802	http://www.ncbi.nlm.nih.gov/pubmed/26937802	317	NA	NA	55	Breast cancer (ER+ N-)	pathology confirmed	MR, Mammogram	NA	no	yes	no	yes	qualitative	Third reviewer in case of discrepancy	NA	yes	no	yes	no	Database	NA	NA	Oncotype DX gene module recurrence score	The Oncotype DX (Genomic Health, Redwood City, Calif) genomic assay has been used to guide prognostic estimation and treatment decisions. With Oncotype DX test recurrence scores (ODRS), a sample of breast tumor tissue is used to analyze the activity of 21 different genes (16 cancer genes and five reference genes).	In conclusion, our study suggests that conventional imaging features of shape at mammography and MR imaging and vascularity and posterior features at US, combined with standard histopathology results, can be reliably used to predict a patient’s recurrence risk, especially high risk, in the setting of a new diagnosis of early ER-positive breast cancer, thereby suggesting that the expensive ODRS ma…	no	no	no	yes	no	no	NA	Data Collection Imaging and clinical data were extracted from patients’ medical records stored in our institutional database. The data collected included age at diagnosis, date and type of diagnostic examination (mammography, US, or MR imaging), symptoms	Yes
Oncotype Dx recurrence score (Genetic module for recurrence risk)	no.gene.symbol	breast	Dialani	MR Internal enhancement	mammogram	other/not specified	p.value	0.968	0.968	NA	NA	Prediction of Low versus High Recurrence Scores in Estrogen Receptor-Positive, Lymph Node-Negative Invasive Breast Cancer on the Basis of Radiologic-Pathologic Features: Comparison with Oncotype DX Test Recurrence Scores	2016	26937802	http://www.ncbi.nlm.nih.gov/pubmed/26937802	317	NA	NA	55	Breast cancer (ER+ N-)	pathology confirmed	MR, Mammogram	NA	no	yes	no	yes	qualitative	Third reviewer in case of discrepancy	NA	yes	no	yes	no	Database	NA	NA	Oncotype DX gene module recurrence score	The Oncotype DX (Genomic Health, Redwood City, Calif) genomic assay has been used to guide prognostic estimation and treatment decisions. With Oncotype DX test recurrence scores (ODRS), a sample of breast tumor tissue is used to analyze the activity of 21 different genes (16 cancer genes and five reference genes).	In conclusion, our study suggests that conventional imaging features of shape at mammography and MR imaging and vascularity and posterior features at US, combined with standard histopathology results, can be reliably used to predict a patient’s recurrence risk, especially high risk, in the setting of a new diagnosis of early ER-positive breast cancer, thereby suggesting that the expensive ODRS ma…	no	no	no	yes	no	no	NA	Data Collection Imaging and clinical data were extracted from patients’ medical records stored in our institutional database. The data collected included age at diagnosis, date and type of diagnostic examination (mammography, US, or MR imaging), symptoms	Yes
EGFR mutation	EGFR	lung	Gevaert	CT Tumour Location primary distribution: upper predominant	C location/infiltration	other/not specified	p.value	8.84e-08	8.84e-08	significant	NA	Predictive radiogenomics modeling of EGFR mutation status in lung cancer	2017	28139704	http://www.ncbi.nlm.nih.gov/pubmed/28139704	186	120	66	NA	Non-small cell lung cancer	pathology confirmed	CT	NA	no	no	yes	no	qualitative	Definitions, Interreader agreement statistics	no treatment received	yes	no	yes	yes	PCR	DNA	DNA small nucleotide variant	EGFR mutation, KRAS mutation	This includes testing for mutations of epidermal growth factor receptor (EGFR), a cell surface receptor activating cell growth and survival, and Kirsten rat sarcoma viral oncogene homolog (KRAS), downstream of EGFR, which activates the same pathway when mutated. EGFR mutated tumors are sensitive to the tyrosine kinase inhibitors (TKIs) gefitinib and erlotinib, whereas KRAS mutated tumors are not.…	The final decision tree used four variables: emphysema, airway abnormality, the percentage of ground glass component and the type of tumor margin. The presence of either of the first two features predicts a wild type status for EGFR while the presence of any ground glass component indicates EGFR mutations. These results show the potential of quantitative imaging to predict molecular properties in…	yes	no	no	yes	no	no	NA	Image data collection and annotation. We collected 196 untreated cases of NSCLC which had preoperative CT scans performed between 4/7/2008 and 09/15/2014 at two medical centers. We excluded 10 cases with pneumonic form or central obstructive lesions, resu	Unclear
EGFR mutation	EGFR	lung	Gevaert	CT GGO ground glass opacity category: Multi-class with increasing % of GGO	I CT attenuation features	ground glass opacity	p.value	2.2e-08	2.2e-08	significant	NA	Predictive radiogenomics modeling of EGFR mutation status in lung cancer	2017	28139704	http://www.ncbi.nlm.nih.gov/pubmed/28139704	186	120	66	NA	Non-small cell lung cancer	pathology confirmed	CT	NA	no	no	yes	no	qualitative	Definitions, Interreader agreement statistics	no treatment received	yes	no	yes	yes	PCR	DNA	DNA small nucleotide variant	EGFR mutation, KRAS mutation	This includes testing for mutations of epidermal growth factor receptor (EGFR), a cell surface receptor activating cell growth and survival, and Kirsten rat sarcoma viral oncogene homolog (KRAS), downstream of EGFR, which activates the same pathway when mutated. EGFR mutated tumors are sensitive to the tyrosine kinase inhibitors (TKIs) gefitinib and erlotinib, whereas KRAS mutated tumors are not.…	The final decision tree used four variables: emphysema, airway abnormality, the percentage of ground glass component and the type of tumor margin. The presence of either of the first two features predicts a wild type status for EGFR while the presence of any ground glass component indicates EGFR mutations. These results show the potential of quantitative imaging to predict molecular properties in…	yes	no	no	yes	no	no	NA	Image data collection and annotation. We collected 196 untreated cases of NSCLC which had preoperative CT scans performed between 4/7/2008 and 09/15/2014 at two medical centers. We excluded 10 cases with pneumonic form or central obstructive lesions, resu	Unclear
EGFR mutation	EGFR	lung	Gevaert	CT Attenuation nodule solid	I CT attenuation features	other/not specified	p.value	4.99e-05	4.99e-05	significant	NA	Predictive radiogenomics modeling of EGFR mutation status in lung cancer	2017	28139704	http://www.ncbi.nlm.nih.gov/pubmed/28139704	186	120	66	NA	Non-small cell lung cancer	pathology confirmed	CT	NA	no	no	yes	no	qualitative	Definitions, Interreader agreement statistics	no treatment received	yes	no	yes	yes	PCR	DNA	DNA small nucleotide variant	EGFR mutation, KRAS mutation	This includes testing for mutations of epidermal growth factor receptor (EGFR), a cell surface receptor activating cell growth and survival, and Kirsten rat sarcoma viral oncogene homolog (KRAS), downstream of EGFR, which activates the same pathway when mutated. EGFR mutated tumors are sensitive to the tyrosine kinase inhibitors (TKIs) gefitinib and erlotinib, whereas KRAS mutated tumors are not.…	The final decision tree used four variables: emphysema, airway abnormality, the percentage of ground glass component and the type of tumor margin. The presence of either of the first two features predicts a wild type status for EGFR while the presence of any ground glass component indicates EGFR mutations. These results show the potential of quantitative imaging to predict molecular properties in…	yes	no	no	yes	no	no	NA	Image data collection and annotation. We collected 196 untreated cases of NSCLC which had preoperative CT scans performed between 4/7/2008 and 09/15/2014 at two medical centers. We excluded 10 cases with pneumonic form or central obstructive lesions, resu	Unclear
EGFR mutation	EGFR	lung	Gevaert	CT Attenuation nodule solid more than 5mm	I CT attenuation features	other/not specified	p.value	0.00069605	0.00069605	significant	NA	Predictive radiogenomics modeling of EGFR mutation status in lung cancer	2017	28139704	http://www.ncbi.nlm.nih.gov/pubmed/28139704	186	120	66	NA	Non-small cell lung cancer	pathology confirmed	CT	NA	no	no	yes	no	qualitative	Definitions, Interreader agreement statistics	no treatment received	yes	no	yes	yes	PCR	DNA	DNA small nucleotide variant	EGFR mutation, KRAS mutation	This includes testing for mutations of epidermal growth factor receptor (EGFR), a cell surface receptor activating cell growth and survival, and Kirsten rat sarcoma viral oncogene homolog (KRAS), downstream of EGFR, which activates the same pathway when mutated. EGFR mutated tumors are sensitive to the tyrosine kinase inhibitors (TKIs) gefitinib and erlotinib, whereas KRAS mutated tumors are not.…	The final decision tree used four variables: emphysema, airway abnormality, the percentage of ground glass component and the type of tumor margin. The presence of either of the first two features predicts a wild type status for EGFR while the presence of any ground glass component indicates EGFR mutations. These results show the potential of quantitative imaging to predict molecular properties in…	yes	no	no	yes	no	no	NA	Image data collection and annotation. We collected 196 untreated cases of NSCLC which had preoperative CT scans performed between 4/7/2008 and 09/15/2014 at two medical centers. We excluded 10 cases with pneumonic form or central obstructive lesions, resu	Unclear
EGFR mutation	EGFR	lung	Gevaert	CT Emphysema: presence	P other/not specified	other/not specified	p.value	6.26E-09	6.26e-09	significant	NA	Predictive radiogenomics modeling of EGFR mutation status in lung cancer	2017	28139704	http://www.ncbi.nlm.nih.gov/pubmed/28139704	186	120	66	NA	Non-small cell lung cancer	pathology confirmed	CT	NA	no	no	yes	no	qualitative	Definitions, Interreader agreement statistics	no treatment received	yes	no	yes	yes	PCR	DNA	DNA small nucleotide variant	EGFR mutation, KRAS mutation	This includes testing for mutations of epidermal growth factor receptor (EGFR), a cell surface receptor activating cell growth and survival, and Kirsten rat sarcoma viral oncogene homolog (KRAS), downstream of EGFR, which activates the same pathway when mutated. EGFR mutated tumors are sensitive to the tyrosine kinase inhibitors (TKIs) gefitinib and erlotinib, whereas KRAS mutated tumors are not.…	The final decision tree used four variables: emphysema, airway abnormality, the percentage of ground glass component and the type of tumor margin. The presence of either of the first two features predicts a wild type status for EGFR while the presence of any ground glass component indicates EGFR mutations. These results show the potential of quantitative imaging to predict molecular properties in…	yes	no	no	yes	no	no	NA	Image data collection and annotation. We collected 196 untreated cases of NSCLC which had preoperative CT scans performed between 4/7/2008 and 09/15/2014 at two medical centers. We excluded 10 cases with pneumonic form or central obstructive lesions, resu	Unclear
EGFR mutation	EGFR	lung	Gevaert	CT Emphysema primary laterality: both	P other/not specified	other/not specified	p.value	1.09e-08	1.09e-08	significant	NA	Predictive radiogenomics modeling of EGFR mutation status in lung cancer	2017	28139704	http://www.ncbi.nlm.nih.gov/pubmed/28139704	186	120	66	NA	Non-small cell lung cancer	pathology confirmed	CT	NA	no	no	yes	no	qualitative	Definitions, Interreader agreement statistics	no treatment received	yes	no	yes	yes	PCR	DNA	DNA small nucleotide variant	EGFR mutation, KRAS mutation	This includes testing for mutations of epidermal growth factor receptor (EGFR), a cell surface receptor activating cell growth and survival, and Kirsten rat sarcoma viral oncogene homolog (KRAS), downstream of EGFR, which activates the same pathway when mutated. EGFR mutated tumors are sensitive to the tyrosine kinase inhibitors (TKIs) gefitinib and erlotinib, whereas KRAS mutated tumors are not.…	The final decision tree used four variables: emphysema, airway abnormality, the percentage of ground glass component and the type of tumor margin. The presence of either of the first two features predicts a wild type status for EGFR while the presence of any ground glass component indicates EGFR mutations. These results show the potential of quantitative imaging to predict molecular properties in…	yes	no	no	yes	no	no	NA	Image data collection and annotation. We collected 196 untreated cases of NSCLC which had preoperative CT scans performed between 4/7/2008 and 09/15/2014 at two medical centers. We excluded 10 cases with pneumonic form or central obstructive lesions, resu	Unclear
EGFR mutation	EGFR	lung	Gevaert	CT Overall Emphysema Severity: Multi-class with increasing % of emphysema	P other/not specified	other/not specified	p.value	1.98e-08	1.98e-08	significant	NA	Predictive radiogenomics modeling of EGFR mutation status in lung cancer	2017	28139704	http://www.ncbi.nlm.nih.gov/pubmed/28139704	186	120	66	NA	Non-small cell lung cancer	pathology confirmed	CT	NA	no	no	yes	no	qualitative	Definitions, Interreader agreement statistics	no treatment received	yes	no	yes	yes	PCR	DNA	DNA small nucleotide variant	EGFR mutation, KRAS mutation	This includes testing for mutations of epidermal growth factor receptor (EGFR), a cell surface receptor activating cell growth and survival, and Kirsten rat sarcoma viral oncogene homolog (KRAS), downstream of EGFR, which activates the same pathway when mutated. EGFR mutated tumors are sensitive to the tyrosine kinase inhibitors (TKIs) gefitinib and erlotinib, whereas KRAS mutated tumors are not.…	The final decision tree used four variables: emphysema, airway abnormality, the percentage of ground glass component and the type of tumor margin. The presence of either of the first two features predicts a wild type status for EGFR while the presence of any ground glass component indicates EGFR mutations. These results show the potential of quantitative imaging to predict molecular properties in…	yes	no	no	yes	no	no	NA	Image data collection and annotation. We collected 196 untreated cases of NSCLC which had preoperative CT scans performed between 4/7/2008 and 09/15/2014 at two medical centers. We excluded 10 cases with pneumonic form or central obstructive lesions, resu	Unclear
EGFR mutation	EGFR	lung	Gevaert	CT Lung parenchyma Features: presence of airway abnormality	P other/not specified	other/not specified	p.value	3.76e-07	3.76e-07	significant	NA	Predictive radiogenomics modeling of EGFR mutation status in lung cancer	2017	28139704	http://www.ncbi.nlm.nih.gov/pubmed/28139704	186	120	66	NA	Non-small cell lung cancer	pathology confirmed	CT	NA	no	no	yes	no	qualitative	Definitions, Interreader agreement statistics	no treatment received	yes	no	yes	yes	PCR	DNA	DNA small nucleotide variant	EGFR mutation, KRAS mutation	This includes testing for mutations of epidermal growth factor receptor (EGFR), a cell surface receptor activating cell growth and survival, and Kirsten rat sarcoma viral oncogene homolog (KRAS), downstream of EGFR, which activates the same pathway when mutated. EGFR mutated tumors are sensitive to the tyrosine kinase inhibitors (TKIs) gefitinib and erlotinib, whereas KRAS mutated tumors are not.…	The final decision tree used four variables: emphysema, airway abnormality, the percentage of ground glass component and the type of tumor margin. The presence of either of the first two features predicts a wild type status for EGFR while the presence of any ground glass component indicates EGFR mutations. These results show the potential of quantitative imaging to predict molecular properties in…	yes	no	no	yes	no	no	NA	Image data collection and annotation. We collected 196 untreated cases of NSCLC which had preoperative CT scans performed between 4/7/2008 and 09/15/2014 at two medical centers. We excluded 10 cases with pneumonic form or central obstructive lesions, resu	Unclear
EGFR mutation	EGFR	lung	Gevaert	CT Nodule internal features: presence of reticulation	P other/not specified	other/not specified	p.value	1.96e-05	1.96e-05	significant	NA	Predictive radiogenomics modeling of EGFR mutation status in lung cancer	2017	28139704	http://www.ncbi.nlm.nih.gov/pubmed/28139704	186	120	66	NA	Non-small cell lung cancer	pathology confirmed	CT	NA	no	no	yes	no	qualitative	Definitions, Interreader agreement statistics	no treatment received	yes	no	yes	yes	PCR	DNA	DNA small nucleotide variant	EGFR mutation, KRAS mutation	This includes testing for mutations of epidermal growth factor receptor (EGFR), a cell surface receptor activating cell growth and survival, and Kirsten rat sarcoma viral oncogene homolog (KRAS), downstream of EGFR, which activates the same pathway when mutated. EGFR mutated tumors are sensitive to the tyrosine kinase inhibitors (TKIs) gefitinib and erlotinib, whereas KRAS mutated tumors are not.…	The final decision tree used four variables: emphysema, airway abnormality, the percentage of ground glass component and the type of tumor margin. The presence of either of the first two features predicts a wild type status for EGFR while the presence of any ground glass component indicates EGFR mutations. These results show the potential of quantitative imaging to predict molecular properties in…	yes	no	no	yes	no	no	NA	Image data collection and annotation. We collected 196 untreated cases of NSCLC which had preoperative CT scans performed between 4/7/2008 and 09/15/2014 at two medical centers. We excluded 10 cases with pneumonic form or central obstructive lesions, resu	Unclear
EGFR mutation	EGFR	lung	Gevaert	CT Emphysema overall severity: low severity (1–25%) vs. rest	P other/not specified	other/not specified	p.value	2.75e-05	2.75e-05	significant	NA	Predictive radiogenomics modeling of EGFR mutation status in lung cancer	2017	28139704	http://www.ncbi.nlm.nih.gov/pubmed/28139704	186	120	66	NA	Non-small cell lung cancer	pathology confirmed	CT	NA	no	no	yes	no	qualitative	Definitions, Interreader agreement statistics	no treatment received	yes	no	yes	yes	PCR	DNA	DNA small nucleotide variant	EGFR mutation, KRAS mutation	This includes testing for mutations of epidermal growth factor receptor (EGFR), a cell surface receptor activating cell growth and survival, and Kirsten rat sarcoma viral oncogene homolog (KRAS), downstream of EGFR, which activates the same pathway when mutated. EGFR mutated tumors are sensitive to the tyrosine kinase inhibitors (TKIs) gefitinib and erlotinib, whereas KRAS mutated tumors are not.…	The final decision tree used four variables: emphysema, airway abnormality, the percentage of ground glass component and the type of tumor margin. The presence of either of the first two features predicts a wild type status for EGFR while the presence of any ground glass component indicates EGFR mutations. These results show the potential of quantitative imaging to predict molecular properties in…	yes	no	no	yes	no	no	NA	Image data collection and annotation. We collected 196 untreated cases of NSCLC which had preoperative CT scans performed between 4/7/2008 and 09/15/2014 at two medical centers. We excluded 10 cases with pneumonic form or central obstructive lesions, resu	Unclear
EGFR mutation	EGFR	lung	Gevaert	CT Nodule periphery: normal	P other/not specified	other/not specified	p.value	0.00010845	0.00010845	significant	NA	Predictive radiogenomics modeling of EGFR mutation status in lung cancer	2017	28139704	http://www.ncbi.nlm.nih.gov/pubmed/28139704	186	120	66	NA	Non-small cell lung cancer	pathology confirmed	CT	NA	no	no	yes	no	qualitative	Definitions, Interreader agreement statistics	no treatment received	yes	no	yes	yes	PCR	DNA	DNA small nucleotide variant	EGFR mutation, KRAS mutation	This includes testing for mutations of epidermal growth factor receptor (EGFR), a cell surface receptor activating cell growth and survival, and Kirsten rat sarcoma viral oncogene homolog (KRAS), downstream of EGFR, which activates the same pathway when mutated. EGFR mutated tumors are sensitive to the tyrosine kinase inhibitors (TKIs) gefitinib and erlotinib, whereas KRAS mutated tumors are not.…	The final decision tree used four variables: emphysema, airway abnormality, the percentage of ground glass component and the type of tumor margin. The presence of either of the first two features predicts a wild type status for EGFR while the presence of any ground glass component indicates EGFR mutations. These results show the potential of quantitative imaging to predict molecular properties in…	yes	no	no	yes	no	no	NA	Image data collection and annotation. We collected 196 untreated cases of NSCLC which had preoperative CT scans performed between 4/7/2008 and 09/15/2014 at two medical centers. We excluded 10 cases with pneumonic form or central obstructive lesions, resu	Unclear
EGFR mutation	EGFR	lung	Gevaert	CT Emphysema primary pattern: Centrilobular	P other/not specified	other/not specified	p.value	0.00011886	0.00011886	significant	NA	Predictive radiogenomics modeling of EGFR mutation status in lung cancer	2017	28139704	http://www.ncbi.nlm.nih.gov/pubmed/28139704	186	120	66	NA	Non-small cell lung cancer	pathology confirmed	CT	NA	no	no	yes	no	qualitative	Definitions, Interreader agreement statistics	no treatment received	yes	no	yes	yes	PCR	DNA	DNA small nucleotide variant	EGFR mutation, KRAS mutation	This includes testing for mutations of epidermal growth factor receptor (EGFR), a cell surface receptor activating cell growth and survival, and Kirsten rat sarcoma viral oncogene homolog (KRAS), downstream of EGFR, which activates the same pathway when mutated. EGFR mutated tumors are sensitive to the tyrosine kinase inhibitors (TKIs) gefitinib and erlotinib, whereas KRAS mutated tumors are not.…	The final decision tree used four variables: emphysema, airway abnormality, the percentage of ground glass component and the type of tumor margin. The presence of either of the first two features predicts a wild type status for EGFR while the presence of any ground glass component indicates EGFR mutations. These results show the potential of quantitative imaging to predict molecular properties in…	yes	no	no	yes	no	no	NA	Image data collection and annotation. We collected 196 untreated cases of NSCLC which had preoperative CT scans performed between 4/7/2008 and 09/15/2014 at two medical centers. We excluded 10 cases with pneumonic form or central obstructive lesions, resu	Unclear
EGFR mutation	EGFR	lung	Gevaert	CT Nodule periphery: presence of emphysema	P other/not specified	other/not specified	p.value	0.00082816	0.00082816	significant	NA	Predictive radiogenomics modeling of EGFR mutation status in lung cancer	2017	28139704	http://www.ncbi.nlm.nih.gov/pubmed/28139704	186	120	66	NA	Non-small cell lung cancer	pathology confirmed	CT	NA	no	no	yes	no	qualitative	Definitions, Interreader agreement statistics	no treatment received	yes	no	yes	yes	PCR	DNA	DNA small nucleotide variant	EGFR mutation, KRAS mutation	This includes testing for mutations of epidermal growth factor receptor (EGFR), a cell surface receptor activating cell growth and survival, and Kirsten rat sarcoma viral oncogene homolog (KRAS), downstream of EGFR, which activates the same pathway when mutated. EGFR mutated tumors are sensitive to the tyrosine kinase inhibitors (TKIs) gefitinib and erlotinib, whereas KRAS mutated tumors are not.…	The final decision tree used four variables: emphysema, airway abnormality, the percentage of ground glass component and the type of tumor margin. The presence of either of the first two features predicts a wild type status for EGFR while the presence of any ground glass component indicates EGFR mutations. These results show the potential of quantitative imaging to predict molecular properties in…	yes	no	no	yes	no	no	NA	Image data collection and annotation. We collected 196 untreated cases of NSCLC which had preoperative CT scans performed between 4/7/2008 and 09/15/2014 at two medical centers. We excluded 10 cases with pneumonic form or central obstructive lesions, resu	Unclear
EGFR mutation	EGFR	lung	Gevaert	CT Nodule associated findings: presence of entering airway	P other/not specified	other/not specified	p.value	0.0011145	0.0011145	significant	NA	Predictive radiogenomics modeling of EGFR mutation status in lung cancer	2017	28139704	http://www.ncbi.nlm.nih.gov/pubmed/28139704	186	120	66	NA	Non-small cell lung cancer	pathology confirmed	CT	NA	no	no	yes	no	qualitative	Definitions, Interreader agreement statistics	no treatment received	yes	no	yes	yes	PCR	DNA	DNA small nucleotide variant	EGFR mutation, KRAS mutation	This includes testing for mutations of epidermal growth factor receptor (EGFR), a cell surface receptor activating cell growth and survival, and Kirsten rat sarcoma viral oncogene homolog (KRAS), downstream of EGFR, which activates the same pathway when mutated. EGFR mutated tumors are sensitive to the tyrosine kinase inhibitors (TKIs) gefitinib and erlotinib, whereas KRAS mutated tumors are not.…	The final decision tree used four variables: emphysema, airway abnormality, the percentage of ground glass component and the type of tumor margin. The presence of either of the first two features predicts a wild type status for EGFR while the presence of any ground glass component indicates EGFR mutations. These results show the potential of quantitative imaging to predict molecular properties in…	yes	no	no	yes	no	no	NA	Image data collection and annotation. We collected 196 untreated cases of NSCLC which had preoperative CT scans performed between 4/7/2008 and 09/15/2014 at two medical centers. We excluded 10 cases with pneumonic form or central obstructive lesions, resu	Unclear
EGFR mutation	EGFR	lung	Gevaert	CT Nodule margins: primary pattern poorly defined	P other/not specified	other/not specified	p.value	0.0018075	0.0018075	significant	NA	Predictive radiogenomics modeling of EGFR mutation status in lung cancer	2017	28139704	http://www.ncbi.nlm.nih.gov/pubmed/28139704	186	120	66	NA	Non-small cell lung cancer	pathology confirmed	CT	NA	no	no	yes	no	qualitative	Definitions, Interreader agreement statistics	no treatment received	yes	no	yes	yes	PCR	DNA	DNA small nucleotide variant	EGFR mutation, KRAS mutation	This includes testing for mutations of epidermal growth factor receptor (EGFR), a cell surface receptor activating cell growth and survival, and Kirsten rat sarcoma viral oncogene homolog (KRAS), downstream of EGFR, which activates the same pathway when mutated. EGFR mutated tumors are sensitive to the tyrosine kinase inhibitors (TKIs) gefitinib and erlotinib, whereas KRAS mutated tumors are not.…	The final decision tree used four variables: emphysema, airway abnormality, the percentage of ground glass component and the type of tumor margin. The presence of either of the first two features predicts a wild type status for EGFR while the presence of any ground glass component indicates EGFR mutations. These results show the potential of quantitative imaging to predict molecular properties in…	yes	no	no	yes	no	no	NA	Image data collection and annotation. We collected 196 untreated cases of NSCLC which had preoperative CT scans performed between 4/7/2008 and 09/15/2014 at two medical centers. We excluded 10 cases with pneumonic form or central obstructive lesions, resu	Unclear
EGFR mutation	EGFR	lung	Gevaert	CT Nodule margins: multi-categorical primary pattern	P other/not specified	other/not specified	p.value	0.0018343	0.0018343	significant	NA	Predictive radiogenomics modeling of EGFR mutation status in lung cancer	2017	28139704	http://www.ncbi.nlm.nih.gov/pubmed/28139704	186	120	66	NA	Non-small cell lung cancer	pathology confirmed	CT	NA	no	no	yes	no	qualitative	Definitions, Interreader agreement statistics	no treatment received	yes	no	yes	yes	PCR	DNA	DNA small nucleotide variant	EGFR mutation, KRAS mutation	This includes testing for mutations of epidermal growth factor receptor (EGFR), a cell surface receptor activating cell growth and survival, and Kirsten rat sarcoma viral oncogene homolog (KRAS), downstream of EGFR, which activates the same pathway when mutated. EGFR mutated tumors are sensitive to the tyrosine kinase inhibitors (TKIs) gefitinib and erlotinib, whereas KRAS mutated tumors are not.…	The final decision tree used four variables: emphysema, airway abnormality, the percentage of ground glass component and the type of tumor margin. The presence of either of the first two features predicts a wild type status for EGFR while the presence of any ground glass component indicates EGFR mutations. These results show the potential of quantitative imaging to predict molecular properties in…	yes	no	no	yes	no	no	NA	Image data collection and annotation. We collected 196 untreated cases of NSCLC which had preoperative CT scans performed between 4/7/2008 and 09/15/2014 at two medical centers. We excluded 10 cases with pneumonic form or central obstructive lesions, resu	Unclear
EGFR mutation	EGFR	lung	Gevaert	CT Module: Emhysema absent, airway abnormality absent, poorly defined nodule margin, GGO component in nodule	P other/not specified	other/not specified	AUC	0.89	0.89	NA	NA	Predictive radiogenomics modeling of EGFR mutation status in lung cancer	2017	28139704	http://www.ncbi.nlm.nih.gov/pubmed/28139704	186	120	66	NA	Non-small cell lung cancer	pathology confirmed	CT	NA	no	no	yes	no	qualitative	Definitions, Interreader agreement statistics	no treatment received	yes	no	yes	yes	PCR	DNA	DNA small nucleotide variant	EGFR mutation, KRAS mutation	This includes testing for mutations of epidermal growth factor receptor (EGFR), a cell surface receptor activating cell growth and survival, and Kirsten rat sarcoma viral oncogene homolog (KRAS), downstream of EGFR, which activates the same pathway when mutated. EGFR mutated tumors are sensitive to the tyrosine kinase inhibitors (TKIs) gefitinib and erlotinib, whereas KRAS mutated tumors are not.…	The final decision tree used four variables: emphysema, airway abnormality, the percentage of ground glass component and the type of tumor margin. The presence of either of the first two features predicts a wild type status for EGFR while the presence of any ground glass component indicates EGFR mutations. These results show the potential of quantitative imaging to predict molecular properties in…	yes	no	no	yes	no	no	NA	Image data collection and annotation. We collected 196 untreated cases of NSCLC which had preoperative CT scans performed between 4/7/2008 and 09/15/2014 at two medical centers. We excluded 10 cases with pneumonic form or central obstructive lesions, resu	Unclear
EGFR mutation	EGFR	lung	Guan	CT Tumour size less than 5 cm	A tumour size and volume	other/not specified	p.value	<,001	0.0009	significant	NA	18F-FDG uptake for prediction EGFR mutation status in non-small cell lung cancer	2016	27472739	http://www.ncbi.nlm.nih.gov/pubmed/27472739	401	280	121	60	Non-small cell lung cancer	pathology confirmed	PET	FDG-PET	yes	no	yes	no	semi-quantitative	NA	no treatment received	NA	yes	yes	no	PCR	DNA	DNA small nucleotide variant	EGFR mutation	The epidermal growth factor receptor (EGFR) tyrosine kinase inhibitor (TKI) has a good effect as a treatment for NSCLC cases with activated EGFR mutations. Compared with standard chemotherapy, upfront TKI has a better progression free survival in patients with EGFR mutations.	In conclusion, the results of the present study, which were validated by a prospective sample, demonstrate that EGFR mutation status is associated with FDG uptake, smoking history, and primary tumor size in NSCLC patients.	no	yes	no	yes	no	yes	In the present study, there is a strong negative correlation between primary tumor size and EGFR mutations. Large primary tumor size (≥5cm) is significantly associated with wild-typeEGFR. We also found that high SUV is associated with large primary tumor size (≥5cm). In addition, FDG uptake has been shown to be associated with tumor proliferation in NSCLC.[yes9–2yes] Hence, wild-type EGFR may be …	The fused PET/CT, PET, and CT images were independently assessed by 2 experienced nuclear medicine physicians. Original focus was identified by a visual qualitative analysis. A volume of interest was placed over the primary tumor to quantify the uptake. T	Unclear
EGFR mutation	EGFR	lung	Guan	CT Tumour size less than 5 cm multivariate	A tumour size and volume	other/not specified	p.value	0.002	0.002	significant	NA	18F-FDG uptake for prediction EGFR mutation status in non-small cell lung cancer	2016	27472739	http://www.ncbi.nlm.nih.gov/pubmed/27472739	401	280	121	60	Non-small cell lung cancer	pathology confirmed	PET	FDG-PET	yes	no	yes	no	semi-quantitative	NA	no treatment received	NA	yes	yes	no	PCR	DNA	DNA small nucleotide variant	EGFR mutation	The epidermal growth factor receptor (EGFR) tyrosine kinase inhibitor (TKI) has a good effect as a treatment for NSCLC cases with activated EGFR mutations. Compared with standard chemotherapy, upfront TKI has a better progression free survival in patients with EGFR mutations.	In conclusion, the results of the present study, which were validated by a prospective sample, demonstrate that EGFR mutation status is associated with FDG uptake, smoking history, and primary tumor size in NSCLC patients.	no	yes	no	yes	no	yes	In the present study, there is a strong negative correlation between primary tumor size and EGFR mutations. Large primary tumor size (≥5cm) is significantly associated with wild-typeEGFR. We also found that high SUV is associated with large primary tumor size (≥5cm). In addition, FDG uptake has been shown to be associated with tumor proliferation in NSCLC.[yes9–2yes] Hence, wild-type EGFR may be …	The fused PET/CT, PET, and CT images were independently assessed by 2 experienced nuclear medicine physicians. Original focus was identified by a visual qualitative analysis. A volume of interest was placed over the primary tumor to quantify the uptake. T	Unclear
EGFR mutation	EGFR	lung	Guan	PET FDG SUVmax less than 8,1	N positron emission tomography features	other/not specified	p.value	<,001	0.0009	significant	NA	18F-FDG uptake for prediction EGFR mutation status in non-small cell lung cancer	2016	27472739	http://www.ncbi.nlm.nih.gov/pubmed/27472739	401	280	121	60	Non-small cell lung cancer	pathology confirmed	PET	FDG-PET	yes	no	yes	no	semi-quantitative	NA	no treatment received	NA	yes	yes	no	PCR	DNA	DNA small nucleotide variant	EGFR mutation	The epidermal growth factor receptor (EGFR) tyrosine kinase inhibitor (TKI) has a good effect as a treatment for NSCLC cases with activated EGFR mutations. Compared with standard chemotherapy, upfront TKI has a better progression free survival in patients with EGFR mutations.	In conclusion, the results of the present study, which were validated by a prospective sample, demonstrate that EGFR mutation status is associated with FDG uptake, smoking history, and primary tumor size in NSCLC patients.	no	yes	no	yes	no	yes	In the present study, there is a strong negative correlation between primary tumor size and EGFR mutations. Large primary tumor size (≥5cm) is significantly associated with wild-typeEGFR. We also found that high SUV is associated with large primary tumor size (≥5cm). In addition, FDG uptake has been shown to be associated with tumor proliferation in NSCLC.[yes9–2yes] Hence, wild-type EGFR may be …	The fused PET/CT, PET, and CT images were independently assessed by 2 experienced nuclear medicine physicians. Original focus was identified by a visual qualitative analysis. A volume of interest was placed over the primary tumor to quantify the uptake. T	Unclear
EGFR mutation	EGFR	lung	Guan	PET FDG SUVmax less than 8,1	N positron emission tomography features	other/not specified	AUC	0.65	0.65	NA	NA	18F-FDG uptake for prediction EGFR mutation status in non-small cell lung cancer	2016	27472739	http://www.ncbi.nlm.nih.gov/pubmed/27472739	401	280	121	60	Non-small cell lung cancer	pathology confirmed	PET	FDG-PET	yes	no	yes	no	semi-quantitative	NA	no treatment received	NA	yes	yes	no	PCR	DNA	DNA small nucleotide variant	EGFR mutation	The epidermal growth factor receptor (EGFR) tyrosine kinase inhibitor (TKI) has a good effect as a treatment for NSCLC cases with activated EGFR mutations. Compared with standard chemotherapy, upfront TKI has a better progression free survival in patients with EGFR mutations.	In conclusion, the results of the present study, which were validated by a prospective sample, demonstrate that EGFR mutation status is associated with FDG uptake, smoking history, and primary tumor size in NSCLC patients.	no	yes	no	yes	no	yes	In the present study, there is a strong negative correlation between primary tumor size and EGFR mutations. Large primary tumor size (≥5cm) is significantly associated with wild-typeEGFR. We also found that high SUV is associated with large primary tumor size (≥5cm). In addition, FDG uptake has been shown to be associated with tumor proliferation in NSCLC.[yes9–2yes] Hence, wild-type EGFR may be …	The fused PET/CT, PET, and CT images were independently assessed by 2 experienced nuclear medicine physicians. Original focus was identified by a visual qualitative analysis. A volume of interest was placed over the primary tumor to quantify the uptake. T	Unclear
EGFR mutation	EGFR	lung	Guan	PET FDG SUVmax less than 8,1 multivariate	N positron emission tomography features	other/not specified	p.value	0.028	0.028	significant	NA	18F-FDG uptake for prediction EGFR mutation status in non-small cell lung cancer	2016	27472739	http://www.ncbi.nlm.nih.gov/pubmed/27472739	401	280	121	60	Non-small cell lung cancer	pathology confirmed	PET	FDG-PET	yes	no	yes	no	semi-quantitative	NA	no treatment received	NA	yes	yes	no	PCR	DNA	DNA small nucleotide variant	EGFR mutation	The epidermal growth factor receptor (EGFR) tyrosine kinase inhibitor (TKI) has a good effect as a treatment for NSCLC cases with activated EGFR mutations. Compared with standard chemotherapy, upfront TKI has a better progression free survival in patients with EGFR mutations.	In conclusion, the results of the present study, which were validated by a prospective sample, demonstrate that EGFR mutation status is associated with FDG uptake, smoking history, and primary tumor size in NSCLC patients.	no	yes	no	yes	no	yes	In the present study, there is a strong negative correlation between primary tumor size and EGFR mutations. Large primary tumor size (≥5cm) is significantly associated with wild-typeEGFR. We also found that high SUV is associated with large primary tumor size (≥5cm). In addition, FDG uptake has been shown to be associated with tumor proliferation in NSCLC.[yes9–2yes] Hence, wild-type EGFR may be …	The fused PET/CT, PET, and CT images were independently assessed by 2 experienced nuclear medicine physicians. Original focus was identified by a visual qualitative analysis. A volume of interest was placed over the primary tumor to quantify the uptake. T	Unclear
EGFR mutation	EGFR	lung	Guan	Module: never smoker, size less than 5 cm, SUVmax less than 8,1	N positron emission tomography features	other/not specified	AUC	0.77	0.77	NA	NA	18F-FDG uptake for prediction EGFR mutation status in non-small cell lung cancer	2016	27472739	http://www.ncbi.nlm.nih.gov/pubmed/27472739	401	280	121	60	Non-small cell lung cancer	pathology confirmed	PET	FDG-PET	yes	no	yes	no	semi-quantitative	NA	no treatment received	NA	yes	yes	no	PCR	DNA	DNA small nucleotide variant	EGFR mutation	The epidermal growth factor receptor (EGFR) tyrosine kinase inhibitor (TKI) has a good effect as a treatment for NSCLC cases with activated EGFR mutations. Compared with standard chemotherapy, upfront TKI has a better progression free survival in patients with EGFR mutations.	In conclusion, the results of the present study, which were validated by a prospective sample, demonstrate that EGFR mutation status is associated with FDG uptake, smoking history, and primary tumor size in NSCLC patients.	no	yes	no	yes	no	yes	In the present study, there is a strong negative correlation between primary tumor size and EGFR mutations. Large primary tumor size (≥5cm) is significantly associated with wild-typeEGFR. We also found that high SUV is associated with large primary tumor size (≥5cm). In addition, FDG uptake has been shown to be associated with tumor proliferation in NSCLC.[yes9–2yes] Hence, wild-type EGFR may be …	The fused PET/CT, PET, and CT images were independently assessed by 2 experienced nuclear medicine physicians. Original focus was identified by a visual qualitative analysis. A volume of interest was placed over the primary tumor to quantify the uptake. T	Unclear
EGFR mutation	EGFR	lung	Guan	Module: never smoker, size less than 5 cm, SUVmax less than 8,1	N positron emission tomography features	other/not specified	sensitivity	0.68	0.68	NA	NA	18F-FDG uptake for prediction EGFR mutation status in non-small cell lung cancer	2016	27472739	http://www.ncbi.nlm.nih.gov/pubmed/27472739	401	280	121	60	Non-small cell lung cancer	pathology confirmed	PET	FDG-PET	yes	no	yes	no	semi-quantitative	NA	no treatment received	NA	yes	yes	no	PCR	DNA	DNA small nucleotide variant	EGFR mutation	The epidermal growth factor receptor (EGFR) tyrosine kinase inhibitor (TKI) has a good effect as a treatment for NSCLC cases with activated EGFR mutations. Compared with standard chemotherapy, upfront TKI has a better progression free survival in patients with EGFR mutations.	In conclusion, the results of the present study, which were validated by a prospective sample, demonstrate that EGFR mutation status is associated with FDG uptake, smoking history, and primary tumor size in NSCLC patients.	no	yes	no	yes	no	yes	In the present study, there is a strong negative correlation between primary tumor size and EGFR mutations. Large primary tumor size (≥5cm) is significantly associated with wild-typeEGFR. We also found that high SUV is associated with large primary tumor size (≥5cm). In addition, FDG uptake has been shown to be associated with tumor proliferation in NSCLC.[yes9–2yes] Hence, wild-type EGFR may be …	The fused PET/CT, PET, and CT images were independently assessed by 2 experienced nuclear medicine physicians. Original focus was identified by a visual qualitative analysis. A volume of interest was placed over the primary tumor to quantify the uptake. T	Unclear
EGFR mutation	EGFR	lung	Guan	Module: never smoker, size less than 5 cm, SUVmax less than 8,1	N positron emission tomography features	other/not specified	specificity	0.671	0.671	NA	NA	18F-FDG uptake for prediction EGFR mutation status in non-small cell lung cancer	2016	27472739	http://www.ncbi.nlm.nih.gov/pubmed/27472739	401	280	121	60	Non-small cell lung cancer	pathology confirmed	PET	FDG-PET	yes	no	yes	no	semi-quantitative	NA	no treatment received	NA	yes	yes	no	PCR	DNA	DNA small nucleotide variant	EGFR mutation	The epidermal growth factor receptor (EGFR) tyrosine kinase inhibitor (TKI) has a good effect as a treatment for NSCLC cases with activated EGFR mutations. Compared with standard chemotherapy, upfront TKI has a better progression free survival in patients with EGFR mutations.	In conclusion, the results of the present study, which were validated by a prospective sample, demonstrate that EGFR mutation status is associated with FDG uptake, smoking history, and primary tumor size in NSCLC patients.	no	yes	no	yes	no	yes	In the present study, there is a strong negative correlation between primary tumor size and EGFR mutations. Large primary tumor size (≥5cm) is significantly associated with wild-typeEGFR. We also found that high SUV is associated with large primary tumor size (≥5cm). In addition, FDG uptake has been shown to be associated with tumor proliferation in NSCLC.[yes9–2yes] Hence, wild-type EGFR may be …	The fused PET/CT, PET, and CT images were independently assessed by 2 experienced nuclear medicine physicians. Original focus was identified by a visual qualitative analysis. A volume of interest was placed over the primary tumor to quantify the uptake. T	Unclear
EGFR mutation	EGFR	lung	Guan	Module: never smoker, size less than 5 cm, SUVmax less than 8,1 validation set	N positron emission tomography features	other/not specified	AUC	0.79	0.79	NA	NA	18F-FDG uptake for prediction EGFR mutation status in non-small cell lung cancer	2016	27472739	http://www.ncbi.nlm.nih.gov/pubmed/27472739	401	280	121	60	Non-small cell lung cancer	pathology confirmed	PET	FDG-PET	yes	no	yes	no	semi-quantitative	NA	no treatment received	NA	yes	yes	no	PCR	DNA	DNA small nucleotide variant	EGFR mutation	The epidermal growth factor receptor (EGFR) tyrosine kinase inhibitor (TKI) has a good effect as a treatment for NSCLC cases with activated EGFR mutations. Compared with standard chemotherapy, upfront TKI has a better progression free survival in patients with EGFR mutations.	In conclusion, the results of the present study, which were validated by a prospective sample, demonstrate that EGFR mutation status is associated with FDG uptake, smoking history, and primary tumor size in NSCLC patients.	no	yes	no	yes	no	yes	In the present study, there is a strong negative correlation between primary tumor size and EGFR mutations. Large primary tumor size (≥5cm) is significantly associated with wild-typeEGFR. We also found that high SUV is associated with large primary tumor size (≥5cm). In addition, FDG uptake has been shown to be associated with tumor proliferation in NSCLC.[yes9–2yes] Hence, wild-type EGFR may be …	The fused PET/CT, PET, and CT images were independently assessed by 2 experienced nuclear medicine physicians. Original focus was identified by a visual qualitative analysis. A volume of interest was placed over the primary tumor to quantify the uptake. T	Unclear
EGFR mutation	EGFR	lung	Guan	Module: never smoker, size less than 5 cm, SUVmax less than 8,1 validation set	N positron emission tomography features	other/not specified	sensitivity	0.727	0.727	NA	NA	18F-FDG uptake for prediction EGFR mutation status in non-small cell lung cancer	2016	27472739	http://www.ncbi.nlm.nih.gov/pubmed/27472739	401	280	121	60	Non-small cell lung cancer	pathology confirmed	PET	FDG-PET	yes	no	yes	no	semi-quantitative	NA	no treatment received	NA	yes	yes	no	PCR	DNA	DNA small nucleotide variant	EGFR mutation	The epidermal growth factor receptor (EGFR) tyrosine kinase inhibitor (TKI) has a good effect as a treatment for NSCLC cases with activated EGFR mutations. Compared with standard chemotherapy, upfront TKI has a better progression free survival in patients with EGFR mutations.	In conclusion, the results of the present study, which were validated by a prospective sample, demonstrate that EGFR mutation status is associated with FDG uptake, smoking history, and primary tumor size in NSCLC patients.	no	yes	no	yes	no	yes	In the present study, there is a strong negative correlation between primary tumor size and EGFR mutations. Large primary tumor size (≥5cm) is significantly associated with wild-typeEGFR. We also found that high SUV is associated with large primary tumor size (≥5cm). In addition, FDG uptake has been shown to be associated with tumor proliferation in NSCLC.[yes9–2yes] Hence, wild-type EGFR may be …	The fused PET/CT, PET, and CT images were independently assessed by 2 experienced nuclear medicine physicians. Original focus was identified by a visual qualitative analysis. A volume of interest was placed over the primary tumor to quantify the uptake. T	Unclear
EGFR mutation	EGFR	lung	Guan	Module: never smoker, size less than 5 cm, SUVmax less than 8,1 validation set	N positron emission tomography features	other/not specified	specificity	0.672	0.672	NA	NA	18F-FDG uptake for prediction EGFR mutation status in non-small cell lung cancer	2016	27472739	http://www.ncbi.nlm.nih.gov/pubmed/27472739	401	280	121	60	Non-small cell lung cancer	pathology confirmed	PET	FDG-PET	yes	no	yes	no	semi-quantitative	NA	no treatment received	NA	yes	yes	no	PCR	DNA	DNA small nucleotide variant	EGFR mutation	The epidermal growth factor receptor (EGFR) tyrosine kinase inhibitor (TKI) has a good effect as a treatment for NSCLC cases with activated EGFR mutations. Compared with standard chemotherapy, upfront TKI has a better progression free survival in patients with EGFR mutations.	In conclusion, the results of the present study, which were validated by a prospective sample, demonstrate that EGFR mutation status is associated with FDG uptake, smoking history, and primary tumor size in NSCLC patients.	no	yes	no	yes	no	yes	In the present study, there is a strong negative correlation between primary tumor size and EGFR mutations. Large primary tumor size (≥5cm) is significantly associated with wild-typeEGFR. We also found that high SUV is associated with large primary tumor size (≥5cm). In addition, FDG uptake has been shown to be associated with tumor proliferation in NSCLC.[yes9–2yes] Hence, wild-type EGFR may be …	The fused PET/CT, PET, and CT images were independently assessed by 2 experienced nuclear medicine physicians. Original focus was identified by a visual qualitative analysis. A volume of interest was placed over the primary tumor to quantify the uptake. T	Unclear
BRAF mutation	BRAF	lung	Halpenny	CT Tumor size in mm (SD)	A tumour size and volume	other/not specified	p.value	0.127	0.127	NA	NA	Radiogenomic evaluation of lung cancer - Are there imaging characteristics associated with lung adenocarcinomas harboring BRAF mutations?	2016	28012356	http://www.ncbi.nlm.nih.gov/pubmed/28012356	47	24	23	64	Lung adenocarcinoma	pathology confirmed	CT	NA	no	no	yes	no	qualitative	Consensus	no treatment received	NA	no	yes	no	Database	NA	NA	BRAF mutation	The most common is the BRAF V600E mutation which accounts for 50–81% of BRAF mutations and in lung cancer is associated with responsiveness to treatment with the targeted agents vemurafenib, dabrafenib and trametinib.	No feature of the primary tumor differentiates BRAF lesions from non-BRAF lesions.	no	no	no	yes	no	no	NA	Patients with a pathology report documenting lung carcinoma with a BRAF mutation and with CT images on the institutional Picture Archiving and Communication System (PACS, GE Centricity RA100) were included in the study. The CT images closest to the date o	Yes
BRAF mutation	BRAF	lung	Halpenny	CT Tumour margin	B tumour margin and shape	other/not specified	p.value	0.475	0.475	NA	NA	Radiogenomic evaluation of lung cancer - Are there imaging characteristics associated with lung adenocarcinomas harboring BRAF mutations?	2016	28012356	http://www.ncbi.nlm.nih.gov/pubmed/28012356	47	24	23	64	Lung adenocarcinoma	pathology confirmed	CT	NA	no	no	yes	no	qualitative	Consensus	no treatment received	NA	no	yes	no	Database	NA	NA	BRAF mutation	The most common is the BRAF V600E mutation which accounts for 50–81% of BRAF mutations and in lung cancer is associated with responsiveness to treatment with the targeted agents vemurafenib, dabrafenib and trametinib.	No feature of the primary tumor differentiates BRAF lesions from non-BRAF lesions.	no	no	no	yes	no	no	NA	Patients with a pathology report documenting lung carcinoma with a BRAF mutation and with CT images on the institutional Picture Archiving and Communication System (PACS, GE Centricity RA100) were included in the study. The CT images closest to the date o	Yes
BRAF mutation	BRAF	lung	Halpenny	CT Tumour location central	C location/infiltration	other/not specified	p.value	0.999	0.999	NA	NA	Radiogenomic evaluation of lung cancer - Are there imaging characteristics associated with lung adenocarcinomas harboring BRAF mutations?	2016	28012356	http://www.ncbi.nlm.nih.gov/pubmed/28012356	47	24	23	64	Lung adenocarcinoma	pathology confirmed	CT	NA	no	no	yes	no	qualitative	Consensus	no treatment received	NA	no	yes	no	Database	NA	NA	BRAF mutation	The most common is the BRAF V600E mutation which accounts for 50–81% of BRAF mutations and in lung cancer is associated with responsiveness to treatment with the targeted agents vemurafenib, dabrafenib and trametinib.	No feature of the primary tumor differentiates BRAF lesions from non-BRAF lesions.	no	no	no	yes	no	no	NA	Patients with a pathology report documenting lung carcinoma with a BRAF mutation and with CT images on the institutional Picture Archiving and Communication System (PACS, GE Centricity RA100) were included in the study. The CT images closest to the date o	Yes
BRAF mutation	BRAF	lung	Halpenny	CT Tumour location peripheral	C location/infiltration	other/not specified	p.value	0.557	0.557	NA	NA	Radiogenomic evaluation of lung cancer - Are there imaging characteristics associated with lung adenocarcinomas harboring BRAF mutations?	2016	28012356	http://www.ncbi.nlm.nih.gov/pubmed/28012356	47	24	23	64	Lung adenocarcinoma	pathology confirmed	CT	NA	no	no	yes	no	qualitative	Consensus	no treatment received	NA	no	yes	no	Database	NA	NA	BRAF mutation	The most common is the BRAF V600E mutation which accounts for 50–81% of BRAF mutations and in lung cancer is associated with responsiveness to treatment with the targeted agents vemurafenib, dabrafenib and trametinib.	No feature of the primary tumor differentiates BRAF lesions from non-BRAF lesions.	no	no	no	yes	no	no	NA	Patients with a pathology report documenting lung carcinoma with a BRAF mutation and with CT images on the institutional Picture Archiving and Communication System (PACS, GE Centricity RA100) were included in the study. The CT images closest to the date o	Yes
BRAF mutation	BRAF	lung	Halpenny	CT Cavitation	D necrosis/cysts/cavitations	cavitations	p.value	0.999	0.999	NA	NA	Radiogenomic evaluation of lung cancer - Are there imaging characteristics associated with lung adenocarcinomas harboring BRAF mutations?	2016	28012356	http://www.ncbi.nlm.nih.gov/pubmed/28012356	47	24	23	64	Lung adenocarcinoma	pathology confirmed	CT	NA	no	no	yes	no	qualitative	Consensus	no treatment received	NA	no	yes	no	Database	NA	NA	BRAF mutation	The most common is the BRAF V600E mutation which accounts for 50–81% of BRAF mutations and in lung cancer is associated with responsiveness to treatment with the targeted agents vemurafenib, dabrafenib and trametinib.	No feature of the primary tumor differentiates BRAF lesions from non-BRAF lesions.	no	no	no	yes	no	no	NA	Patients with a pathology report documenting lung carcinoma with a BRAF mutation and with CT images on the institutional Picture Archiving and Communication System (PACS, GE Centricity RA100) were included in the study. The CT images closest to the date o	Yes
BRAF mutation	BRAF	lung	Halpenny	CT Calcification	E calcifications	other/not specified	p.value	0.999	0.999	NA	NA	Radiogenomic evaluation of lung cancer - Are there imaging characteristics associated with lung adenocarcinomas harboring BRAF mutations?	2016	28012356	http://www.ncbi.nlm.nih.gov/pubmed/28012356	47	24	23	64	Lung adenocarcinoma	pathology confirmed	CT	NA	no	no	yes	no	qualitative	Consensus	no treatment received	NA	no	yes	no	Database	NA	NA	BRAF mutation	The most common is the BRAF V600E mutation which accounts for 50–81% of BRAF mutations and in lung cancer is associated with responsiveness to treatment with the targeted agents vemurafenib, dabrafenib and trametinib.	No feature of the primary tumor differentiates BRAF lesions from non-BRAF lesions.	no	no	no	yes	no	no	NA	Patients with a pathology report documenting lung carcinoma with a BRAF mutation and with CT images on the institutional Picture Archiving and Communication System (PACS, GE Centricity RA100) were included in the study. The CT images closest to the date o	Yes
BRAF mutation	BRAF	lung	Halpenny	CT Attenuation solid	I CT attenuation features	other/not specified	p.value	0.999	0.999	NA	NA	Radiogenomic evaluation of lung cancer - Are there imaging characteristics associated with lung adenocarcinomas harboring BRAF mutations?	2016	28012356	http://www.ncbi.nlm.nih.gov/pubmed/28012356	47	24	23	64	Lung adenocarcinoma	pathology confirmed	CT	NA	no	no	yes	no	qualitative	Consensus	no treatment received	NA	no	yes	no	Database	NA	NA	BRAF mutation	The most common is the BRAF V600E mutation which accounts for 50–81% of BRAF mutations and in lung cancer is associated with responsiveness to treatment with the targeted agents vemurafenib, dabrafenib and trametinib.	No feature of the primary tumor differentiates BRAF lesions from non-BRAF lesions.	no	no	no	yes	no	no	NA	Patients with a pathology report documenting lung carcinoma with a BRAF mutation and with CT images on the institutional Picture Archiving and Communication System (PACS, GE Centricity RA100) were included in the study. The CT images closest to the date o	Yes
BRAF mutation	BRAF	lung	Halpenny	CT GGO ground glass opacity part solid part GGO	I CT attenuation features	other/not specified	p.value	0.999	0.999	NA	NA	Radiogenomic evaluation of lung cancer - Are there imaging characteristics associated with lung adenocarcinomas harboring BRAF mutations?	2016	28012356	http://www.ncbi.nlm.nih.gov/pubmed/28012356	47	24	23	64	Lung adenocarcinoma	pathology confirmed	CT	NA	no	no	yes	no	qualitative	Consensus	no treatment received	NA	no	yes	no	Database	NA	NA	BRAF mutation	The most common is the BRAF V600E mutation which accounts for 50–81% of BRAF mutations and in lung cancer is associated with responsiveness to treatment with the targeted agents vemurafenib, dabrafenib and trametinib.	No feature of the primary tumor differentiates BRAF lesions from non-BRAF lesions.	no	no	no	yes	no	no	NA	Patients with a pathology report documenting lung carcinoma with a BRAF mutation and with CT images on the institutional Picture Archiving and Communication System (PACS, GE Centricity RA100) were included in the study. The CT images closest to the date o	Yes
BRAF mutation	BRAF	lung	Halpenny	CT GGO ground glass opacity	I CT attenuation features	other/not specified	p.value	1000	1000	NA	NA	Radiogenomic evaluation of lung cancer - Are there imaging characteristics associated with lung adenocarcinomas harboring BRAF mutations?	2016	28012356	http://www.ncbi.nlm.nih.gov/pubmed/28012356	47	24	23	64	Lung adenocarcinoma	pathology confirmed	CT	NA	no	no	yes	no	qualitative	Consensus	no treatment received	NA	no	yes	no	Database	NA	NA	BRAF mutation	The most common is the BRAF V600E mutation which accounts for 50–81% of BRAF mutations and in lung cancer is associated with responsiveness to treatment with the targeted agents vemurafenib, dabrafenib and trametinib.	No feature of the primary tumor differentiates BRAF lesions from non-BRAF lesions.	no	no	no	yes	no	no	NA	Patients with a pathology report documenting lung carcinoma with a BRAF mutation and with CT images on the institutional Picture Archiving and Communication System (PACS, GE Centricity RA100) were included in the study. The CT images closest to the date o	Yes
BRAF mutation	BRAF	lung	Halpenny	CT Presence of measurable mass	P other/not specified	other/not specified	p.value	0.614	0.614	NA	NA	Radiogenomic evaluation of lung cancer - Are there imaging characteristics associated with lung adenocarcinomas harboring BRAF mutations?	2016	28012356	http://www.ncbi.nlm.nih.gov/pubmed/28012356	47	24	23	64	Lung adenocarcinoma	pathology confirmed	CT	NA	no	no	yes	no	qualitative	Consensus	no treatment received	NA	no	yes	no	Database	NA	NA	BRAF mutation	The most common is the BRAF V600E mutation which accounts for 50–81% of BRAF mutations and in lung cancer is associated with responsiveness to treatment with the targeted agents vemurafenib, dabrafenib and trametinib.	No feature of the primary tumor differentiates BRAF lesions from non-BRAF lesions.	no	no	no	yes	no	no	NA	Patients with a pathology report documenting lung carcinoma with a BRAF mutation and with CT images on the institutional Picture Archiving and Communication System (PACS, GE Centricity RA100) were included in the study. The CT images closest to the date o	Yes
BRAF mutation	BRAF	lung	Halpenny	CT Air bronchogram	P other/not specified	other/not specified	p.value	0.453	0.453	NA	NA	Radiogenomic evaluation of lung cancer - Are there imaging characteristics associated with lung adenocarcinomas harboring BRAF mutations?	2016	28012356	http://www.ncbi.nlm.nih.gov/pubmed/28012356	47	24	23	64	Lung adenocarcinoma	pathology confirmed	CT	NA	no	no	yes	no	qualitative	Consensus	no treatment received	NA	no	yes	no	Database	NA	NA	BRAF mutation	The most common is the BRAF V600E mutation which accounts for 50–81% of BRAF mutations and in lung cancer is associated with responsiveness to treatment with the targeted agents vemurafenib, dabrafenib and trametinib.	No feature of the primary tumor differentiates BRAF lesions from non-BRAF lesions.	no	no	no	yes	no	no	NA	Patients with a pathology report documenting lung carcinoma with a BRAF mutation and with CT images on the institutional Picture Archiving and Communication System (PACS, GE Centricity RA100) were included in the study. The CT images closest to the date o	Yes
BRAF mutation	BRAF	lung	Halpenny	CT Perilesional halo	P other/not specified	other/not specified	p.value	0.434	0.434	NA	NA	Radiogenomic evaluation of lung cancer - Are there imaging characteristics associated with lung adenocarcinomas harboring BRAF mutations?	2016	28012356	http://www.ncbi.nlm.nih.gov/pubmed/28012356	47	24	23	64	Lung adenocarcinoma	pathology confirmed	CT	NA	no	no	yes	no	qualitative	Consensus	no treatment received	NA	no	yes	no	Database	NA	NA	BRAF mutation	The most common is the BRAF V600E mutation which accounts for 50–81% of BRAF mutations and in lung cancer is associated with responsiveness to treatment with the targeted agents vemurafenib, dabrafenib and trametinib.	No feature of the primary tumor differentiates BRAF lesions from non-BRAF lesions.	no	no	no	yes	no	no	NA	Patients with a pathology report documenting lung carcinoma with a BRAF mutation and with CT images on the institutional Picture Archiving and Communication System (PACS, GE Centricity RA100) were included in the study. The CT images closest to the date o	Yes
BRAF mutation	BRAF	lung	Halpenny	CT Post obstructive change	P other/not specified	other/not specified	p.value	0.423	0.423	NA	NA	Radiogenomic evaluation of lung cancer - Are there imaging characteristics associated with lung adenocarcinomas harboring BRAF mutations?	2016	28012356	http://www.ncbi.nlm.nih.gov/pubmed/28012356	47	24	23	64	Lung adenocarcinoma	pathology confirmed	CT	NA	no	no	yes	no	qualitative	Consensus	no treatment received	NA	no	yes	no	Database	NA	NA	BRAF mutation	The most common is the BRAF V600E mutation which accounts for 50–81% of BRAF mutations and in lung cancer is associated with responsiveness to treatment with the targeted agents vemurafenib, dabrafenib and trametinib.	No feature of the primary tumor differentiates BRAF lesions from non-BRAF lesions.	no	no	no	yes	no	no	NA	Patients with a pathology report documenting lung carcinoma with a BRAF mutation and with CT images on the institutional Picture Archiving and Communication System (PACS, GE Centricity RA100) were included in the study. The CT images closest to the date o	Yes
BRAF mutation	BRAF	lung	Halpenny	CT Pleural tail	P other/not specified	other/not specified	p.value	0.399	0.399	NA	NA	Radiogenomic evaluation of lung cancer - Are there imaging characteristics associated with lung adenocarcinomas harboring BRAF mutations?	2016	28012356	http://www.ncbi.nlm.nih.gov/pubmed/28012356	47	24	23	64	Lung adenocarcinoma	pathology confirmed	CT	NA	no	no	yes	no	qualitative	Consensus	no treatment received	NA	no	yes	no	Database	NA	NA	BRAF mutation	The most common is the BRAF V600E mutation which accounts for 50–81% of BRAF mutations and in lung cancer is associated with responsiveness to treatment with the targeted agents vemurafenib, dabrafenib and trametinib.	No feature of the primary tumor differentiates BRAF lesions from non-BRAF lesions.	no	no	no	yes	no	no	NA	Patients with a pathology report documenting lung carcinoma with a BRAF mutation and with CT images on the institutional Picture Archiving and Communication System (PACS, GE Centricity RA100) were included in the study. The CT images closest to the date o	Yes
BRAF mutation	BRAF	lung	Halpenny	CT Pleural effusion	P other/not specified	other/not specified	p.value	1000	1000	NA	NA	Radiogenomic evaluation of lung cancer - Are there imaging characteristics associated with lung adenocarcinomas harboring BRAF mutations?	2016	28012356	http://www.ncbi.nlm.nih.gov/pubmed/28012356	47	24	23	64	Lung adenocarcinoma	pathology confirmed	CT	NA	no	no	yes	no	qualitative	Consensus	no treatment received	NA	no	yes	no	Database	NA	NA	BRAF mutation	The most common is the BRAF V600E mutation which accounts for 50–81% of BRAF mutations and in lung cancer is associated with responsiveness to treatment with the targeted agents vemurafenib, dabrafenib and trametinib.	No feature of the primary tumor differentiates BRAF lesions from non-BRAF lesions.	no	no	no	yes	no	no	NA	Patients with a pathology report documenting lung carcinoma with a BRAF mutation and with CT images on the institutional Picture Archiving and Communication System (PACS, GE Centricity RA100) were included in the study. The CT images closest to the date o	Yes
BRAF mutation	BRAF	lung	Halpenny	CT Pleural mass	P other/not specified	other/not specified	p.value	0.507	0.507	NA	NA	Radiogenomic evaluation of lung cancer - Are there imaging characteristics associated with lung adenocarcinomas harboring BRAF mutations?	2016	28012356	http://www.ncbi.nlm.nih.gov/pubmed/28012356	47	24	23	64	Lung adenocarcinoma	pathology confirmed	CT	NA	no	no	yes	no	qualitative	Consensus	no treatment received	NA	no	yes	no	Database	NA	NA	BRAF mutation	The most common is the BRAF V600E mutation which accounts for 50–81% of BRAF mutations and in lung cancer is associated with responsiveness to treatment with the targeted agents vemurafenib, dabrafenib and trametinib.	No feature of the primary tumor differentiates BRAF lesions from non-BRAF lesions.	no	no	no	yes	no	no	NA	Patients with a pathology report documenting lung carcinoma with a BRAF mutation and with CT images on the institutional Picture Archiving and Communication System (PACS, GE Centricity RA100) were included in the study. The CT images closest to the date o	Yes
BRAF mutation	BRAF	lung	Halpenny	CT Lymphangitic spread	P other/not specified	other/not specified	p.value	0.669	0.669	NA	NA	Radiogenomic evaluation of lung cancer - Are there imaging characteristics associated with lung adenocarcinomas harboring BRAF mutations?	2016	28012356	http://www.ncbi.nlm.nih.gov/pubmed/28012356	47	24	23	64	Lung adenocarcinoma	pathology confirmed	CT	NA	no	no	yes	no	qualitative	Consensus	no treatment received	NA	no	yes	no	Database	NA	NA	BRAF mutation	The most common is the BRAF V600E mutation which accounts for 50–81% of BRAF mutations and in lung cancer is associated with responsiveness to treatment with the targeted agents vemurafenib, dabrafenib and trametinib.	No feature of the primary tumor differentiates BRAF lesions from non-BRAF lesions.	no	no	no	yes	no	no	NA	Patients with a pathology report documenting lung carcinoma with a BRAF mutation and with CT images on the institutional Picture Archiving and Communication System (PACS, GE Centricity RA100) were included in the study. The CT images closest to the date o	Yes
EGFR amplification	EGFR	diffuse glioma	Hu	MR Texture feature T2W-DOST (discrete orthonormal Stockwell transform)	O texture and quantitative based	other/not specified	p.value	<0,005	0.0049	significant	NA	Radiogenomics to characterize regional genetic heterogeneity in glioblastoma	2017	27502248	http://www.ncbi.nlm.nih.gov/pubmed/27502248	13	NA	NA	NA	Glioblastoma	pathology comfirmed	MR	DSC, DTI	no	yes	no	no	semi-quantitative	NA	no treatment received	NA	yes	yes	yes	array comparative genomic hybridization	DNA,RNA	DNA copy number, gene expression	EGFR amplification, PDGFRA amplification, PTEN deletion, RB1 deletion, TP53 deletion	NA	This exploratory study uses image-guided biopsies, multiparametric MRI, and texture analysis to establish spatially accurate correlations with regional genetic status for a focused set of common GBM drivers. The results here offer proof of concept that image-based biomarkers can facilitate the characterization of intratumoral genetic heterogeneity.	yes	no	yes	yes	yes	no	NA	Conventional MRI and acquisition conditions We acquired 3T MRI (Sigma HDx; GE-Healthcare) within one day prior to stereotactic surgery. Conventional MRI and Advanced MRI parameters have been detailed previously. 23 Briefly, we acquired postcontrast T1-wei	Unclear
EGFR amplification	EGFR	diffuse glioma	Hu	MR Texture feature T2W-GLCM (gray level co-occurrence matrix)	O texture and quantitative based	other/not specified	p.value	<0,002	0.0019	significant	NA	Radiogenomics to characterize regional genetic heterogeneity in glioblastoma	2017	27502248	http://www.ncbi.nlm.nih.gov/pubmed/27502248	13	NA	NA	NA	Glioblastoma	pathology comfirmed	MR	DSC, DTI	no	yes	no	no	semi-quantitative	NA	no treatment received	NA	yes	yes	yes	array comparative genomic hybridization	DNA,RNA	DNA copy number, gene expression	EGFR amplification, PDGFRA amplification, PTEN deletion, RB1 deletion, TP53 deletion	NA	This exploratory study uses image-guided biopsies, multiparametric MRI, and texture analysis to establish spatially accurate correlations with regional genetic status for a focused set of common GBM drivers. The results here offer proof of concept that image-based biomarkers can facilitate the characterization of intratumoral genetic heterogeneity.	yes	no	yes	yes	yes	no	NA	Conventional MRI and acquisition conditions We acquired 3T MRI (Sigma HDx; GE-Healthcare) within one day prior to stereotactic surgery. Conventional MRI and Advanced MRI parameters have been detailed previously. 23 Briefly, we acquired postcontrast T1-wei	Unclear
EGFR amplification	EGFR	diffuse glioma	Hu	MR Texture feature T2W-SD (standard deviation of MRI signal)	O texture and quantitative based	other/not specified	p.value	<0,004	0.0039	significant	NA	Radiogenomics to characterize regional genetic heterogeneity in glioblastoma	2017	27502248	http://www.ncbi.nlm.nih.gov/pubmed/27502248	13	NA	NA	NA	Glioblastoma	pathology comfirmed	MR	DSC, DTI	no	yes	no	no	semi-quantitative	NA	no treatment received	NA	yes	yes	yes	array comparative genomic hybridization	DNA,RNA	DNA copy number, gene expression	EGFR amplification, PDGFRA amplification, PTEN deletion, RB1 deletion, TP53 deletion	NA	This exploratory study uses image-guided biopsies, multiparametric MRI, and texture analysis to establish spatially accurate correlations with regional genetic status for a focused set of common GBM drivers. The results here offer proof of concept that image-based biomarkers can facilitate the characterization of intratumoral genetic heterogeneity.	yes	no	yes	yes	yes	no	NA	Conventional MRI and acquisition conditions We acquired 3T MRI (Sigma HDx; GE-Healthcare) within one day prior to stereotactic surgery. Conventional MRI and Advanced MRI parameters have been detailed previously. 23 Briefly, we acquired postcontrast T1-wei	Unclear
EGFR amplification	EGFR	diffuse glioma	Hu	MR Texture feature rCBV-LBP (relative cerebral blood volume local binary product)	O texture and quantitative based	other/not specified	p.value	<0,0001	9e-05	significant	NA	Radiogenomics to characterize regional genetic heterogeneity in glioblastoma	2017	27502248	http://www.ncbi.nlm.nih.gov/pubmed/27502248	13	NA	NA	NA	Glioblastoma	pathology comfirmed	MR	DSC, DTI	no	yes	no	no	semi-quantitative	NA	no treatment received	NA	yes	yes	yes	array comparative genomic hybridization	DNA,RNA	DNA copy number, gene expression	EGFR amplification, PDGFRA amplification, PTEN deletion, RB1 deletion, TP53 deletion	NA	This exploratory study uses image-guided biopsies, multiparametric MRI, and texture analysis to establish spatially accurate correlations with regional genetic status for a focused set of common GBM drivers. The results here offer proof of concept that image-based biomarkers can facilitate the characterization of intratumoral genetic heterogeneity.	yes	no	yes	yes	yes	no	NA	Conventional MRI and acquisition conditions We acquired 3T MRI (Sigma HDx; GE-Healthcare) within one day prior to stereotactic surgery. Conventional MRI and Advanced MRI parameters have been detailed previously. 23 Briefly, we acquired postcontrast T1-wei	Unclear
PDGFRA amplification	PDGFRA	diffuse glioma	Hu	MR Texture feature P-DOST (isotropic diffusion discrete orthonormal Stockwell transform)	O texture and quantitative based	other/not specified	p.value	<0,0001	9e-05	significant	NA	Radiogenomics to characterize regional genetic heterogeneity in glioblastoma	2017	27502248	http://www.ncbi.nlm.nih.gov/pubmed/27502248	13	NA	NA	NA	Glioblastoma	pathology comfirmed	MR	DSC, DTI	no	yes	no	no	semi-quantitative	NA	no treatment received	NA	yes	yes	yes	array comparative genomic hybridization	DNA,RNA	DNA copy number, gene expression	EGFR amplification, PDGFRA amplification, PTEN deletion, RB1 deletion, TP53 deletion	NA	This exploratory study uses image-guided biopsies, multiparametric MRI, and texture analysis to establish spatially accurate correlations with regional genetic status for a focused set of common GBM drivers. The results here offer proof of concept that image-based biomarkers can facilitate the characterization of intratumoral genetic heterogeneity.	yes	no	yes	yes	yes	no	NA	Conventional MRI and acquisition conditions We acquired 3T MRI (Sigma HDx; GE-Healthcare) within one day prior to stereotactic surgery. Conventional MRI and Advanced MRI parameters have been detailed previously. 23 Briefly, we acquired postcontrast T1-wei	Unclear
PDGFRA amplification	PDGFRA	diffuse glioma	Hu	MR Texture feature P-GLCM (isotropic diffusion gray level co-occurrence matrix)	O texture and quantitative based	other/not specified	p.value	<0,009	0.0089	significant	NA	Radiogenomics to characterize regional genetic heterogeneity in glioblastoma	2017	27502248	http://www.ncbi.nlm.nih.gov/pubmed/27502248	13	NA	NA	NA	Glioblastoma	pathology comfirmed	MR	DSC, DTI	no	yes	no	no	semi-quantitative	NA	no treatment received	NA	yes	yes	yes	array comparative genomic hybridization	DNA,RNA	DNA copy number, gene expression	EGFR amplification, PDGFRA amplification, PTEN deletion, RB1 deletion, TP53 deletion	NA	This exploratory study uses image-guided biopsies, multiparametric MRI, and texture analysis to establish spatially accurate correlations with regional genetic status for a focused set of common GBM drivers. The results here offer proof of concept that image-based biomarkers can facilitate the characterization of intratumoral genetic heterogeneity.	yes	no	yes	yes	yes	no	NA	Conventional MRI and acquisition conditions We acquired 3T MRI (Sigma HDx; GE-Healthcare) within one day prior to stereotactic surgery. Conventional MRI and Advanced MRI parameters have been detailed previously. 23 Briefly, we acquired postcontrast T1-wei	Unclear
PDGFRA amplification	PDGFRA	diffuse glioma	Hu	MR Texture feature EPI+C-DOST (Cellular density)	O texture and quantitative based	other/not specified	p.value	<,014	0.0139	significant	NA	Radiogenomics to characterize regional genetic heterogeneity in glioblastoma	2017	27502248	http://www.ncbi.nlm.nih.gov/pubmed/27502248	13	NA	NA	NA	Glioblastoma	pathology comfirmed	MR	DSC, DTI	no	yes	no	no	semi-quantitative	NA	no treatment received	NA	yes	yes	yes	array comparative genomic hybridization	DNA,RNA	DNA copy number, gene expression	EGFR amplification, PDGFRA amplification, PTEN deletion, RB1 deletion, TP53 deletion	NA	This exploratory study uses image-guided biopsies, multiparametric MRI, and texture analysis to establish spatially accurate correlations with regional genetic status for a focused set of common GBM drivers. The results here offer proof of concept that image-based biomarkers can facilitate the characterization of intratumoral genetic heterogeneity.	yes	no	yes	yes	yes	no	NA	Conventional MRI and acquisition conditions We acquired 3T MRI (Sigma HDx; GE-Healthcare) within one day prior to stereotactic surgery. Conventional MRI and Advanced MRI parameters have been detailed previously. 23 Briefly, we acquired postcontrast T1-wei	Unclear
PTEN deletion	PTEN	diffuse glioma	Hu	MR Texture feature EPI+C-DOST (T2*W signal loss discrete orthonormal Stockwell transform)	O texture and quantitative based	other/not specified	p.value	<,005	0.0049	significant	NA	Radiogenomics to characterize regional genetic heterogeneity in glioblastoma	2017	27502248	http://www.ncbi.nlm.nih.gov/pubmed/27502248	13	NA	NA	NA	Glioblastoma	pathology comfirmed	MR	DSC, DTI	no	yes	no	no	semi-quantitative	NA	no treatment received	NA	yes	yes	yes	array comparative genomic hybridization	DNA,RNA	DNA copy number, gene expression	EGFR amplification, PDGFRA amplification, PTEN deletion, RB1 deletion, TP53 deletion	NA	This exploratory study uses image-guided biopsies, multiparametric MRI, and texture analysis to establish spatially accurate correlations with regional genetic status for a focused set of common GBM drivers. The results here offer proof of concept that image-based biomarkers can facilitate the characterization of intratumoral genetic heterogeneity.	yes	no	yes	yes	yes	no	NA	Conventional MRI and acquisition conditions We acquired 3T MRI (Sigma HDx; GE-Healthcare) within one day prior to stereotactic surgery. Conventional MRI and Advanced MRI parameters have been detailed previously. 23 Briefly, we acquired postcontrast T1-wei	Unclear
CDKN2A deletion	CDKN2A	diffuse glioma	Hu	MR Texture feature EPI+C-LBP (T2*W signal loss local binary product)	O texture and quantitative based	other/not specified	p.value	<0,004	0.0039	significant	NA	Radiogenomics to characterize regional genetic heterogeneity in glioblastoma	2017	27502248	http://www.ncbi.nlm.nih.gov/pubmed/27502248	13	NA	NA	NA	Glioblastoma	pathology comfirmed	MR	DSC, DTI	no	yes	no	no	semi-quantitative	NA	no treatment received	NA	yes	yes	yes	array comparative genomic hybridization	DNA,RNA	DNA copy number, gene expression	EGFR amplification, PDGFRA amplification, PTEN deletion, RB1 deletion, TP53 deletion	NA	This exploratory study uses image-guided biopsies, multiparametric MRI, and texture analysis to establish spatially accurate correlations with regional genetic status for a focused set of common GBM drivers. The results here offer proof of concept that image-based biomarkers can facilitate the characterization of intratumoral genetic heterogeneity.	yes	no	yes	yes	yes	no	NA	Conventional MRI and acquisition conditions We acquired 3T MRI (Sigma HDx; GE-Healthcare) within one day prior to stereotactic surgery. Conventional MRI and Advanced MRI parameters have been detailed previously. 23 Briefly, we acquired postcontrast T1-wei	Unclear
RB1 deletion	RB1	diffuse glioma	Hu	MR Texture feature T1+C-GLCM (T1 contrast gray level co-occurrence matrix)	O texture and quantitative based	other/not specified	p.value	<0,01	0.009	significant	NA	Radiogenomics to characterize regional genetic heterogeneity in glioblastoma	2017	27502248	http://www.ncbi.nlm.nih.gov/pubmed/27502248	13	NA	NA	NA	Glioblastoma	pathology comfirmed	MR	DSC, DTI	no	yes	no	no	semi-quantitative	NA	no treatment received	NA	yes	yes	yes	array comparative genomic hybridization	DNA,RNA	DNA copy number, gene expression	EGFR amplification, PDGFRA amplification, PTEN deletion, RB1 deletion, TP53 deletion	NA	This exploratory study uses image-guided biopsies, multiparametric MRI, and texture analysis to establish spatially accurate correlations with regional genetic status for a focused set of common GBM drivers. The results here offer proof of concept that image-based biomarkers can facilitate the characterization of intratumoral genetic heterogeneity.	yes	no	yes	yes	yes	no	NA	Conventional MRI and acquisition conditions We acquired 3T MRI (Sigma HDx; GE-Healthcare) within one day prior to stereotactic surgery. Conventional MRI and Advanced MRI parameters have been detailed previously. 23 Briefly, we acquired postcontrast T1-wei	Unclear
RB1 deletion	RB1	diffuse glioma	Hu	MR Texture feature T2W-DOST (discrete orthonormal Stockwell transform)	O texture and quantitative based	other/not specified	p.value	0.03	0.029	significant	NA	Radiogenomics to characterize regional genetic heterogeneity in glioblastoma	2017	27502248	http://www.ncbi.nlm.nih.gov/pubmed/27502248	13	NA	NA	NA	Glioblastoma	pathology comfirmed	MR	DSC, DTI	no	yes	no	no	semi-quantitative	NA	no treatment received	NA	yes	yes	yes	array comparative genomic hybridization	DNA,RNA	DNA copy number, gene expression	EGFR amplification, PDGFRA amplification, PTEN deletion, RB1 deletion, TP53 deletion	NA	This exploratory study uses image-guided biopsies, multiparametric MRI, and texture analysis to establish spatially accurate correlations with regional genetic status for a focused set of common GBM drivers. The results here offer proof of concept that image-based biomarkers can facilitate the characterization of intratumoral genetic heterogeneity.	yes	no	yes	yes	yes	no	NA	Conventional MRI and acquisition conditions We acquired 3T MRI (Sigma HDx; GE-Healthcare) within one day prior to stereotactic surgery. Conventional MRI and Advanced MRI parameters have been detailed previously. 23 Briefly, we acquired postcontrast T1-wei	Unclear
RB1 deletion	RB1	diffuse glioma	Hu	MR Texture feature T2W- raw SD (standard deviation of raw MRI signal)	O texture and quantitative based	other/not specified	p.value	<0,008	0.0079	significant	NA	Radiogenomics to characterize regional genetic heterogeneity in glioblastoma	2017	27502248	http://www.ncbi.nlm.nih.gov/pubmed/27502248	13	NA	NA	NA	Glioblastoma	pathology comfirmed	MR	DSC, DTI	no	yes	no	no	semi-quantitative	NA	no treatment received	NA	yes	yes	yes	array comparative genomic hybridization	DNA,RNA	DNA copy number, gene expression	EGFR amplification, PDGFRA amplification, PTEN deletion, RB1 deletion, TP53 deletion	NA	This exploratory study uses image-guided biopsies, multiparametric MRI, and texture analysis to establish spatially accurate correlations with regional genetic status for a focused set of common GBM drivers. The results here offer proof of concept that image-based biomarkers can facilitate the characterization of intratumoral genetic heterogeneity.	yes	no	yes	yes	yes	no	NA	Conventional MRI and acquisition conditions We acquired 3T MRI (Sigma HDx; GE-Healthcare) within one day prior to stereotactic surgery. Conventional MRI and Advanced MRI parameters have been detailed previously. 23 Briefly, we acquired postcontrast T1-wei	Unclear
TP53 deletion	TP53	diffuse glioma	Hu	MR Texture feature P-LBP (isotropic diffusion local binary product)	O texture and quantitative based	other/not specified	p.value	<0,03	0.029	significant	NA	Radiogenomics to characterize regional genetic heterogeneity in glioblastoma	2017	27502248	http://www.ncbi.nlm.nih.gov/pubmed/27502248	13	NA	NA	NA	Glioblastoma	pathology comfirmed	MR	DSC, DTI	no	yes	no	no	semi-quantitative	NA	no treatment received	NA	yes	yes	yes	array comparative genomic hybridization	DNA,RNA	DNA copy number, gene expression	EGFR amplification, PDGFRA amplification, PTEN deletion, RB1 deletion, TP53 deletion	NA	This exploratory study uses image-guided biopsies, multiparametric MRI, and texture analysis to establish spatially accurate correlations with regional genetic status for a focused set of common GBM drivers. The results here offer proof of concept that image-based biomarkers can facilitate the characterization of intratumoral genetic heterogeneity.	yes	no	yes	yes	yes	no	NA	Conventional MRI and acquisition conditions We acquired 3T MRI (Sigma HDx; GE-Healthcare) within one day prior to stereotactic surgery. Conventional MRI and Advanced MRI parameters have been detailed previously. 23 Briefly, we acquired postcontrast T1-wei	Unclear
TP53 deletion	TP53	diffuse glioma	Hu	MR Texture feature T2W-DOST (discrete orthonormal Stockwell transform)	O texture and quantitative based	other/not specified	p.value	<0,02	0.019	significant	NA	Radiogenomics to characterize regional genetic heterogeneity in glioblastoma	2017	27502248	http://www.ncbi.nlm.nih.gov/pubmed/27502248	13	NA	NA	NA	Glioblastoma	pathology comfirmed	MR	DSC, DTI	no	yes	no	no	semi-quantitative	NA	no treatment received	NA	yes	yes	yes	array comparative genomic hybridization	DNA,RNA	DNA copy number, gene expression	EGFR amplification, PDGFRA amplification, PTEN deletion, RB1 deletion, TP53 deletion	NA	This exploratory study uses image-guided biopsies, multiparametric MRI, and texture analysis to establish spatially accurate correlations with regional genetic status for a focused set of common GBM drivers. The results here offer proof of concept that image-based biomarkers can facilitate the characterization of intratumoral genetic heterogeneity.	yes	no	yes	yes	yes	no	NA	Conventional MRI and acquisition conditions We acquired 3T MRI (Sigma HDx; GE-Healthcare) within one day prior to stereotactic surgery. Conventional MRI and Advanced MRI parameters have been detailed previously. 23 Briefly, we acquired postcontrast T1-wei	Unclear
FLCN mutation	FLCN	kidney	Johannesma	CT Multiple basal lung cysts	P other/not specified	other/not specified	p.value	<,05	0.049	NA	NA	Are lung cysts in renal cell cancer (RCC) patients an indication for FLCN mutation analysis?	2016	26603437	http://www.ncbi.nlm.nih.gov/pubmed/26603437	8	NA	Na	NA	Renal cell carcinoma with Birt–Hogg–Dube syndrome	pathology confirmed	CT	NA	no	no	yes	no	qualitative	NA	NA	no	no	yes	no	Database	NA	DNA small nucleotide variant	FLCN mutation	The gene associated with BHD encodes the protein folliculin (FLCN) which acts as a tumour suppressor and interacts with mTOR and AMPK signalling pathways [5].	We found that multiple basal lung cysts were present significantly more frequent in FLCN mutation carriers and may be an indication for further evaluation of BHD syndrome in apparently sporadic RCC patients	no	no	no	yes	no	no	NA	NA	Unclear
1p/19q codeletion	no.gene.symbol	diffuse glioma	Johnson	MR Margin indistinct multiparametric	B tumour margin and shape	other/not specified	p.value	<0,0001	9e-05	significant	NA	Genetically Defined Oligodendroglioma Is Characterized by Indistinct Tumor Borders at MRI	2017	28126746	http://www.ncbi.nlm.nih.gov/pubmed/28126746	148	86	62	42.2	Glioma (grade II, III)	pathology comfirmed	MR	DWI	no	yes	no	no	qualitative	Definitions, consensus	no treatment received	NA	no	yes	no	FISH	NA	DNA copy number, gene expression	1p/19q codeletion	This 1p/19q codeletion had been previously recognized as a prognostic factor for better survival, but these studies provided proof that it was also predictive of response to therapy.	On the basis of this study, genetically defined (IDHmutant and 1p/19q codeleted) oligodendroglioma is much more commonly poorly defined and infiltrative than circumscribed and is almost always heterogeneous in signal intensity.	no	no	no	yes	yes	no	Oligodendrogliomas, now defined by IDH mutation and yesp/yes9q codeletion, are likely to demonstrate poorly defined tumor borders, internal heterogeneity, and a lower ADC value compared with astrocytomas with some oligodendroglial morphology.	100-mL bolus of non-ionic contrast material (Omnipaque- 350, GE Healthcare) administered via an automatic injector at a rate of 5 ml/s intravenously with a delay of 40 seconds followed by 30 ml of normal saline at 5 ml/sec. A second injection of 50 ml of	Yes
1p/19q codeletion	no.gene.symbol	diffuse glioma	Johnson	MR Margin indistinct	B tumour margin and shape	other/not specified	odds.ratio	16.35	16.35	NA	NA	Genetically Defined Oligodendroglioma Is Characterized by Indistinct Tumor Borders at MRI	2017	28126746	http://www.ncbi.nlm.nih.gov/pubmed/28126746	148	86	62	42.2	Glioma (grade II, III)	pathology comfirmed	MR	DWI	no	yes	no	no	qualitative	Definitions, consensus	no treatment received	NA	no	yes	no	FISH	NA	DNA copy number, gene expression	1p/19q codeletion	This 1p/19q codeletion had been previously recognized as a prognostic factor for better survival, but these studies provided proof that it was also predictive of response to therapy.	On the basis of this study, genetically defined (IDHmutant and 1p/19q codeleted) oligodendroglioma is much more commonly poorly defined and infiltrative than circumscribed and is almost always heterogeneous in signal intensity.	no	no	no	yes	yes	no	Oligodendrogliomas, now defined by IDH mutation and yesp/yes9q codeletion, are likely to demonstrate poorly defined tumor borders, internal heterogeneity, and a lower ADC value compared with astrocytomas with some oligodendroglial morphology.	100-mL bolus of non-ionic contrast material (Omnipaque- 350, GE Healthcare) administered via an automatic injector at a rate of 5 ml/s intravenously with a delay of 40 seconds followed by 30 ml of normal saline at 5 ml/sec. A second injection of 50 ml of	Yes
1p/19q codeletion	no.gene.symbol	diffuse glioma	Johnson	MR Circumscribed (partial/yes)	B tumour margin and shape	other/not specified	p.value	<.0001	9e-05	significant	negative	Genetically Defined Oligodendroglioma Is Characterized by Indistinct Tumor Borders at MRI	2017	28126746	http://www.ncbi.nlm.nih.gov/pubmed/28126746	148	86	62	42.2	Glioma (grade II, III)	pathology comfirmed	MR	DWI	no	yes	no	no	qualitative	Definitions, consensus	no treatment received	NA	no	yes	no	FISH	NA	DNA copy number, gene expression	1p/19q codeletion	This 1p/19q codeletion had been previously recognized as a prognostic factor for better survival, but these studies provided proof that it was also predictive of response to therapy.	On the basis of this study, genetically defined (IDHmutant and 1p/19q codeleted) oligodendroglioma is much more commonly poorly defined and infiltrative than circumscribed and is almost always heterogeneous in signal intensity.	no	no	no	yes	yes	no	Oligodendrogliomas, now defined by IDH mutation and yesp/yes9q codeletion, are likely to demonstrate poorly defined tumor borders, internal heterogeneity, and a lower ADC value compared with astrocytomas with some oligodendroglial morphology.	100-mL bolus of non-ionic contrast material (Omnipaque- 350, GE Healthcare) administered via an automatic injector at a rate of 5 ml/s intravenously with a delay of 40 seconds followed by 30 ml of normal saline at 5 ml/sec. A second injection of 50 ml of	Yes
1p/19q codeletion	no.gene.symbol	diffuse glioma	Johnson	MR Margin sharp T1	B tumour margin and shape	other/not specified	p.value	<.0001	9e-05	significant	negative	Genetically Defined Oligodendroglioma Is Characterized by Indistinct Tumor Borders at MRI	2017	28126746	http://www.ncbi.nlm.nih.gov/pubmed/28126746	148	86	62	42.2	Glioma (grade II, III)	pathology comfirmed	MR	DWI	no	yes	no	no	qualitative	Definitions, consensus	no treatment received	NA	no	yes	no	FISH	NA	DNA copy number, gene expression	1p/19q codeletion	This 1p/19q codeletion had been previously recognized as a prognostic factor for better survival, but these studies provided proof that it was also predictive of response to therapy.	On the basis of this study, genetically defined (IDHmutant and 1p/19q codeleted) oligodendroglioma is much more commonly poorly defined and infiltrative than circumscribed and is almost always heterogeneous in signal intensity.	no	no	no	yes	yes	no	Oligodendrogliomas, now defined by IDH mutation and yesp/yes9q codeletion, are likely to demonstrate poorly defined tumor borders, internal heterogeneity, and a lower ADC value compared with astrocytomas with some oligodendroglial morphology.	100-mL bolus of non-ionic contrast material (Omnipaque- 350, GE Healthcare) administered via an automatic injector at a rate of 5 ml/s intravenously with a delay of 40 seconds followed by 30 ml of normal saline at 5 ml/sec. A second injection of 50 ml of	Yes
1p/19q codeletion	no.gene.symbol	diffuse glioma	Johnson	MR Margin sharp T2	B tumour margin and shape	other/not specified	p.value	<.0001	9e-05	significant	negative	Genetically Defined Oligodendroglioma Is Characterized by Indistinct Tumor Borders at MRI	2017	28126746	http://www.ncbi.nlm.nih.gov/pubmed/28126746	148	86	62	42.2	Glioma (grade II, III)	pathology comfirmed	MR	DWI	no	yes	no	no	qualitative	Definitions, consensus	no treatment received	NA	no	yes	no	FISH	NA	DNA copy number, gene expression	1p/19q codeletion	This 1p/19q codeletion had been previously recognized as a prognostic factor for better survival, but these studies provided proof that it was also predictive of response to therapy.	On the basis of this study, genetically defined (IDHmutant and 1p/19q codeleted) oligodendroglioma is much more commonly poorly defined and infiltrative than circumscribed and is almost always heterogeneous in signal intensity.	no	no	no	yes	yes	no	Oligodendrogliomas, now defined by IDH mutation and yesp/yes9q codeletion, are likely to demonstrate poorly defined tumor borders, internal heterogeneity, and a lower ADC value compared with astrocytomas with some oligodendroglial morphology.	100-mL bolus of non-ionic contrast material (Omnipaque- 350, GE Healthcare) administered via an automatic injector at a rate of 5 ml/s intravenously with a delay of 40 seconds followed by 30 ml of normal saline at 5 ml/sec. A second injection of 50 ml of	Yes
1p/19q codeletion	no.gene.symbol	diffuse glioma	Johnson	MR margin smooth contour T2	B tumour margin and shape	other/not specified	p.value	<.0001	9e-05	significant	negative	Genetically Defined Oligodendroglioma Is Characterized by Indistinct Tumor Borders at MRI	2017	28126746	http://www.ncbi.nlm.nih.gov/pubmed/28126746	148	86	62	42.2	Glioma (grade II, III)	pathology comfirmed	MR	DWI	no	yes	no	no	qualitative	Definitions, consensus	no treatment received	NA	no	yes	no	FISH	NA	DNA copy number, gene expression	1p/19q codeletion	This 1p/19q codeletion had been previously recognized as a prognostic factor for better survival, but these studies provided proof that it was also predictive of response to therapy.	On the basis of this study, genetically defined (IDHmutant and 1p/19q codeleted) oligodendroglioma is much more commonly poorly defined and infiltrative than circumscribed and is almost always heterogeneous in signal intensity.	no	no	no	yes	yes	no	Oligodendrogliomas, now defined by IDH mutation and yesp/yes9q codeletion, are likely to demonstrate poorly defined tumor borders, internal heterogeneity, and a lower ADC value compared with astrocytomas with some oligodendroglial morphology.	100-mL bolus of non-ionic contrast material (Omnipaque- 350, GE Healthcare) administered via an automatic injector at a rate of 5 ml/s intravenously with a delay of 40 seconds followed by 30 ml of normal saline at 5 ml/sec. A second injection of 50 ml of	Yes
1p/19q codeletion	no.gene.symbol	diffuse glioma	Johnson	MR Tumour location frontal vs temporal vs insular vs parietal	C location/infiltration	other/not specified	p.value	0.02	0.02	significant	NA	Genetically Defined Oligodendroglioma Is Characterized by Indistinct Tumor Borders at MRI	2017	28126746	http://www.ncbi.nlm.nih.gov/pubmed/28126746	148	86	62	42.2	Glioma (grade II, III)	pathology comfirmed	MR	DWI	no	yes	no	no	qualitative	Definitions, consensus	no treatment received	NA	no	yes	no	FISH	NA	DNA copy number, gene expression	1p/19q codeletion	This 1p/19q codeletion had been previously recognized as a prognostic factor for better survival, but these studies provided proof that it was also predictive of response to therapy.	On the basis of this study, genetically defined (IDHmutant and 1p/19q codeleted) oligodendroglioma is much more commonly poorly defined and infiltrative than circumscribed and is almost always heterogeneous in signal intensity.	no	no	no	yes	yes	no	Oligodendrogliomas, now defined by IDH mutation and yesp/yes9q codeletion, are likely to demonstrate poorly defined tumor borders, internal heterogeneity, and a lower ADC value compared with astrocytomas with some oligodendroglial morphology.	100-mL bolus of non-ionic contrast material (Omnipaque- 350, GE Healthcare) administered via an automatic injector at a rate of 5 ml/s intravenously with a delay of 40 seconds followed by 30 ml of normal saline at 5 ml/sec. A second injection of 50 ml of	Yes
1p/19q codeletion	no.gene.symbol	diffuse glioma	Johnson	MR Tumour location frontal vs temporal vs insular vs parietal multiparametric	C location/infiltration	other/not specified	p.value	0.06	0.06	not significant	NA	Genetically Defined Oligodendroglioma Is Characterized by Indistinct Tumor Borders at MRI	2017	28126746	http://www.ncbi.nlm.nih.gov/pubmed/28126746	148	86	62	42.2	Glioma (grade II, III)	pathology comfirmed	MR	DWI	no	yes	no	no	qualitative	Definitions, consensus	no treatment received	NA	no	yes	no	FISH	NA	DNA copy number, gene expression	1p/19q codeletion	This 1p/19q codeletion had been previously recognized as a prognostic factor for better survival, but these studies provided proof that it was also predictive of response to therapy.	On the basis of this study, genetically defined (IDHmutant and 1p/19q codeleted) oligodendroglioma is much more commonly poorly defined and infiltrative than circumscribed and is almost always heterogeneous in signal intensity.	no	no	no	yes	yes	no	Oligodendrogliomas, now defined by IDH mutation and yesp/yes9q codeletion, are likely to demonstrate poorly defined tumor borders, internal heterogeneity, and a lower ADC value compared with astrocytomas with some oligodendroglial morphology.	100-mL bolus of non-ionic contrast material (Omnipaque- 350, GE Healthcare) administered via an automatic injector at a rate of 5 ml/s intravenously with a delay of 40 seconds followed by 30 ml of normal saline at 5 ml/sec. A second injection of 50 ml of	Yes
1p/19q codeletion	no.gene.symbol	diffuse glioma	Johnson	MR Tumour location cross midline or bilateral	C location/infiltration	other/not specified	p.value	.67	0.67	not significant	NA	Genetically Defined Oligodendroglioma Is Characterized by Indistinct Tumor Borders at MRI	2017	28126746	http://www.ncbi.nlm.nih.gov/pubmed/28126746	148	86	62	42.2	Glioma (grade II, III)	pathology comfirmed	MR	DWI	no	yes	no	no	qualitative	Definitions, consensus	no treatment received	NA	no	yes	no	FISH	NA	DNA copy number, gene expression	1p/19q codeletion	This 1p/19q codeletion had been previously recognized as a prognostic factor for better survival, but these studies provided proof that it was also predictive of response to therapy.	On the basis of this study, genetically defined (IDHmutant and 1p/19q codeleted) oligodendroglioma is much more commonly poorly defined and infiltrative than circumscribed and is almost always heterogeneous in signal intensity.	no	no	no	yes	yes	no	Oligodendrogliomas, now defined by IDH mutation and yesp/yes9q codeletion, are likely to demonstrate poorly defined tumor borders, internal heterogeneity, and a lower ADC value compared with astrocytomas with some oligodendroglial morphology.	100-mL bolus of non-ionic contrast material (Omnipaque- 350, GE Healthcare) administered via an automatic injector at a rate of 5 ml/s intravenously with a delay of 40 seconds followed by 30 ml of normal saline at 5 ml/sec. A second injection of 50 ml of	Yes
1p/19q codeletion	no.gene.symbol	diffuse glioma	Johnson	MR Necrosis or cystic change	D necrosis/cysts/cavitations	other/not specified	p.value	.31	0.31	not significant	NA	Genetically Defined Oligodendroglioma Is Characterized by Indistinct Tumor Borders at MRI	2017	28126746	http://www.ncbi.nlm.nih.gov/pubmed/28126746	148	86	62	42.2	Glioma (grade II, III)	pathology comfirmed	MR	DWI	no	yes	no	no	qualitative	Definitions, consensus	no treatment received	NA	no	yes	no	FISH	NA	DNA copy number, gene expression	1p/19q codeletion	This 1p/19q codeletion had been previously recognized as a prognostic factor for better survival, but these studies provided proof that it was also predictive of response to therapy.	On the basis of this study, genetically defined (IDHmutant and 1p/19q codeleted) oligodendroglioma is much more commonly poorly defined and infiltrative than circumscribed and is almost always heterogeneous in signal intensity.	no	no	no	yes	yes	no	Oligodendrogliomas, now defined by IDH mutation and yesp/yes9q codeletion, are likely to demonstrate poorly defined tumor borders, internal heterogeneity, and a lower ADC value compared with astrocytomas with some oligodendroglial morphology.	100-mL bolus of non-ionic contrast material (Omnipaque- 350, GE Healthcare) administered via an automatic injector at a rate of 5 ml/s intravenously with a delay of 40 seconds followed by 30 ml of normal saline at 5 ml/sec. A second injection of 50 ml of	Yes
1p/19q codeletion	no.gene.symbol	diffuse glioma	Johnson	MR Homogeneity T1	H MR signal intensity/homogeneity	other/not specified	p.value	0.03	0.03	significant	negative	Genetically Defined Oligodendroglioma Is Characterized by Indistinct Tumor Borders at MRI	2017	28126746	http://www.ncbi.nlm.nih.gov/pubmed/28126746	148	86	62	42.2	Glioma (grade II, III)	pathology comfirmed	MR	DWI	no	yes	no	no	qualitative	Definitions, consensus	no treatment received	NA	no	yes	no	FISH	NA	DNA copy number, gene expression	1p/19q codeletion	This 1p/19q codeletion had been previously recognized as a prognostic factor for better survival, but these studies provided proof that it was also predictive of response to therapy.	On the basis of this study, genetically defined (IDHmutant and 1p/19q codeleted) oligodendroglioma is much more commonly poorly defined and infiltrative than circumscribed and is almost always heterogeneous in signal intensity.	no	no	no	yes	yes	no	Oligodendrogliomas, now defined by IDH mutation and yesp/yes9q codeletion, are likely to demonstrate poorly defined tumor borders, internal heterogeneity, and a lower ADC value compared with astrocytomas with some oligodendroglial morphology.	100-mL bolus of non-ionic contrast material (Omnipaque- 350, GE Healthcare) administered via an automatic injector at a rate of 5 ml/s intravenously with a delay of 40 seconds followed by 30 ml of normal saline at 5 ml/sec. A second injection of 50 ml of	Yes
1p/19q codeletion	no.gene.symbol	diffuse glioma	Johnson	MR Homogeneity T2	H MR signal intensity/homogeneity	other/not specified	p.value	0.01	0.01	significant	negative	Genetically Defined Oligodendroglioma Is Characterized by Indistinct Tumor Borders at MRI	2017	28126746	http://www.ncbi.nlm.nih.gov/pubmed/28126746	148	86	62	42.2	Glioma (grade II, III)	pathology comfirmed	MR	DWI	no	yes	no	no	qualitative	Definitions, consensus	no treatment received	NA	no	yes	no	FISH	NA	DNA copy number, gene expression	1p/19q codeletion	This 1p/19q codeletion had been previously recognized as a prognostic factor for better survival, but these studies provided proof that it was also predictive of response to therapy.	On the basis of this study, genetically defined (IDHmutant and 1p/19q codeleted) oligodendroglioma is much more commonly poorly defined and infiltrative than circumscribed and is almost always heterogeneous in signal intensity.	no	no	no	yes	yes	no	Oligodendrogliomas, now defined by IDH mutation and yesp/yes9q codeletion, are likely to demonstrate poorly defined tumor borders, internal heterogeneity, and a lower ADC value compared with astrocytomas with some oligodendroglial morphology.	100-mL bolus of non-ionic contrast material (Omnipaque- 350, GE Healthcare) administered via an automatic injector at a rate of 5 ml/s intravenously with a delay of 40 seconds followed by 30 ml of normal saline at 5 ml/sec. A second injection of 50 ml of	Yes
1p/19q codeletion	no.gene.symbol	diffuse glioma	Johnson	MR CE Contrast enhancement	J enhancement	amount/volume	p.value	1.0	1	not significant	NA	Genetically Defined Oligodendroglioma Is Characterized by Indistinct Tumor Borders at MRI	2017	28126746	http://www.ncbi.nlm.nih.gov/pubmed/28126746	148	86	62	42.2	Glioma (grade II, III)	pathology comfirmed	MR	DWI	no	yes	no	no	qualitative	Definitions, consensus	no treatment received	NA	no	yes	no	FISH	NA	DNA copy number, gene expression	1p/19q codeletion	This 1p/19q codeletion had been previously recognized as a prognostic factor for better survival, but these studies provided proof that it was also predictive of response to therapy.	On the basis of this study, genetically defined (IDHmutant and 1p/19q codeleted) oligodendroglioma is much more commonly poorly defined and infiltrative than circumscribed and is almost always heterogeneous in signal intensity.	no	no	no	yes	yes	no	Oligodendrogliomas, now defined by IDH mutation and yesp/yes9q codeletion, are likely to demonstrate poorly defined tumor borders, internal heterogeneity, and a lower ADC value compared with astrocytomas with some oligodendroglial morphology.	100-mL bolus of non-ionic contrast material (Omnipaque- 350, GE Healthcare) administered via an automatic injector at a rate of 5 ml/s intravenously with a delay of 40 seconds followed by 30 ml of normal saline at 5 ml/sec. A second injection of 50 ml of	Yes
1p/19q codeletion	no.gene.symbol	diffuse glioma	Johnson	MR ADC mean apparent diffusion coefficient low	K diffusion	other/not specified	p.value	0.0005	9e-05	significant	NA	Genetically Defined Oligodendroglioma Is Characterized by Indistinct Tumor Borders at MRI	2017	28126746	http://www.ncbi.nlm.nih.gov/pubmed/28126746	148	86	62	42.2	Glioma (grade II, III)	pathology comfirmed	MR	DWI	no	yes	no	no	qualitative	Definitions, consensus	no treatment received	NA	no	yes	no	FISH	NA	DNA copy number, gene expression	1p/19q codeletion	This 1p/19q codeletion had been previously recognized as a prognostic factor for better survival, but these studies provided proof that it was also predictive of response to therapy.	On the basis of this study, genetically defined (IDHmutant and 1p/19q codeleted) oligodendroglioma is much more commonly poorly defined and infiltrative than circumscribed and is almost always heterogeneous in signal intensity.	no	no	no	yes	yes	no	Oligodendrogliomas, now defined by IDH mutation and yesp/yes9q codeletion, are likely to demonstrate poorly defined tumor borders, internal heterogeneity, and a lower ADC value compared with astrocytomas with some oligodendroglial morphology.	100-mL bolus of non-ionic contrast material (Omnipaque- 350, GE Healthcare) administered via an automatic injector at a rate of 5 ml/s intravenously with a delay of 40 seconds followed by 30 ml of normal saline at 5 ml/sec. A second injection of 50 ml of	Yes
1p/19q codeletion	no.gene.symbol	diffuse glioma	Johnson	MR ADC minimal apparant diffusion coefficent	K diffusion	other/not specified	p.value	.004	0.004	significant	NA	Genetically Defined Oligodendroglioma Is Characterized by Indistinct Tumor Borders at MRI	2017	28126746	http://www.ncbi.nlm.nih.gov/pubmed/28126746	148	86	62	42.2	Glioma (grade II, III)	pathology comfirmed	MR	DWI	no	yes	no	no	qualitative	Definitions, consensus	no treatment received	NA	no	yes	no	FISH	NA	DNA copy number, gene expression	1p/19q codeletion	This 1p/19q codeletion had been previously recognized as a prognostic factor for better survival, but these studies provided proof that it was also predictive of response to therapy.	On the basis of this study, genetically defined (IDHmutant and 1p/19q codeleted) oligodendroglioma is much more commonly poorly defined and infiltrative than circumscribed and is almost always heterogeneous in signal intensity.	no	no	no	yes	yes	no	Oligodendrogliomas, now defined by IDH mutation and yesp/yes9q codeletion, are likely to demonstrate poorly defined tumor borders, internal heterogeneity, and a lower ADC value compared with astrocytomas with some oligodendroglial morphology.	100-mL bolus of non-ionic contrast material (Omnipaque- 350, GE Healthcare) administered via an automatic injector at a rate of 5 ml/s intravenously with a delay of 40 seconds followed by 30 ml of normal saline at 5 ml/sec. A second injection of 50 ml of	Yes
1p/19q codeletion	no.gene.symbol	diffuse glioma	Johnson	MR ADC maximal apparant diffusion coefficent	K diffusion	other/not specified	p.value	.0008	0.0008	significant	NA	Genetically Defined Oligodendroglioma Is Characterized by Indistinct Tumor Borders at MRI	2017	28126746	http://www.ncbi.nlm.nih.gov/pubmed/28126746	148	86	62	42.2	Glioma (grade II, III)	pathology comfirmed	MR	DWI	no	yes	no	no	qualitative	Definitions, consensus	no treatment received	NA	no	yes	no	FISH	NA	DNA copy number, gene expression	1p/19q codeletion	This 1p/19q codeletion had been previously recognized as a prognostic factor for better survival, but these studies provided proof that it was also predictive of response to therapy.	On the basis of this study, genetically defined (IDHmutant and 1p/19q codeleted) oligodendroglioma is much more commonly poorly defined and infiltrative than circumscribed and is almost always heterogeneous in signal intensity.	no	no	no	yes	yes	no	Oligodendrogliomas, now defined by IDH mutation and yesp/yes9q codeletion, are likely to demonstrate poorly defined tumor borders, internal heterogeneity, and a lower ADC value compared with astrocytomas with some oligodendroglial morphology.	100-mL bolus of non-ionic contrast material (Omnipaque- 350, GE Healthcare) administered via an automatic injector at a rate of 5 ml/s intravenously with a delay of 40 seconds followed by 30 ml of normal saline at 5 ml/sec. A second injection of 50 ml of	Yes
1p/19q codeletion	no.gene.symbol	diffuse glioma	Johnson	MR Paramagnetic susceptibility	P other/not specified	other/not specified	p.value	.83	0.83	not significant	NA	Genetically Defined Oligodendroglioma Is Characterized by Indistinct Tumor Borders at MRI	2017	28126746	http://www.ncbi.nlm.nih.gov/pubmed/28126746	148	86	62	42.2	Glioma (grade II, III)	pathology comfirmed	MR	DWI	no	yes	no	no	qualitative	Definitions, consensus	no treatment received	NA	no	yes	no	FISH	NA	DNA copy number, gene expression	1p/19q codeletion	This 1p/19q codeletion had been previously recognized as a prognostic factor for better survival, but these studies provided proof that it was also predictive of response to therapy.	On the basis of this study, genetically defined (IDHmutant and 1p/19q codeleted) oligodendroglioma is much more commonly poorly defined and infiltrative than circumscribed and is almost always heterogeneous in signal intensity.	no	no	no	yes	yes	no	Oligodendrogliomas, now defined by IDH mutation and yesp/yes9q codeletion, are likely to demonstrate poorly defined tumor borders, internal heterogeneity, and a lower ADC value compared with astrocytomas with some oligodendroglial morphology.	100-mL bolus of non-ionic contrast material (Omnipaque- 350, GE Healthcare) administered via an automatic injector at a rate of 5 ml/s intravenously with a delay of 40 seconds followed by 30 ml of normal saline at 5 ml/sec. A second injection of 50 ml of	Yes
Mammaprint (Genetic module for recurrence risk)	no.gene.symbol	breast	Li	MR Quantitative constant	O texture and quantitative based	other/not specified	p.value	0.007	0.007	NA	NA	MR Imaging Radiomics Signatures for Predicting the Risk of Breast Cancer Recurrence as Given by Research Versions of MammaPrint, Oncotype DX, and PAM50 Gene Assays	2016	27144536	http://www.ncbi.nlm.nih.gov/pubmed/27144536	84	Na	NA	53.6	Breast cancer	NA	MR	NA	no	yes	no	no	semi-quantitative	Consensus	NA	yes	yes	yes	yes	mRNA sequencing	mRNA	gene expression	Oncotype DX gene module recurrence score, mammaprint, PAM-50 gene assays	Various investigators have used and developed methods for gene expression analyses to relate breast cancer expression profiles to prognosis and risk of recurrence. These include the 70-gene MammaPrint microarray assay (Agendia, Amsterdam, the Netherlands), the 21-gene Oncotype DX assay (Genomic Health, Redwood City, Calif) for predicting breast cancer recurrence, and the 50-gene PAM50 assay (Pros…	In conclusion, the results in this study indicate that quantitative MR imaging radiomics shows promise as a means for image-based phenotyping in assessing the risk of cancer recurrence. Merging imaging phenotypes with genomic data in the future may lead to improved survival predictors.	no	no	no	yes	no	no	NA	only breast MR imaging studies acquired with 1.5-T GE Medical Systems imaging units (Milwaukee, Wis). Our database excluded 14 studies performed by using Siemens imaging units (Malvern, Pa) and one study performed by using a 3-T GE Medical Systems imaging	Unclear
Mammaprint (Genetic module for recurrence risk)	no.gene.symbol	breast	Li	MR Quantitative enhancement texture maximal correlation coefficient	O texture and quantitative based	other/not specified	p.value	0.00021	0.00021	NA	NA	MR Imaging Radiomics Signatures for Predicting the Risk of Breast Cancer Recurrence as Given by Research Versions of MammaPrint, Oncotype DX, and PAM50 Gene Assays	2016	27144536	http://www.ncbi.nlm.nih.gov/pubmed/27144536	84	Na	NA	53.6	Breast cancer	NA	MR	NA	no	yes	no	no	semi-quantitative	Consensus	NA	yes	yes	yes	yes	mRNA sequencing	mRNA	gene expression	Oncotype DX gene module recurrence score, mammaprint, PAM-50 gene assays	Various investigators have used and developed methods for gene expression analyses to relate breast cancer expression profiles to prognosis and risk of recurrence. These include the 70-gene MammaPrint microarray assay (Agendia, Amsterdam, the Netherlands), the 21-gene Oncotype DX assay (Genomic Health, Redwood City, Calif) for predicting breast cancer recurrence, and the 50-gene PAM50 assay (Pros…	In conclusion, the results in this study indicate that quantitative MR imaging radiomics shows promise as a means for image-based phenotyping in assessing the risk of cancer recurrence. Merging imaging phenotypes with genomic data in the future may lead to improved survival predictors.	no	no	no	yes	no	no	NA	only breast MR imaging studies acquired with 1.5-T GE Medical Systems imaging units (Milwaukee, Wis). Our database excluded 14 studies performed by using Siemens imaging units (Malvern, Pa) and one study performed by using a 3-T GE Medical Systems imaging	Unclear
Mammaprint (Genetic module for recurrence risk)	no.gene.symbol	breast	Li	MR Quantitative enhancement texture sum average	O texture and quantitative based	other/not specified	p.value	0.011	0.011	NA	NA	MR Imaging Radiomics Signatures for Predicting the Risk of Breast Cancer Recurrence as Given by Research Versions of MammaPrint, Oncotype DX, and PAM50 Gene Assays	2016	27144536	http://www.ncbi.nlm.nih.gov/pubmed/27144536	84	Na	NA	53.6	Breast cancer	NA	MR	NA	no	yes	no	no	semi-quantitative	Consensus	NA	yes	yes	yes	yes	mRNA sequencing	mRNA	gene expression	Oncotype DX gene module recurrence score, mammaprint, PAM-50 gene assays	Various investigators have used and developed methods for gene expression analyses to relate breast cancer expression profiles to prognosis and risk of recurrence. These include the 70-gene MammaPrint microarray assay (Agendia, Amsterdam, the Netherlands), the 21-gene Oncotype DX assay (Genomic Health, Redwood City, Calif) for predicting breast cancer recurrence, and the 50-gene PAM50 assay (Pros…	In conclusion, the results in this study indicate that quantitative MR imaging radiomics shows promise as a means for image-based phenotyping in assessing the risk of cancer recurrence. Merging imaging phenotypes with genomic data in the future may lead to improved survival predictors.	no	no	no	yes	no	no	NA	only breast MR imaging studies acquired with 1.5-T GE Medical Systems imaging units (Milwaukee, Wis). Our database excluded 14 studies performed by using Siemens imaging units (Malvern, Pa) and one study performed by using a 3-T GE Medical Systems imaging	Unclear
Mammaprint (Genetic module for recurrence risk)	no.gene.symbol	breast	Li	MR Quantitative size effective diameter	O texture and quantitative based	other/not specified	p.value	0.0019	0.0019	NA	NA	MR Imaging Radiomics Signatures for Predicting the Risk of Breast Cancer Recurrence as Given by Research Versions of MammaPrint, Oncotype DX, and PAM50 Gene Assays	2016	27144536	http://www.ncbi.nlm.nih.gov/pubmed/27144536	84	Na	NA	53.6	Breast cancer	NA	MR	NA	no	yes	no	no	semi-quantitative	Consensus	NA	yes	yes	yes	yes	mRNA sequencing	mRNA	gene expression	Oncotype DX gene module recurrence score, mammaprint, PAM-50 gene assays	Various investigators have used and developed methods for gene expression analyses to relate breast cancer expression profiles to prognosis and risk of recurrence. These include the 70-gene MammaPrint microarray assay (Agendia, Amsterdam, the Netherlands), the 21-gene Oncotype DX assay (Genomic Health, Redwood City, Calif) for predicting breast cancer recurrence, and the 50-gene PAM50 assay (Pros…	In conclusion, the results in this study indicate that quantitative MR imaging radiomics shows promise as a means for image-based phenotyping in assessing the risk of cancer recurrence. Merging imaging phenotypes with genomic data in the future may lead to improved survival predictors.	no	no	no	yes	no	no	NA	only breast MR imaging studies acquired with 1.5-T GE Medical Systems imaging units (Milwaukee, Wis). Our database excluded 14 studies performed by using Siemens imaging units (Malvern, Pa) and one study performed by using a 3-T GE Medical Systems imaging	Unclear
Oncotype Dx recurrence score (Genetic module for recurrence risk)	no.gene.symbol	breast	Li	MR Quantitative constant	O texture and quantitative based	other/not specified	p.value	0.00073	0.00073	NA	NA	MR Imaging Radiomics Signatures for Predicting the Risk of Breast Cancer Recurrence as Given by Research Versions of MammaPrint, Oncotype DX, and PAM50 Gene Assays	2016	27144536	http://www.ncbi.nlm.nih.gov/pubmed/27144536	84	Na	NA	53.6	Breast cancer	NA	MR	NA	no	yes	no	no	semi-quantitative	Consensus	NA	yes	yes	yes	yes	mRNA sequencing	mRNA	gene expression	Oncotype DX gene module recurrence score, mammaprint, PAM-50 gene assays	Various investigators have used and developed methods for gene expression analyses to relate breast cancer expression profiles to prognosis and risk of recurrence. These include the 70-gene MammaPrint microarray assay (Agendia, Amsterdam, the Netherlands), the 21-gene Oncotype DX assay (Genomic Health, Redwood City, Calif) for predicting breast cancer recurrence, and the 50-gene PAM50 assay (Pros…	In conclusion, the results in this study indicate that quantitative MR imaging radiomics shows promise as a means for image-based phenotyping in assessing the risk of cancer recurrence. Merging imaging phenotypes with genomic data in the future may lead to improved survival predictors.	no	no	no	yes	no	no	NA	only breast MR imaging studies acquired with 1.5-T GE Medical Systems imaging units (Milwaukee, Wis). Our database excluded 14 studies performed by using Siemens imaging units (Malvern, Pa) and one study performed by using a 3-T GE Medical Systems imaging	Unclear
Oncotype Dx recurrence score (Genetic module for recurrence risk)	no.gene.symbol	breast	Li	MR Quantitative enhancement texture maximal correlation coefficient	O texture and quantitative based	other/not specified	p.value	0.014	0.014	NA	NA	MR Imaging Radiomics Signatures for Predicting the Risk of Breast Cancer Recurrence as Given by Research Versions of MammaPrint, Oncotype DX, and PAM50 Gene Assays	2016	27144536	http://www.ncbi.nlm.nih.gov/pubmed/27144536	84	Na	NA	53.6	Breast cancer	NA	MR	NA	no	yes	no	no	semi-quantitative	Consensus	NA	yes	yes	yes	yes	mRNA sequencing	mRNA	gene expression	Oncotype DX gene module recurrence score, mammaprint, PAM-50 gene assays	Various investigators have used and developed methods for gene expression analyses to relate breast cancer expression profiles to prognosis and risk of recurrence. These include the 70-gene MammaPrint microarray assay (Agendia, Amsterdam, the Netherlands), the 21-gene Oncotype DX assay (Genomic Health, Redwood City, Calif) for predicting breast cancer recurrence, and the 50-gene PAM50 assay (Pros…	In conclusion, the results in this study indicate that quantitative MR imaging radiomics shows promise as a means for image-based phenotyping in assessing the risk of cancer recurrence. Merging imaging phenotypes with genomic data in the future may lead to improved survival predictors.	no	no	no	yes	no	no	NA	only breast MR imaging studies acquired with 1.5-T GE Medical Systems imaging units (Milwaukee, Wis). Our database excluded 14 studies performed by using Siemens imaging units (Malvern, Pa) and one study performed by using a 3-T GE Medical Systems imaging	Unclear
Oncotype Dx recurrence score (Genetic module for recurrence risk)	no.gene.symbol	breast	Li	MR Quantitative enhancement texture sum average	O texture and quantitative based	other/not specified	p.value	0.0015	0.0015	NA	NA	MR Imaging Radiomics Signatures for Predicting the Risk of Breast Cancer Recurrence as Given by Research Versions of MammaPrint, Oncotype DX, and PAM50 Gene Assays	2016	27144536	http://www.ncbi.nlm.nih.gov/pubmed/27144536	84	Na	NA	53.6	Breast cancer	NA	MR	NA	no	yes	no	no	semi-quantitative	Consensus	NA	yes	yes	yes	yes	mRNA sequencing	mRNA	gene expression	Oncotype DX gene module recurrence score, mammaprint, PAM-50 gene assays	Various investigators have used and developed methods for gene expression analyses to relate breast cancer expression profiles to prognosis and risk of recurrence. These include the 70-gene MammaPrint microarray assay (Agendia, Amsterdam, the Netherlands), the 21-gene Oncotype DX assay (Genomic Health, Redwood City, Calif) for predicting breast cancer recurrence, and the 50-gene PAM50 assay (Pros…	In conclusion, the results in this study indicate that quantitative MR imaging radiomics shows promise as a means for image-based phenotyping in assessing the risk of cancer recurrence. Merging imaging phenotypes with genomic data in the future may lead to improved survival predictors.	no	no	no	yes	no	no	NA	only breast MR imaging studies acquired with 1.5-T GE Medical Systems imaging units (Milwaukee, Wis). Our database excluded 14 studies performed by using Siemens imaging units (Malvern, Pa) and one study performed by using a 3-T GE Medical Systems imaging	Unclear
Oncotype Dx recurrence score (Genetic module for recurrence risk)	no.gene.symbol	breast	Li	MR Quantitative size effective diameter	O texture and quantitative based	other/not specified	p.value	0.0003	0.0003	NA	NA	MR Imaging Radiomics Signatures for Predicting the Risk of Breast Cancer Recurrence as Given by Research Versions of MammaPrint, Oncotype DX, and PAM50 Gene Assays	2016	27144536	http://www.ncbi.nlm.nih.gov/pubmed/27144536	84	Na	NA	53.6	Breast cancer	NA	MR	NA	no	yes	no	no	semi-quantitative	Consensus	NA	yes	yes	yes	yes	mRNA sequencing	mRNA	gene expression	Oncotype DX gene module recurrence score, mammaprint, PAM-50 gene assays	Various investigators have used and developed methods for gene expression analyses to relate breast cancer expression profiles to prognosis and risk of recurrence. These include the 70-gene MammaPrint microarray assay (Agendia, Amsterdam, the Netherlands), the 21-gene Oncotype DX assay (Genomic Health, Redwood City, Calif) for predicting breast cancer recurrence, and the 50-gene PAM50 assay (Pros…	In conclusion, the results in this study indicate that quantitative MR imaging radiomics shows promise as a means for image-based phenotyping in assessing the risk of cancer recurrence. Merging imaging phenotypes with genomic data in the future may lead to improved survival predictors.	no	no	no	yes	no	no	NA	only breast MR imaging studies acquired with 1.5-T GE Medical Systems imaging units (Milwaukee, Wis). Our database excluded 14 studies performed by using Siemens imaging units (Malvern, Pa) and one study performed by using a 3-T GE Medical Systems imaging	Unclear
PAM50 ROR-S (Genetic module for recurrence risk)	no.gene.symbol	breast	Li	MR Quantitative constant	O texture and quantitative based	other/not specified	p.value	0.012	0.012	NA	NA	MR Imaging Radiomics Signatures for Predicting the Risk of Breast Cancer Recurrence as Given by Research Versions of MammaPrint, Oncotype DX, and PAM50 Gene Assays	2016	27144536	http://www.ncbi.nlm.nih.gov/pubmed/27144536	84	Na	NA	53.6	Breast cancer	NA	MR	NA	no	yes	no	no	semi-quantitative	Consensus	NA	yes	yes	yes	yes	mRNA sequencing	mRNA	gene expression	Oncotype DX gene module recurrence score, mammaprint, PAM-50 gene assays	Various investigators have used and developed methods for gene expression analyses to relate breast cancer expression profiles to prognosis and risk of recurrence. These include the 70-gene MammaPrint microarray assay (Agendia, Amsterdam, the Netherlands), the 21-gene Oncotype DX assay (Genomic Health, Redwood City, Calif) for predicting breast cancer recurrence, and the 50-gene PAM50 assay (Pros…	In conclusion, the results in this study indicate that quantitative MR imaging radiomics shows promise as a means for image-based phenotyping in assessing the risk of cancer recurrence. Merging imaging phenotypes with genomic data in the future may lead to improved survival predictors.	no	no	no	yes	no	no	NA	only breast MR imaging studies acquired with 1.5-T GE Medical Systems imaging units (Milwaukee, Wis). Our database excluded 14 studies performed by using Siemens imaging units (Malvern, Pa) and one study performed by using a 3-T GE Medical Systems imaging	Unclear
PAM50 ROR-S (Genetic module for recurrence risk)	no.gene.symbol	breast	Li	MR Quantitative enhancement texture maximal correlation coefficient	O texture and quantitative based	other/not specified	p.value	0.00011	0.00011	NA	NA	MR Imaging Radiomics Signatures for Predicting the Risk of Breast Cancer Recurrence as Given by Research Versions of MammaPrint, Oncotype DX, and PAM50 Gene Assays	2016	27144536	http://www.ncbi.nlm.nih.gov/pubmed/27144536	84	Na	NA	53.6	Breast cancer	NA	MR	NA	no	yes	no	no	semi-quantitative	Consensus	NA	yes	yes	yes	yes	mRNA sequencing	mRNA	gene expression	Oncotype DX gene module recurrence score, mammaprint, PAM-50 gene assays	Various investigators have used and developed methods for gene expression analyses to relate breast cancer expression profiles to prognosis and risk of recurrence. These include the 70-gene MammaPrint microarray assay (Agendia, Amsterdam, the Netherlands), the 21-gene Oncotype DX assay (Genomic Health, Redwood City, Calif) for predicting breast cancer recurrence, and the 50-gene PAM50 assay (Pros…	In conclusion, the results in this study indicate that quantitative MR imaging radiomics shows promise as a means for image-based phenotyping in assessing the risk of cancer recurrence. Merging imaging phenotypes with genomic data in the future may lead to improved survival predictors.	no	no	no	yes	no	no	NA	only breast MR imaging studies acquired with 1.5-T GE Medical Systems imaging units (Milwaukee, Wis). Our database excluded 14 studies performed by using Siemens imaging units (Malvern, Pa) and one study performed by using a 3-T GE Medical Systems imaging	Unclear
PAM50 ROR-S (Genetic module for recurrence risk)	no.gene.symbol	breast	Li	MR Quantitative enhancement texture sum average	O texture and quantitative based	other/not specified	p.value	0.039	0.039	NA	NA	MR Imaging Radiomics Signatures for Predicting the Risk of Breast Cancer Recurrence as Given by Research Versions of MammaPrint, Oncotype DX, and PAM50 Gene Assays	2016	27144536	http://www.ncbi.nlm.nih.gov/pubmed/27144536	84	Na	NA	53.6	Breast cancer	NA	MR	NA	no	yes	no	no	semi-quantitative	Consensus	NA	yes	yes	yes	yes	mRNA sequencing	mRNA	gene expression	Oncotype DX gene module recurrence score, mammaprint, PAM-50 gene assays	Various investigators have used and developed methods for gene expression analyses to relate breast cancer expression profiles to prognosis and risk of recurrence. These include the 70-gene MammaPrint microarray assay (Agendia, Amsterdam, the Netherlands), the 21-gene Oncotype DX assay (Genomic Health, Redwood City, Calif) for predicting breast cancer recurrence, and the 50-gene PAM50 assay (Pros…	In conclusion, the results in this study indicate that quantitative MR imaging radiomics shows promise as a means for image-based phenotyping in assessing the risk of cancer recurrence. Merging imaging phenotypes with genomic data in the future may lead to improved survival predictors.	no	no	no	yes	no	no	NA	only breast MR imaging studies acquired with 1.5-T GE Medical Systems imaging units (Milwaukee, Wis). Our database excluded 14 studies performed by using Siemens imaging units (Malvern, Pa) and one study performed by using a 3-T GE Medical Systems imaging	Unclear
PAM50 ROR-S (Genetic module for recurrence risk)	no.gene.symbol	breast	Li	MR Quantitative size effective diameter	O texture and quantitative based	other/not specified	p.value	0.00044	0.00044	NA	NA	MR Imaging Radiomics Signatures for Predicting the Risk of Breast Cancer Recurrence as Given by Research Versions of MammaPrint, Oncotype DX, and PAM50 Gene Assays	2016	27144536	http://www.ncbi.nlm.nih.gov/pubmed/27144536	84	Na	NA	53.6	Breast cancer	NA	MR	NA	no	yes	no	no	semi-quantitative	Consensus	NA	yes	yes	yes	yes	mRNA sequencing	mRNA	gene expression	Oncotype DX gene module recurrence score, mammaprint, PAM-50 gene assays	Various investigators have used and developed methods for gene expression analyses to relate breast cancer expression profiles to prognosis and risk of recurrence. These include the 70-gene MammaPrint microarray assay (Agendia, Amsterdam, the Netherlands), the 21-gene Oncotype DX assay (Genomic Health, Redwood City, Calif) for predicting breast cancer recurrence, and the 50-gene PAM50 assay (Pros…	In conclusion, the results in this study indicate that quantitative MR imaging radiomics shows promise as a means for image-based phenotyping in assessing the risk of cancer recurrence. Merging imaging phenotypes with genomic data in the future may lead to improved survival predictors.	no	no	no	yes	no	no	NA	only breast MR imaging studies acquired with 1.5-T GE Medical Systems imaging units (Milwaukee, Wis). Our database excluded 14 studies performed by using Siemens imaging units (Malvern, Pa) and one study performed by using a 3-T GE Medical Systems imaging	Unclear
PAM50 ROR-P (Genetic module for recurrence risk)	no.gene.symbol	breast	Li	MR Quantitative constant	O texture and quantitative based	other/not specified	p.value	0.0013	0.0013	NA	NA	MR Imaging Radiomics Signatures for Predicting the Risk of Breast Cancer Recurrence as Given by Research Versions of MammaPrint, Oncotype DX, and PAM50 Gene Assays	2016	27144536	http://www.ncbi.nlm.nih.gov/pubmed/27144536	84	Na	NA	53.6	Breast cancer	NA	MR	NA	no	yes	no	no	semi-quantitative	Consensus	NA	yes	yes	yes	yes	mRNA sequencing	mRNA	gene expression	Oncotype DX gene module recurrence score, mammaprint, PAM-50 gene assays	Various investigators have used and developed methods for gene expression analyses to relate breast cancer expression profiles to prognosis and risk of recurrence. These include the 70-gene MammaPrint microarray assay (Agendia, Amsterdam, the Netherlands), the 21-gene Oncotype DX assay (Genomic Health, Redwood City, Calif) for predicting breast cancer recurrence, and the 50-gene PAM50 assay (Pros…	In conclusion, the results in this study indicate that quantitative MR imaging radiomics shows promise as a means for image-based phenotyping in assessing the risk of cancer recurrence. Merging imaging phenotypes with genomic data in the future may lead to improved survival predictors.	no	no	no	yes	no	no	NA	only breast MR imaging studies acquired with 1.5-T GE Medical Systems imaging units (Milwaukee, Wis). Our database excluded 14 studies performed by using Siemens imaging units (Malvern, Pa) and one study performed by using a 3-T GE Medical Systems imaging	Unclear
PAM50 ROR-P (Genetic module for recurrence risk)	no.gene.symbol	breast	Li	MR Quantitative enhancement texture maximal correlation coefficient	O texture and quantitative based	other/not specified	p.value	0.033	0.033	NA	NA	MR Imaging Radiomics Signatures for Predicting the Risk of Breast Cancer Recurrence as Given by Research Versions of MammaPrint, Oncotype DX, and PAM50 Gene Assays	2016	27144536	http://www.ncbi.nlm.nih.gov/pubmed/27144536	84	Na	NA	53.6	Breast cancer	NA	MR	NA	no	yes	no	no	semi-quantitative	Consensus	NA	yes	yes	yes	yes	mRNA sequencing	mRNA	gene expression	Oncotype DX gene module recurrence score, mammaprint, PAM-50 gene assays	Various investigators have used and developed methods for gene expression analyses to relate breast cancer expression profiles to prognosis and risk of recurrence. These include the 70-gene MammaPrint microarray assay (Agendia, Amsterdam, the Netherlands), the 21-gene Oncotype DX assay (Genomic Health, Redwood City, Calif) for predicting breast cancer recurrence, and the 50-gene PAM50 assay (Pros…	In conclusion, the results in this study indicate that quantitative MR imaging radiomics shows promise as a means for image-based phenotyping in assessing the risk of cancer recurrence. Merging imaging phenotypes with genomic data in the future may lead to improved survival predictors.	no	no	no	yes	no	no	NA	only breast MR imaging studies acquired with 1.5-T GE Medical Systems imaging units (Milwaukee, Wis). Our database excluded 14 studies performed by using Siemens imaging units (Malvern, Pa) and one study performed by using a 3-T GE Medical Systems imaging	Unclear
PAM50 ROR-P (Genetic module for recurrence risk)	no.gene.symbol	breast	Li	MR Quantitative enhancement texture sum average	O texture and quantitative based	other/not specified	p.value	0.00057	0.00057	NA	NA	MR Imaging Radiomics Signatures for Predicting the Risk of Breast Cancer Recurrence as Given by Research Versions of MammaPrint, Oncotype DX, and PAM50 Gene Assays	2016	27144536	http://www.ncbi.nlm.nih.gov/pubmed/27144536	84	Na	NA	53.6	Breast cancer	NA	MR	NA	no	yes	no	no	semi-quantitative	Consensus	NA	yes	yes	yes	yes	mRNA sequencing	mRNA	gene expression	Oncotype DX gene module recurrence score, mammaprint, PAM-50 gene assays	Various investigators have used and developed methods for gene expression analyses to relate breast cancer expression profiles to prognosis and risk of recurrence. These include the 70-gene MammaPrint microarray assay (Agendia, Amsterdam, the Netherlands), the 21-gene Oncotype DX assay (Genomic Health, Redwood City, Calif) for predicting breast cancer recurrence, and the 50-gene PAM50 assay (Pros…	In conclusion, the results in this study indicate that quantitative MR imaging radiomics shows promise as a means for image-based phenotyping in assessing the risk of cancer recurrence. Merging imaging phenotypes with genomic data in the future may lead to improved survival predictors.	no	no	no	yes	no	no	NA	only breast MR imaging studies acquired with 1.5-T GE Medical Systems imaging units (Milwaukee, Wis). Our database excluded 14 studies performed by using Siemens imaging units (Malvern, Pa) and one study performed by using a 3-T GE Medical Systems imaging	Unclear
PAM50 ROR-P (Genetic module for recurrence risk)	no.gene.symbol	breast	Li	MR Quantitative size effective diameter	O texture and quantitative based	other/not specified	p.value	<,0001	9e-05	NA	NA	MR Imaging Radiomics Signatures for Predicting the Risk of Breast Cancer Recurrence as Given by Research Versions of MammaPrint, Oncotype DX, and PAM50 Gene Assays	2016	27144536	http://www.ncbi.nlm.nih.gov/pubmed/27144536	84	Na	NA	53.6	Breast cancer	NA	MR	NA	no	yes	no	no	semi-quantitative	Consensus	NA	yes	yes	yes	yes	mRNA sequencing	mRNA	gene expression	Oncotype DX gene module recurrence score, mammaprint, PAM-50 gene assays	Various investigators have used and developed methods for gene expression analyses to relate breast cancer expression profiles to prognosis and risk of recurrence. These include the 70-gene MammaPrint microarray assay (Agendia, Amsterdam, the Netherlands), the 21-gene Oncotype DX assay (Genomic Health, Redwood City, Calif) for predicting breast cancer recurrence, and the 50-gene PAM50 assay (Pros…	In conclusion, the results in this study indicate that quantitative MR imaging radiomics shows promise as a means for image-based phenotyping in assessing the risk of cancer recurrence. Merging imaging phenotypes with genomic data in the future may lead to improved survival predictors.	no	no	no	yes	no	no	NA	only breast MR imaging studies acquired with 1.5-T GE Medical Systems imaging units (Milwaukee, Wis). Our database excluded 14 studies performed by using Siemens imaging units (Malvern, Pa) and one study performed by using a 3-T GE Medical Systems imaging	Unclear
1p/19q codeletion	no.gene.symbol	diffuse glioma	Brown	MR Texture feature S transform based FLAIR analysis frequency spectrum	O texture and quantitative based	other/not specified	area.under.curve	0,667 0,774 0,591	0.667	NA	NA	The use of magnetic resonance imaging to noninvasively detect genetic signatures in oligodendroglioma	2008	18413825	http://www.ncbi.nlm.nih.gov/pubmed/18413825	55	33	22	43	Glioma (grade II, oligodendroglioma)	pathology comfirmed	MR	CE, FLAIR	no	yes	no	no	quantitative	NA	no treatment received	NA	yes	yes	NA	Heterozygosity analysis, FISH	NA	DNA loss of heterozygosity/chromosome loss	1p/19q codeletion	In neuro-oncology, a sensitive and specific imaging-based molecular test that reliably detects important genetic signatures in gliomas would be a helpful diagnostic adjunct. Such a capability would be especially useful in the case of a young adult with a first seizure, a normal neurologic examination, and a probable low-grade glioma on magnetic resonance (MR) imaging, a common clinical scenario. …	Quantitative MR texture of T2 sequences predicted codeletion of 1p and 19q with a sensitivity of 93% and a specificity of 96% using images that were similar overall, but acquired with variable scanning parameters.	yes	no	no	yes	yes	no	NA	(c) available preoperative MR images that included at least two of the following sequences: contrast enhanced T1-weighted, T2-weighted, or FLAIR sequences. The imaging parameters were, for T1-weighted, median repetition time, 539 ms; median echo time, 9 m	Unclear
1p/19q codeletion	no.gene.symbol	diffuse glioma	Brown	MR Texture feature S transform based FLAIR analysis frequency spectrum	O texture and quantitative based	other/not specified	sensistivity	0,667 0,774 0,592	0.744	NA	NA	The use of magnetic resonance imaging to noninvasively detect genetic signatures in oligodendroglioma	2008	18413825	http://www.ncbi.nlm.nih.gov/pubmed/18413825	55	33	22	43	Glioma (grade II, oligodendroglioma)	pathology comfirmed	MR	CE, FLAIR	no	yes	no	no	quantitative	NA	no treatment received	NA	yes	yes	NA	Heterozygosity analysis, FISH	NA	DNA loss of heterozygosity/chromosome loss	1p/19q codeletion	In neuro-oncology, a sensitive and specific imaging-based molecular test that reliably detects important genetic signatures in gliomas would be a helpful diagnostic adjunct. Such a capability would be especially useful in the case of a young adult with a first seizure, a normal neurologic examination, and a probable low-grade glioma on magnetic resonance (MR) imaging, a common clinical scenario. …	Quantitative MR texture of T2 sequences predicted codeletion of 1p and 19q with a sensitivity of 93% and a specificity of 96% using images that were similar overall, but acquired with variable scanning parameters.	yes	no	no	yes	yes	no	NA	(c) available preoperative MR images that included at least two of the following sequences: contrast enhanced T1-weighted, T2-weighted, or FLAIR sequences. The imaging parameters were, for T1-weighted, median repetition time, 539 ms; median echo time, 9 m	Unclear
1p/19q codeletion	no.gene.symbol	diffuse glioma	Brown	MR Texture feature S transform based FLAIR analysis frequency spectrum	O texture and quantitative based	other/not specified	specificity	0,667 0,774 0,593	0.591	NA	NA	The use of magnetic resonance imaging to noninvasively detect genetic signatures in oligodendroglioma	2008	18413825	http://www.ncbi.nlm.nih.gov/pubmed/18413825	55	33	22	43	Glioma (grade II, oligodendroglioma)	pathology comfirmed	MR	CE, FLAIR	no	yes	no	no	quantitative	NA	no treatment received	NA	yes	yes	NA	Heterozygosity analysis, FISH	NA	DNA loss of heterozygosity/chromosome loss	1p/19q codeletion	In neuro-oncology, a sensitive and specific imaging-based molecular test that reliably detects important genetic signatures in gliomas would be a helpful diagnostic adjunct. Such a capability would be especially useful in the case of a young adult with a first seizure, a normal neurologic examination, and a probable low-grade glioma on magnetic resonance (MR) imaging, a common clinical scenario. …	Quantitative MR texture of T2 sequences predicted codeletion of 1p and 19q with a sensitivity of 93% and a specificity of 96% using images that were similar overall, but acquired with variable scanning parameters.	yes	no	no	yes	yes	no	NA	(c) available preoperative MR images that included at least two of the following sequences: contrast enhanced T1-weighted, T2-weighted, or FLAIR sequences. The imaging parameters were, for T1-weighted, median repetition time, 539 ms; median echo time, 9 m	Unclear
1p/19q codeletion	no.gene.symbol	diffuse glioma	Brown	MR Texture feature S transform based FLAIR analysis frequency spectrum	O texture and quantitative based	other/not specified	p.value	<0,012	0.0119	significant	NA	The use of magnetic resonance imaging to noninvasively detect genetic signatures in oligodendroglioma	2008	18413825	http://www.ncbi.nlm.nih.gov/pubmed/18413825	55	33	22	43	Glioma (grade II, oligodendroglioma)	pathology comfirmed	MR	CE, FLAIR	no	yes	no	no	quantitative	NA	no treatment received	NA	yes	yes	NA	Heterozygosity analysis, FISH	NA	DNA loss of heterozygosity/chromosome loss	1p/19q codeletion	In neuro-oncology, a sensitive and specific imaging-based molecular test that reliably detects important genetic signatures in gliomas would be a helpful diagnostic adjunct. Such a capability would be especially useful in the case of a young adult with a first seizure, a normal neurologic examination, and a probable low-grade glioma on magnetic resonance (MR) imaging, a common clinical scenario. …	Quantitative MR texture of T2 sequences predicted codeletion of 1p and 19q with a sensitivity of 93% and a specificity of 96% using images that were similar overall, but acquired with variable scanning parameters.	yes	no	no	yes	yes	no	NA	(c) available preoperative MR images that included at least two of the following sequences: contrast enhanced T1-weighted, T2-weighted, or FLAIR sequences. The imaging parameters were, for T1-weighted, median repetition time, 539 ms; median echo time, 9 m	Unclear
1p/19q codeletion	no.gene.symbol	diffuse glioma	Brown	MR Texture feature S transform based T1CE analysis frequency spectrum	O texture and quantitative based	other/not specified	area.under.curve	0,748 0,733 0,75	0.748	NA	NA	The use of magnetic resonance imaging to noninvasively detect genetic signatures in oligodendroglioma	2008	18413825	http://www.ncbi.nlm.nih.gov/pubmed/18413825	55	33	22	43	Glioma (grade II, oligodendroglioma)	pathology comfirmed	MR	CE, FLAIR	no	yes	no	no	quantitative	NA	no treatment received	NA	yes	yes	NA	Heterozygosity analysis, FISH	NA	DNA loss of heterozygosity/chromosome loss	1p/19q codeletion	In neuro-oncology, a sensitive and specific imaging-based molecular test that reliably detects important genetic signatures in gliomas would be a helpful diagnostic adjunct. Such a capability would be especially useful in the case of a young adult with a first seizure, a normal neurologic examination, and a probable low-grade glioma on magnetic resonance (MR) imaging, a common clinical scenario. …	Quantitative MR texture of T2 sequences predicted codeletion of 1p and 19q with a sensitivity of 93% and a specificity of 96% using images that were similar overall, but acquired with variable scanning parameters.	yes	no	no	yes	yes	no	NA	(c) available preoperative MR images that included at least two of the following sequences: contrast enhanced T1-weighted, T2-weighted, or FLAIR sequences. The imaging parameters were, for T1-weighted, median repetition time, 539 ms; median echo time, 9 m	Unclear
1p/19q codeletion	no.gene.symbol	diffuse glioma	Brown	MR Texture feature S transform based T1CE analysis frequency spectrum	O texture and quantitative based	other/not specified	sensistivity	0,748 0,733 0,76	0.733	NA	NA	The use of magnetic resonance imaging to noninvasively detect genetic signatures in oligodendroglioma	2008	18413825	http://www.ncbi.nlm.nih.gov/pubmed/18413825	55	33	22	43	Glioma (grade II, oligodendroglioma)	pathology comfirmed	MR	CE, FLAIR	no	yes	no	no	quantitative	NA	no treatment received	NA	yes	yes	NA	Heterozygosity analysis, FISH	NA	DNA loss of heterozygosity/chromosome loss	1p/19q codeletion	In neuro-oncology, a sensitive and specific imaging-based molecular test that reliably detects important genetic signatures in gliomas would be a helpful diagnostic adjunct. Such a capability would be especially useful in the case of a young adult with a first seizure, a normal neurologic examination, and a probable low-grade glioma on magnetic resonance (MR) imaging, a common clinical scenario. …	Quantitative MR texture of T2 sequences predicted codeletion of 1p and 19q with a sensitivity of 93% and a specificity of 96% using images that were similar overall, but acquired with variable scanning parameters.	yes	no	no	yes	yes	no	NA	(c) available preoperative MR images that included at least two of the following sequences: contrast enhanced T1-weighted, T2-weighted, or FLAIR sequences. The imaging parameters were, for T1-weighted, median repetition time, 539 ms; median echo time, 9 m	Unclear
1p/19q codeletion	no.gene.symbol	diffuse glioma	Brown	MR Texture feature S transform based T1CE analysis frequency spectrum	O texture and quantitative based	other/not specified	specificity	0,748 0,733 0,77	0.75	NA	NA	The use of magnetic resonance imaging to noninvasively detect genetic signatures in oligodendroglioma	2008	18413825	http://www.ncbi.nlm.nih.gov/pubmed/18413825	55	33	22	43	Glioma (grade II, oligodendroglioma)	pathology comfirmed	MR	CE, FLAIR	no	yes	no	no	quantitative	NA	no treatment received	NA	yes	yes	NA	Heterozygosity analysis, FISH	NA	DNA loss of heterozygosity/chromosome loss	1p/19q codeletion	In neuro-oncology, a sensitive and specific imaging-based molecular test that reliably detects important genetic signatures in gliomas would be a helpful diagnostic adjunct. Such a capability would be especially useful in the case of a young adult with a first seizure, a normal neurologic examination, and a probable low-grade glioma on magnetic resonance (MR) imaging, a common clinical scenario. …	Quantitative MR texture of T2 sequences predicted codeletion of 1p and 19q with a sensitivity of 93% and a specificity of 96% using images that were similar overall, but acquired with variable scanning parameters.	yes	no	no	yes	yes	no	NA	(c) available preoperative MR images that included at least two of the following sequences: contrast enhanced T1-weighted, T2-weighted, or FLAIR sequences. The imaging parameters were, for T1-weighted, median repetition time, 539 ms; median echo time, 9 m	Unclear
1p/19q codeletion	no.gene.symbol	diffuse glioma	Brown	MR Texture feature S transform based T1CE analysis frequency spectrum	O texture and quantitative based	other/not specified	p.value	<0,04	0.039	significant	NA	The use of magnetic resonance imaging to noninvasively detect genetic signatures in oligodendroglioma	2008	18413825	http://www.ncbi.nlm.nih.gov/pubmed/18413825	55	33	22	43	Glioma (grade II, oligodendroglioma)	pathology comfirmed	MR	CE, FLAIR	no	yes	no	no	quantitative	NA	no treatment received	NA	yes	yes	NA	Heterozygosity analysis, FISH	NA	DNA loss of heterozygosity/chromosome loss	1p/19q codeletion	In neuro-oncology, a sensitive and specific imaging-based molecular test that reliably detects important genetic signatures in gliomas would be a helpful diagnostic adjunct. Such a capability would be especially useful in the case of a young adult with a first seizure, a normal neurologic examination, and a probable low-grade glioma on magnetic resonance (MR) imaging, a common clinical scenario. …	Quantitative MR texture of T2 sequences predicted codeletion of 1p and 19q with a sensitivity of 93% and a specificity of 96% using images that were similar overall, but acquired with variable scanning parameters.	yes	no	no	yes	yes	no	NA	(c) available preoperative MR images that included at least two of the following sequences: contrast enhanced T1-weighted, T2-weighted, or FLAIR sequences. The imaging parameters were, for T1-weighted, median repetition time, 539 ms; median echo time, 9 m	Unclear
1p/19q codeletion	no.gene.symbol	diffuse glioma	Brown	MR Texture feature S transform based T2 analysis frequency spectrum	O texture and quantitative based	other/not specified	area.under.curve	0,924 0,933 0,917	0.924	NA	NA	The use of magnetic resonance imaging to noninvasively detect genetic signatures in oligodendroglioma	2008	18413825	http://www.ncbi.nlm.nih.gov/pubmed/18413825	55	33	22	43	Glioma (grade II, oligodendroglioma)	pathology comfirmed	MR	CE, FLAIR	no	yes	no	no	quantitative	NA	no treatment received	NA	yes	yes	NA	Heterozygosity analysis, FISH	NA	DNA loss of heterozygosity/chromosome loss	1p/19q codeletion	In neuro-oncology, a sensitive and specific imaging-based molecular test that reliably detects important genetic signatures in gliomas would be a helpful diagnostic adjunct. Such a capability would be especially useful in the case of a young adult with a first seizure, a normal neurologic examination, and a probable low-grade glioma on magnetic resonance (MR) imaging, a common clinical scenario. …	Quantitative MR texture of T2 sequences predicted codeletion of 1p and 19q with a sensitivity of 93% and a specificity of 96% using images that were similar overall, but acquired with variable scanning parameters.	yes	no	no	yes	yes	no	NA	(c) available preoperative MR images that included at least two of the following sequences: contrast enhanced T1-weighted, T2-weighted, or FLAIR sequences. The imaging parameters were, for T1-weighted, median repetition time, 539 ms; median echo time, 9 m	Unclear
1p/19q codeletion	no.gene.symbol	diffuse glioma	Brown	MR Texture feature S transform based T2 analysis frequency spectrum	O texture and quantitative based	other/not specified	sensistivity	0,924 0,933 0,918	0.933	NA	NA	The use of magnetic resonance imaging to noninvasively detect genetic signatures in oligodendroglioma	2008	18413825	http://www.ncbi.nlm.nih.gov/pubmed/18413825	55	33	22	43	Glioma (grade II, oligodendroglioma)	pathology comfirmed	MR	CE, FLAIR	no	yes	no	no	quantitative	NA	no treatment received	NA	yes	yes	NA	Heterozygosity analysis, FISH	NA	DNA loss of heterozygosity/chromosome loss	1p/19q codeletion	In neuro-oncology, a sensitive and specific imaging-based molecular test that reliably detects important genetic signatures in gliomas would be a helpful diagnostic adjunct. Such a capability would be especially useful in the case of a young adult with a first seizure, a normal neurologic examination, and a probable low-grade glioma on magnetic resonance (MR) imaging, a common clinical scenario. …	Quantitative MR texture of T2 sequences predicted codeletion of 1p and 19q with a sensitivity of 93% and a specificity of 96% using images that were similar overall, but acquired with variable scanning parameters.	yes	no	no	yes	yes	no	NA	(c) available preoperative MR images that included at least two of the following sequences: contrast enhanced T1-weighted, T2-weighted, or FLAIR sequences. The imaging parameters were, for T1-weighted, median repetition time, 539 ms; median echo time, 9 m	Unclear
1p/19q codeletion	no.gene.symbol	diffuse glioma	Brown	MR Texture feature S transform based T2 analysis frequency spectrum	O texture and quantitative based	other/not specified	specificity	0,924 0,933 0,919	0.917	NA	NA	The use of magnetic resonance imaging to noninvasively detect genetic signatures in oligodendroglioma	2008	18413825	http://www.ncbi.nlm.nih.gov/pubmed/18413825	55	33	22	43	Glioma (grade II, oligodendroglioma)	pathology comfirmed	MR	CE, FLAIR	no	yes	no	no	quantitative	NA	no treatment received	NA	yes	yes	NA	Heterozygosity analysis, FISH	NA	DNA loss of heterozygosity/chromosome loss	1p/19q codeletion	In neuro-oncology, a sensitive and specific imaging-based molecular test that reliably detects important genetic signatures in gliomas would be a helpful diagnostic adjunct. Such a capability would be especially useful in the case of a young adult with a first seizure, a normal neurologic examination, and a probable low-grade glioma on magnetic resonance (MR) imaging, a common clinical scenario. …	Quantitative MR texture of T2 sequences predicted codeletion of 1p and 19q with a sensitivity of 93% and a specificity of 96% using images that were similar overall, but acquired with variable scanning parameters.	yes	no	no	yes	yes	no	NA	(c) available preoperative MR images that included at least two of the following sequences: contrast enhanced T1-weighted, T2-weighted, or FLAIR sequences. The imaging parameters were, for T1-weighted, median repetition time, 539 ms; median echo time, 9 m	Unclear
1p/19q codeletion	no.gene.symbol	diffuse glioma	Brown	MR Texture feature S transform based T2 analysis frequency spectrum	O texture and quantitative based	other/not specified	p.value	<0,00001	9e-06	significant	NA	The use of magnetic resonance imaging to noninvasively detect genetic signatures in oligodendroglioma	2008	18413825	http://www.ncbi.nlm.nih.gov/pubmed/18413825	55	33	22	43	Glioma (grade II, oligodendroglioma)	pathology comfirmed	MR	CE, FLAIR	no	yes	no	no	quantitative	NA	no treatment received	NA	yes	yes	NA	Heterozygosity analysis, FISH	NA	DNA loss of heterozygosity/chromosome loss	1p/19q codeletion	In neuro-oncology, a sensitive and specific imaging-based molecular test that reliably detects important genetic signatures in gliomas would be a helpful diagnostic adjunct. Such a capability would be especially useful in the case of a young adult with a first seizure, a normal neurologic examination, and a probable low-grade glioma on magnetic resonance (MR) imaging, a common clinical scenario. …	Quantitative MR texture of T2 sequences predicted codeletion of 1p and 19q with a sensitivity of 93% and a specificity of 96% using images that were similar overall, but acquired with variable scanning parameters.	yes	no	no	yes	yes	no	NA	(c) available preoperative MR images that included at least two of the following sequences: contrast enhanced T1-weighted, T2-weighted, or FLAIR sequences. The imaging parameters were, for T1-weighted, median repetition time, 539 ms; median echo time, 9 m	Unclear
Verhaak subclass proneural	no.gene.symbol	diffuse glioma	Macyszyn	MR SVM support vector machine model	O texture and quantitative based	other/not specified	accuracy	85.86	85.86	NA	NA	Imaging patterns predict patient survival and molecular subtype in glioblastoma via machine learning techniques	2016	26188015	http://www.ncbi.nlm.nih.gov/pubmed/26188015	134	NA	NA	NA	Glioblastoma	pathology comfirmed	MR	DSC, DTI, FLAIR	no	yes	no	no	quantitative	NA	no treatment received	NA	yes	yes	yes	RT-qPCR	DNA	gene expression	Verhaak subclasses based on genomics	Specifically, we hypothesize that overall survival and molecular subtype have an associated imaging phenotype.	Using MRIs at time of diagnosis, we applied machine learning algorithms to predict noninvasively, and with high accuracy, clinical and genomic variables of patients with brain cancer. Our findings therefore provide a robust mechanism for predicting survival among GB patients and for estimating molecular subtype.	no	yes	yes	yes	no	no	NA	MRI Features The computer-based glioma image segmentation and registration (GLISTR) segmentation algorithm20 was used to segment enhancing tumor (ET), non-ET (nonenhancing core of tumor), edema, and ventricles, as well as to estimate parameters of a bioph	Unclear
Verhaak subclass proneural	no.gene.symbol	diffuse glioma	Macyszyn	MR SVM support vector machine model	O texture and quantitative based	other/not specified	AUC	0.87	0.87	NA	NA	Imaging patterns predict patient survival and molecular subtype in glioblastoma via machine learning techniques	2016	26188015	http://www.ncbi.nlm.nih.gov/pubmed/26188015	134	NA	NA	NA	Glioblastoma	pathology comfirmed	MR	DSC, DTI, FLAIR	no	yes	no	no	quantitative	NA	no treatment received	NA	yes	yes	yes	RT-qPCR	DNA	gene expression	Verhaak subclasses based on genomics	Specifically, we hypothesize that overall survival and molecular subtype have an associated imaging phenotype.	Using MRIs at time of diagnosis, we applied machine learning algorithms to predict noninvasively, and with high accuracy, clinical and genomic variables of patients with brain cancer. Our findings therefore provide a robust mechanism for predicting survival among GB patients and for estimating molecular subtype.	no	yes	yes	yes	no	no	NA	MRI Features The computer-based glioma image segmentation and registration (GLISTR) segmentation algorithm20 was used to segment enhancing tumor (ET), non-ET (nonenhancing core of tumor), edema, and ventricles, as well as to estimate parameters of a bioph	Unclear
Verhaak subclass neural	no.gene.symbol	diffuse glioma	Macyszyn	MR SVM support vector machine model	O texture and quantitative based	other/not specified	accuracy	87.88	87.88	NA	NA	Imaging patterns predict patient survival and molecular subtype in glioblastoma via machine learning techniques	2016	26188015	http://www.ncbi.nlm.nih.gov/pubmed/26188015	134	NA	NA	NA	Glioblastoma	pathology comfirmed	MR	DSC, DTI, FLAIR	no	yes	no	no	quantitative	NA	no treatment received	NA	yes	yes	yes	RT-qPCR	DNA	gene expression	Verhaak subclasses based on genomics	Specifically, we hypothesize that overall survival and molecular subtype have an associated imaging phenotype.	Using MRIs at time of diagnosis, we applied machine learning algorithms to predict noninvasively, and with high accuracy, clinical and genomic variables of patients with brain cancer. Our findings therefore provide a robust mechanism for predicting survival among GB patients and for estimating molecular subtype.	no	yes	yes	yes	no	no	NA	MRI Features The computer-based glioma image segmentation and registration (GLISTR) segmentation algorithm20 was used to segment enhancing tumor (ET), non-ET (nonenhancing core of tumor), edema, and ventricles, as well as to estimate parameters of a bioph	Unclear
Verhaak subclass neural	no.gene.symbol	diffuse glioma	Macyszyn	MR SVM support vector machine model	O texture and quantitative based	other/not specified	AUC	0.92	0.92	NA	NA	Imaging patterns predict patient survival and molecular subtype in glioblastoma via machine learning techniques	2016	26188015	http://www.ncbi.nlm.nih.gov/pubmed/26188015	134	NA	NA	NA	Glioblastoma	pathology comfirmed	MR	DSC, DTI, FLAIR	no	yes	no	no	quantitative	NA	no treatment received	NA	yes	yes	yes	RT-qPCR	DNA	gene expression	Verhaak subclasses based on genomics	Specifically, we hypothesize that overall survival and molecular subtype have an associated imaging phenotype.	Using MRIs at time of diagnosis, we applied machine learning algorithms to predict noninvasively, and with high accuracy, clinical and genomic variables of patients with brain cancer. Our findings therefore provide a robust mechanism for predicting survival among GB patients and for estimating molecular subtype.	no	yes	yes	yes	no	no	NA	MRI Features The computer-based glioma image segmentation and registration (GLISTR) segmentation algorithm20 was used to segment enhancing tumor (ET), non-ET (nonenhancing core of tumor), edema, and ventricles, as well as to estimate parameters of a bioph	Unclear
Verhaak subclass mesenchymal	no.gene.symbol	diffuse glioma	Macyszyn	MR SVM support vector machine model	O texture and quantitative based	other/not specified	accuracy	83.84	83.84	NA	NA	Imaging patterns predict patient survival and molecular subtype in glioblastoma via machine learning techniques	2016	26188015	http://www.ncbi.nlm.nih.gov/pubmed/26188015	134	NA	NA	NA	Glioblastoma	pathology comfirmed	MR	DSC, DTI, FLAIR	no	yes	no	no	quantitative	NA	no treatment received	NA	yes	yes	yes	RT-qPCR	DNA	gene expression	Verhaak subclasses based on genomics	Specifically, we hypothesize that overall survival and molecular subtype have an associated imaging phenotype.	Using MRIs at time of diagnosis, we applied machine learning algorithms to predict noninvasively, and with high accuracy, clinical and genomic variables of patients with brain cancer. Our findings therefore provide a robust mechanism for predicting survival among GB patients and for estimating molecular subtype.	no	yes	yes	yes	no	no	NA	MRI Features The computer-based glioma image segmentation and registration (GLISTR) segmentation algorithm20 was used to segment enhancing tumor (ET), non-ET (nonenhancing core of tumor), edema, and ventricles, as well as to estimate parameters of a bioph	Unclear
Verhaak subclass mesenchymal	no.gene.symbol	diffuse glioma	Macyszyn	MR SVM support vector machine model	O texture and quantitative based	other/not specified	AUC	0.89	0.89	NA	NA	Imaging patterns predict patient survival and molecular subtype in glioblastoma via machine learning techniques	2016	26188015	http://www.ncbi.nlm.nih.gov/pubmed/26188015	134	NA	NA	NA	Glioblastoma	pathology comfirmed	MR	DSC, DTI, FLAIR	no	yes	no	no	quantitative	NA	no treatment received	NA	yes	yes	yes	RT-qPCR	DNA	gene expression	Verhaak subclasses based on genomics	Specifically, we hypothesize that overall survival and molecular subtype have an associated imaging phenotype.	Using MRIs at time of diagnosis, we applied machine learning algorithms to predict noninvasively, and with high accuracy, clinical and genomic variables of patients with brain cancer. Our findings therefore provide a robust mechanism for predicting survival among GB patients and for estimating molecular subtype.	no	yes	yes	yes	no	no	NA	MRI Features The computer-based glioma image segmentation and registration (GLISTR) segmentation algorithm20 was used to segment enhancing tumor (ET), non-ET (nonenhancing core of tumor), edema, and ventricles, as well as to estimate parameters of a bioph	Unclear
Verhaak subclass classical	no.gene.symbol	diffuse glioma	Macyszyn	MR SVM support vector machine model	O texture and quantitative based	other/not specified	accuracy	84.85	84.85	NA	NA	Imaging patterns predict patient survival and molecular subtype in glioblastoma via machine learning techniques	2016	26188015	http://www.ncbi.nlm.nih.gov/pubmed/26188015	134	NA	NA	NA	Glioblastoma	pathology comfirmed	MR	DSC, DTI, FLAIR	no	yes	no	no	quantitative	NA	no treatment received	NA	yes	yes	yes	RT-qPCR	DNA	gene expression	Verhaak subclasses based on genomics	Specifically, we hypothesize that overall survival and molecular subtype have an associated imaging phenotype.	Using MRIs at time of diagnosis, we applied machine learning algorithms to predict noninvasively, and with high accuracy, clinical and genomic variables of patients with brain cancer. Our findings therefore provide a robust mechanism for predicting survival among GB patients and for estimating molecular subtype.	no	yes	yes	yes	no	no	NA	MRI Features The computer-based glioma image segmentation and registration (GLISTR) segmentation algorithm20 was used to segment enhancing tumor (ET), non-ET (nonenhancing core of tumor), edema, and ventricles, as well as to estimate parameters of a bioph	Unclear
Verhaak subclass classical	no.gene.symbol	diffuse glioma	Macyszyn	MR SVM support vector machine model	O texture and quantitative based	other/not specified	AUC	0.75	0.75	NA	NA	Imaging patterns predict patient survival and molecular subtype in glioblastoma via machine learning techniques	2016	26188015	http://www.ncbi.nlm.nih.gov/pubmed/26188015	134	NA	NA	NA	Glioblastoma	pathology comfirmed	MR	DSC, DTI, FLAIR	no	yes	no	no	quantitative	NA	no treatment received	NA	yes	yes	yes	RT-qPCR	DNA	gene expression	Verhaak subclasses based on genomics	Specifically, we hypothesize that overall survival and molecular subtype have an associated imaging phenotype.	Using MRIs at time of diagnosis, we applied machine learning algorithms to predict noninvasively, and with high accuracy, clinical and genomic variables of patients with brain cancer. Our findings therefore provide a robust mechanism for predicting survival among GB patients and for estimating molecular subtype.	no	yes	yes	yes	no	no	NA	MRI Features The computer-based glioma image segmentation and registration (GLISTR) segmentation algorithm20 was used to segment enhancing tumor (ET), non-ET (nonenhancing core of tumor), edema, and ventricles, as well as to estimate parameters of a bioph	Unclear
IDH mutation	IDH1	diffuse glioma	Nakae	MRS magnetic resonance spectroscopy tCho/tCr metabolite imaging	M magnetic resonance spectroscopy	other/not specified	p.value	0.004	0.004	NA	NA	Prediction of genetic subgroups in adult supra tentorial gliomas by pre- and intraoperative parameters	2016	27837434	http://www.ncbi.nlm.nih.gov/pubmed/27837434	167	NA	NA	NA	Glioma (grade II, III, IV)	pathology comfirmed	CT, MR, MRS	MRS	no	yes	yes	no	semi-quantitative	NA	no treatment received	NA	yes	yes	no	Direct sequencing	DNA	DNA small nucleotide variant	Mutation of TP53, IDH	DH1/2, TERT promoter, ATRX, TP53, H3F3A, and 1p/19q co-deletions have been previously reported to be useful prognostic markers	In the present study, we showed that tumor metabolites obtained by MRS are diferent among genetic subtypes of gliomas and allow us to evaluate genetic subgroups of gliomas prior to initial surgery in suspected glioma patients. Moreover, we revealed that 5-ALA-induced PpIX luorescence is useful for evaluating the malignancy of gliomas.	no	no	no	yes	yes	no	NA	Investigation for pre- and intraoperative factors Axial unenhanced and iodine-enhanced CT image (120 kV, auto exposure control, 1 s/rotation, 5-mm section thickness), and/or T1-weighted unenhanced and gadolinium (Gd) enhanced image (inversion recovery ; r	Unclear
IDH mutation	IDH1	diffuse glioma	Nakae	MRS magnetic resonance spectroscopy tNAA/tCho metabolite imaging	M magnetic resonance spectroscopy	other/not specified	p.value	0.02	0.02	NA	NA	Prediction of genetic subgroups in adult supra tentorial gliomas by pre- and intraoperative parameters	2016	27837434	http://www.ncbi.nlm.nih.gov/pubmed/27837434	167	NA	NA	NA	Glioma (grade II, III, IV)	pathology comfirmed	CT, MR, MRS	MRS	no	yes	yes	no	semi-quantitative	NA	no treatment received	NA	yes	yes	no	Direct sequencing	DNA	DNA small nucleotide variant	Mutation of TP53, IDH	DH1/2, TERT promoter, ATRX, TP53, H3F3A, and 1p/19q co-deletions have been previously reported to be useful prognostic markers	In the present study, we showed that tumor metabolites obtained by MRS are diferent among genetic subtypes of gliomas and allow us to evaluate genetic subgroups of gliomas prior to initial surgery in suspected glioma patients. Moreover, we revealed that 5-ALA-induced PpIX luorescence is useful for evaluating the malignancy of gliomas.	no	no	no	yes	yes	no	NA	Investigation for pre- and intraoperative factors Axial unenhanced and iodine-enhanced CT image (120 kV, auto exposure control, 1 s/rotation, 5-mm section thickness), and/or T1-weighted unenhanced and gadolinium (Gd) enhanced image (inversion recovery ; r	Unclear
IDH mutation	IDH1	diffuse glioma	Nakae	MRS magnetic resonance spectroscopy tNAA/tCr metabolite imaging	M magnetic resonance spectroscopy	other/not specified	p.value	0.49	0.49	NA	NA	Prediction of genetic subgroups in adult supra tentorial gliomas by pre- and intraoperative parameters	2016	27837434	http://www.ncbi.nlm.nih.gov/pubmed/27837434	167	NA	NA	NA	Glioma (grade II, III, IV)	pathology comfirmed	CT, MR, MRS	MRS	no	yes	yes	no	semi-quantitative	NA	no treatment received	NA	yes	yes	no	Direct sequencing	DNA	DNA small nucleotide variant	Mutation of TP53, IDH	DH1/2, TERT promoter, ATRX, TP53, H3F3A, and 1p/19q co-deletions have been previously reported to be useful prognostic markers	In the present study, we showed that tumor metabolites obtained by MRS are diferent among genetic subtypes of gliomas and allow us to evaluate genetic subgroups of gliomas prior to initial surgery in suspected glioma patients. Moreover, we revealed that 5-ALA-induced PpIX luorescence is useful for evaluating the malignancy of gliomas.	no	no	no	yes	yes	no	NA	Investigation for pre- and intraoperative factors Axial unenhanced and iodine-enhanced CT image (120 kV, auto exposure control, 1 s/rotation, 5-mm section thickness), and/or T1-weighted unenhanced and gadolinium (Gd) enhanced image (inversion recovery ; r	Unclear
IDH mutation	IDH1	diffuse glioma	Nakae	MRS magnetic resonance spectroscopy lactate metabolite imaging	M magnetic resonance spectroscopy	other/not specified	p.value	0.01	0.01	NA	NA	Prediction of genetic subgroups in adult supra tentorial gliomas by pre- and intraoperative parameters	2016	27837434	http://www.ncbi.nlm.nih.gov/pubmed/27837434	167	NA	NA	NA	Glioma (grade II, III, IV)	pathology comfirmed	CT, MR, MRS	MRS	no	yes	yes	no	semi-quantitative	NA	no treatment received	NA	yes	yes	no	Direct sequencing	DNA	DNA small nucleotide variant	Mutation of TP53, IDH	DH1/2, TERT promoter, ATRX, TP53, H3F3A, and 1p/19q co-deletions have been previously reported to be useful prognostic markers	In the present study, we showed that tumor metabolites obtained by MRS are diferent among genetic subtypes of gliomas and allow us to evaluate genetic subgroups of gliomas prior to initial surgery in suspected glioma patients. Moreover, we revealed that 5-ALA-induced PpIX luorescence is useful for evaluating the malignancy of gliomas.	no	no	no	yes	yes	no	NA	Investigation for pre- and intraoperative factors Axial unenhanced and iodine-enhanced CT image (120 kV, auto exposure control, 1 s/rotation, 5-mm section thickness), and/or T1-weighted unenhanced and gadolinium (Gd) enhanced image (inversion recovery ; r	Unclear
IDH mutation	IDH1	diffuse glioma	Nakae	MRS magnetic resonance spectroscopy lipid13 metabolite imaging	M magnetic resonance spectroscopy	other/not specified	p.value	0.001	0.001	NA	NA	Prediction of genetic subgroups in adult supra tentorial gliomas by pre- and intraoperative parameters	2016	27837434	http://www.ncbi.nlm.nih.gov/pubmed/27837434	167	NA	NA	NA	Glioma (grade II, III, IV)	pathology comfirmed	CT, MR, MRS	MRS	no	yes	yes	no	semi-quantitative	NA	no treatment received	NA	yes	yes	no	Direct sequencing	DNA	DNA small nucleotide variant	Mutation of TP53, IDH	DH1/2, TERT promoter, ATRX, TP53, H3F3A, and 1p/19q co-deletions have been previously reported to be useful prognostic markers	In the present study, we showed that tumor metabolites obtained by MRS are diferent among genetic subtypes of gliomas and allow us to evaluate genetic subgroups of gliomas prior to initial surgery in suspected glioma patients. Moreover, we revealed that 5-ALA-induced PpIX luorescence is useful for evaluating the malignancy of gliomas.	no	no	no	yes	yes	no	NA	Investigation for pre- and intraoperative factors Axial unenhanced and iodine-enhanced CT image (120 kV, auto exposure control, 1 s/rotation, 5-mm section thickness), and/or T1-weighted unenhanced and gadolinium (Gd) enhanced image (inversion recovery ; r	Unclear
IDH mutation	IDH1	diffuse glioma	Nakae	MRS magnetic resonance spectroscopy lipid20 metabolite imaging	M magnetic resonance spectroscopy	other/not specified	p.value	0.0005	0.0005	NA	NA	Prediction of genetic subgroups in adult supra tentorial gliomas by pre- and intraoperative parameters	2016	27837434	http://www.ncbi.nlm.nih.gov/pubmed/27837434	167	NA	NA	NA	Glioma (grade II, III, IV)	pathology comfirmed	CT, MR, MRS	MRS	no	yes	yes	no	semi-quantitative	NA	no treatment received	NA	yes	yes	no	Direct sequencing	DNA	DNA small nucleotide variant	Mutation of TP53, IDH	DH1/2, TERT promoter, ATRX, TP53, H3F3A, and 1p/19q co-deletions have been previously reported to be useful prognostic markers	In the present study, we showed that tumor metabolites obtained by MRS are diferent among genetic subtypes of gliomas and allow us to evaluate genetic subgroups of gliomas prior to initial surgery in suspected glioma patients. Moreover, we revealed that 5-ALA-induced PpIX luorescence is useful for evaluating the malignancy of gliomas.	no	no	no	yes	yes	no	NA	Investigation for pre- and intraoperative factors Axial unenhanced and iodine-enhanced CT image (120 kV, auto exposure control, 1 s/rotation, 5-mm section thickness), and/or T1-weighted unenhanced and gadolinium (Gd) enhanced image (inversion recovery ; r	Unclear
IDH mutation	IDH1	diffuse glioma	Nakae	MRS magnetic resonance spectroscopy mIns metabolite imaging	M magnetic resonance spectroscopy	other/not specified	p.value	0.01	0.01	NA	NA	Prediction of genetic subgroups in adult supra tentorial gliomas by pre- and intraoperative parameters	2016	27837434	http://www.ncbi.nlm.nih.gov/pubmed/27837434	167	NA	NA	NA	Glioma (grade II, III, IV)	pathology comfirmed	CT, MR, MRS	MRS	no	yes	yes	no	semi-quantitative	NA	no treatment received	NA	yes	yes	no	Direct sequencing	DNA	DNA small nucleotide variant	Mutation of TP53, IDH	DH1/2, TERT promoter, ATRX, TP53, H3F3A, and 1p/19q co-deletions have been previously reported to be useful prognostic markers	In the present study, we showed that tumor metabolites obtained by MRS are diferent among genetic subtypes of gliomas and allow us to evaluate genetic subgroups of gliomas prior to initial surgery in suspected glioma patients. Moreover, we revealed that 5-ALA-induced PpIX luorescence is useful for evaluating the malignancy of gliomas.	no	no	no	yes	yes	no	NA	Investigation for pre- and intraoperative factors Axial unenhanced and iodine-enhanced CT image (120 kV, auto exposure control, 1 s/rotation, 5-mm section thickness), and/or T1-weighted unenhanced and gadolinium (Gd) enhanced image (inversion recovery ; r	Unclear
IDH mutation	IDH1	diffuse glioma	Nakae	MRS magnetic resonance spectroscopy mIns/tCho metabolite imaging	M magnetic resonance spectroscopy	other/not specified	p.value	0.002	0.002	NA	NA	Prediction of genetic subgroups in adult supra tentorial gliomas by pre- and intraoperative parameters	2016	27837434	http://www.ncbi.nlm.nih.gov/pubmed/27837434	167	NA	NA	NA	Glioma (grade II, III, IV)	pathology comfirmed	CT, MR, MRS	MRS	no	yes	yes	no	semi-quantitative	NA	no treatment received	NA	yes	yes	no	Direct sequencing	DNA	DNA small nucleotide variant	Mutation of TP53, IDH	DH1/2, TERT promoter, ATRX, TP53, H3F3A, and 1p/19q co-deletions have been previously reported to be useful prognostic markers	In the present study, we showed that tumor metabolites obtained by MRS are diferent among genetic subtypes of gliomas and allow us to evaluate genetic subgroups of gliomas prior to initial surgery in suspected glioma patients. Moreover, we revealed that 5-ALA-induced PpIX luorescence is useful for evaluating the malignancy of gliomas.	no	no	no	yes	yes	no	NA	Investigation for pre- and intraoperative factors Axial unenhanced and iodine-enhanced CT image (120 kV, auto exposure control, 1 s/rotation, 5-mm section thickness), and/or T1-weighted unenhanced and gadolinium (Gd) enhanced image (inversion recovery ; r	Unclear
TP53	TP53	diffuse glioma	Nakae	MRS magnetic resonance spectroscopy tCho/tCr metabolite imaging	M magnetic resonance spectroscopy	other/not specified	p.value	0.75	0.75	not significant	NA	Prediction of genetic subgroups in adult supra tentorial gliomas by pre- and intraoperative parameters	2016	27837434	http://www.ncbi.nlm.nih.gov/pubmed/27837434	167	NA	NA	NA	Glioma (grade II, III, IV)	pathology comfirmed	CT, MR, MRS	MRS	no	yes	yes	no	semi-quantitative	NA	no treatment received	NA	yes	yes	no	Direct sequencing	DNA	DNA small nucleotide variant	Mutation of TP53, IDH	DH1/2, TERT promoter, ATRX, TP53, H3F3A, and 1p/19q co-deletions have been previously reported to be useful prognostic markers	In the present study, we showed that tumor metabolites obtained by MRS are diferent among genetic subtypes of gliomas and allow us to evaluate genetic subgroups of gliomas prior to initial surgery in suspected glioma patients. Moreover, we revealed that 5-ALA-induced PpIX luorescence is useful for evaluating the malignancy of gliomas.	no	no	no	yes	yes	no	NA	Investigation for pre- and intraoperative factors Axial unenhanced and iodine-enhanced CT image (120 kV, auto exposure control, 1 s/rotation, 5-mm section thickness), and/or T1-weighted unenhanced and gadolinium (Gd) enhanced image (inversion recovery ; r	Unclear
TP53	TP53	diffuse glioma	Nakae	MRS magnetic resonance spectroscopy tNAA/tCho metabolite imaging	M magnetic resonance spectroscopy	other/not specified	p.value	0.11	0.11	not significant	NA	Prediction of genetic subgroups in adult supra tentorial gliomas by pre- and intraoperative parameters	2016	27837434	http://www.ncbi.nlm.nih.gov/pubmed/27837434	167	NA	NA	NA	Glioma (grade II, III, IV)	pathology comfirmed	CT, MR, MRS	MRS	no	yes	yes	no	semi-quantitative	NA	no treatment received	NA	yes	yes	no	Direct sequencing	DNA	DNA small nucleotide variant	Mutation of TP53, IDH	DH1/2, TERT promoter, ATRX, TP53, H3F3A, and 1p/19q co-deletions have been previously reported to be useful prognostic markers	In the present study, we showed that tumor metabolites obtained by MRS are diferent among genetic subtypes of gliomas and allow us to evaluate genetic subgroups of gliomas prior to initial surgery in suspected glioma patients. Moreover, we revealed that 5-ALA-induced PpIX luorescence is useful for evaluating the malignancy of gliomas.	no	no	no	yes	yes	no	NA	Investigation for pre- and intraoperative factors Axial unenhanced and iodine-enhanced CT image (120 kV, auto exposure control, 1 s/rotation, 5-mm section thickness), and/or T1-weighted unenhanced and gadolinium (Gd) enhanced image (inversion recovery ; r	Unclear
TP53	TP53	diffuse glioma	Nakae	MRS magnetic resonance spectroscopy tNAA/tCr metabolite imaging	M magnetic resonance spectroscopy	other/not specified	p.value	0.005	0.005	significant	NA	Prediction of genetic subgroups in adult supra tentorial gliomas by pre- and intraoperative parameters	2016	27837434	http://www.ncbi.nlm.nih.gov/pubmed/27837434	167	NA	NA	NA	Glioma (grade II, III, IV)	pathology comfirmed	CT, MR, MRS	MRS	no	yes	yes	no	semi-quantitative	NA	no treatment received	NA	yes	yes	no	Direct sequencing	DNA	DNA small nucleotide variant	Mutation of TP53, IDH	DH1/2, TERT promoter, ATRX, TP53, H3F3A, and 1p/19q co-deletions have been previously reported to be useful prognostic markers	In the present study, we showed that tumor metabolites obtained by MRS are diferent among genetic subtypes of gliomas and allow us to evaluate genetic subgroups of gliomas prior to initial surgery in suspected glioma patients. Moreover, we revealed that 5-ALA-induced PpIX luorescence is useful for evaluating the malignancy of gliomas.	no	no	no	yes	yes	no	NA	Investigation for pre- and intraoperative factors Axial unenhanced and iodine-enhanced CT image (120 kV, auto exposure control, 1 s/rotation, 5-mm section thickness), and/or T1-weighted unenhanced and gadolinium (Gd) enhanced image (inversion recovery ; r	Unclear
TP53	TP53	diffuse glioma	Nakae	MRS magnetic resonance spectroscopy lactate metabolite imaging	M magnetic resonance spectroscopy	other/not specified	p.value	0.03	0.03	significant	NA	Prediction of genetic subgroups in adult supra tentorial gliomas by pre- and intraoperative parameters	2016	27837434	http://www.ncbi.nlm.nih.gov/pubmed/27837434	167	NA	NA	NA	Glioma (grade II, III, IV)	pathology comfirmed	CT, MR, MRS	MRS	no	yes	yes	no	semi-quantitative	NA	no treatment received	NA	yes	yes	no	Direct sequencing	DNA	DNA small nucleotide variant	Mutation of TP53, IDH	DH1/2, TERT promoter, ATRX, TP53, H3F3A, and 1p/19q co-deletions have been previously reported to be useful prognostic markers	In the present study, we showed that tumor metabolites obtained by MRS are diferent among genetic subtypes of gliomas and allow us to evaluate genetic subgroups of gliomas prior to initial surgery in suspected glioma patients. Moreover, we revealed that 5-ALA-induced PpIX luorescence is useful for evaluating the malignancy of gliomas.	no	no	no	yes	yes	no	NA	Investigation for pre- and intraoperative factors Axial unenhanced and iodine-enhanced CT image (120 kV, auto exposure control, 1 s/rotation, 5-mm section thickness), and/or T1-weighted unenhanced and gadolinium (Gd) enhanced image (inversion recovery ; r	Unclear
TP53	TP53	diffuse glioma	Nakae	MRS magnetic resonance spectroscopy lipid13 metabolite imaging	M magnetic resonance spectroscopy	other/not specified	p.value	0.01	0.01	significant	NA	Prediction of genetic subgroups in adult supra tentorial gliomas by pre- and intraoperative parameters	2016	27837434	http://www.ncbi.nlm.nih.gov/pubmed/27837434	167	NA	NA	NA	Glioma (grade II, III, IV)	pathology comfirmed	CT, MR, MRS	MRS	no	yes	yes	no	semi-quantitative	NA	no treatment received	NA	yes	yes	no	Direct sequencing	DNA	DNA small nucleotide variant	Mutation of TP53, IDH	DH1/2, TERT promoter, ATRX, TP53, H3F3A, and 1p/19q co-deletions have been previously reported to be useful prognostic markers	In the present study, we showed that tumor metabolites obtained by MRS are diferent among genetic subtypes of gliomas and allow us to evaluate genetic subgroups of gliomas prior to initial surgery in suspected glioma patients. Moreover, we revealed that 5-ALA-induced PpIX luorescence is useful for evaluating the malignancy of gliomas.	no	no	no	yes	yes	no	NA	Investigation for pre- and intraoperative factors Axial unenhanced and iodine-enhanced CT image (120 kV, auto exposure control, 1 s/rotation, 5-mm section thickness), and/or T1-weighted unenhanced and gadolinium (Gd) enhanced image (inversion recovery ; r	Unclear
TP53	TP53	diffuse glioma	Nakae	MRS magnetic resonance spectroscopy lipid20 metabolite imaging	M magnetic resonance spectroscopy	other/not specified	p.value	0.06	0.06	not significant	NA	Prediction of genetic subgroups in adult supra tentorial gliomas by pre- and intraoperative parameters	2016	27837434	http://www.ncbi.nlm.nih.gov/pubmed/27837434	167	NA	NA	NA	Glioma (grade II, III, IV)	pathology comfirmed	CT, MR, MRS	MRS	no	yes	yes	no	semi-quantitative	NA	no treatment received	NA	yes	yes	no	Direct sequencing	DNA	DNA small nucleotide variant	Mutation of TP53, IDH	DH1/2, TERT promoter, ATRX, TP53, H3F3A, and 1p/19q co-deletions have been previously reported to be useful prognostic markers	In the present study, we showed that tumor metabolites obtained by MRS are diferent among genetic subtypes of gliomas and allow us to evaluate genetic subgroups of gliomas prior to initial surgery in suspected glioma patients. Moreover, we revealed that 5-ALA-induced PpIX luorescence is useful for evaluating the malignancy of gliomas.	no	no	no	yes	yes	no	NA	Investigation for pre- and intraoperative factors Axial unenhanced and iodine-enhanced CT image (120 kV, auto exposure control, 1 s/rotation, 5-mm section thickness), and/or T1-weighted unenhanced and gadolinium (Gd) enhanced image (inversion recovery ; r	Unclear
TP53	TP53	diffuse glioma	Nakae	MRS magnetic resonance spectroscopy mIns metabolite imaging	M magnetic resonance spectroscopy	other/not specified	p.value	0.43	0.43	not significant	NA	Prediction of genetic subgroups in adult supra tentorial gliomas by pre- and intraoperative parameters	2016	27837434	http://www.ncbi.nlm.nih.gov/pubmed/27837434	167	NA	NA	NA	Glioma (grade II, III, IV)	pathology comfirmed	CT, MR, MRS	MRS	no	yes	yes	no	semi-quantitative	NA	no treatment received	NA	yes	yes	no	Direct sequencing	DNA	DNA small nucleotide variant	Mutation of TP53, IDH	DH1/2, TERT promoter, ATRX, TP53, H3F3A, and 1p/19q co-deletions have been previously reported to be useful prognostic markers	In the present study, we showed that tumor metabolites obtained by MRS are diferent among genetic subtypes of gliomas and allow us to evaluate genetic subgroups of gliomas prior to initial surgery in suspected glioma patients. Moreover, we revealed that 5-ALA-induced PpIX luorescence is useful for evaluating the malignancy of gliomas.	no	no	no	yes	yes	no	NA	Investigation for pre- and intraoperative factors Axial unenhanced and iodine-enhanced CT image (120 kV, auto exposure control, 1 s/rotation, 5-mm section thickness), and/or T1-weighted unenhanced and gadolinium (Gd) enhanced image (inversion recovery ; r	Unclear
TP53	TP53	diffuse glioma	Nakae	MRS magnetic resonance spectroscopy mIns/tCho metabolite imaging	M magnetic resonance spectroscopy	other/not specified	p.value	0.44	0.44	not significant	NA	Prediction of genetic subgroups in adult supra tentorial gliomas by pre- and intraoperative parameters	2016	27837434	http://www.ncbi.nlm.nih.gov/pubmed/27837434	167	NA	NA	NA	Glioma (grade II, III, IV)	pathology comfirmed	CT, MR, MRS	MRS	no	yes	yes	no	semi-quantitative	NA	no treatment received	NA	yes	yes	no	Direct sequencing	DNA	DNA small nucleotide variant	Mutation of TP53, IDH	DH1/2, TERT promoter, ATRX, TP53, H3F3A, and 1p/19q co-deletions have been previously reported to be useful prognostic markers	In the present study, we showed that tumor metabolites obtained by MRS are diferent among genetic subtypes of gliomas and allow us to evaluate genetic subgroups of gliomas prior to initial surgery in suspected glioma patients. Moreover, we revealed that 5-ALA-induced PpIX luorescence is useful for evaluating the malignancy of gliomas.	no	no	no	yes	yes	no	NA	Investigation for pre- and intraoperative factors Axial unenhanced and iodine-enhanced CT image (120 kV, auto exposure control, 1 s/rotation, 5-mm section thickness), and/or T1-weighted unenhanced and gadolinium (Gd) enhanced image (inversion recovery ; r	Unclear
1p/19q loss of heterozygosity (LOH)	no.gene.symbol	diffuse glioma	Saito	CT Calcifications	E calcifications	other/not specified	p.value	<,0001	9e-05	NA	positive	Calcification on CT is a simple and valuable preoperative indicator of 1p/19q loss of heterozygosity in supratentorial brain tumors that are suspected grade II and III gliomas	2016	26849373	http://www.ncbi.nlm.nih.gov/pubmed/26849373	250	160	90	43	Glioma (grade II, III)	pathology comfirmed	CT, MR	NA	no	yes	yes	no	qualitative	Consensus	no treatment received	NA	no	yes	no	Immunohistochemistry, FISH	NA	DNA copy number, DNA small nucleotide variant	1p/19q LOH, mutation of IDH1, p53 mutation	Gliomas with 1p/19q loss of heterozygosity (LOH) are associated with prolonged patient survival in comparison to gliomas with an intact 1p/19q.	In conclusion, we demonstrated that the finding of calcification on CT is a simple and valuable preoperative indicator of 1p/19q LOH in patients with supratentorial brain tumors who are suspected, based on MRI findings, of having primary supratentorial WHO grade II or III gliomas.	no	no	no	yes	yes	no	NA	MRI All of the patients underwent standard MRI examinations in the preoperative period. MR images were obtained with a 1.5 T (Interna; PHILIPS, The Netherlands), 3.0 T (Ingenia; PHILIPS, The Netherlands), or 3.0 T system (Vantage Titan; Toshiba Medical Sy	Unclear
IDH1 mutation	IDH1	diffuse glioma	Saito	CT Calcifications	E calcifications	other/not specified	p.value	0.0004	0.0004	NA	positive	Calcification on CT is a simple and valuable preoperative indicator of 1p/19q loss of heterozygosity in supratentorial brain tumors that are suspected grade II and III gliomas	2016	26849373	http://www.ncbi.nlm.nih.gov/pubmed/26849373	250	160	90	43	Glioma (grade II, III)	pathology comfirmed	CT, MR	NA	no	yes	yes	no	qualitative	Consensus	no treatment received	NA	no	yes	no	Immunohistochemistry, FISH	NA	DNA copy number, DNA small nucleotide variant	1p/19q LOH, mutation of IDH1, p53 mutation	Gliomas with 1p/19q loss of heterozygosity (LOH) are associated with prolonged patient survival in comparison to gliomas with an intact 1p/19q.	In conclusion, we demonstrated that the finding of calcification on CT is a simple and valuable preoperative indicator of 1p/19q LOH in patients with supratentorial brain tumors who are suspected, based on MRI findings, of having primary supratentorial WHO grade II or III gliomas.	no	no	no	yes	yes	no	NA	MRI All of the patients underwent standard MRI examinations in the preoperative period. MR images were obtained with a 1.5 T (Interna; PHILIPS, The Netherlands), 3.0 T (Ingenia; PHILIPS, The Netherlands), or 3.0 T system (Vantage Titan; Toshiba Medical Sy	Unclear
p53 mutation	TP53	diffuse glioma	Saito	CT Calcifications	E calcifications	other/not specified	p.value	<,0001	9e-05	significant	negative	Calcification on CT is a simple and valuable preoperative indicator of 1p/19q loss of heterozygosity in supratentorial brain tumors that are suspected grade II and III gliomas	2016	26849373	http://www.ncbi.nlm.nih.gov/pubmed/26849373	250	160	90	43	Glioma (grade II, III)	pathology comfirmed	CT, MR	NA	no	yes	yes	no	qualitative	Consensus	no treatment received	NA	no	yes	no	Immunohistochemistry, FISH	NA	DNA copy number, DNA small nucleotide variant	1p/19q LOH, mutation of IDH1, p53 mutation	Gliomas with 1p/19q loss of heterozygosity (LOH) are associated with prolonged patient survival in comparison to gliomas with an intact 1p/19q.	In conclusion, we demonstrated that the finding of calcification on CT is a simple and valuable preoperative indicator of 1p/19q LOH in patients with supratentorial brain tumors who are suspected, based on MRI findings, of having primary supratentorial WHO grade II or III gliomas.	no	no	no	yes	yes	no	NA	MRI All of the patients underwent standard MRI examinations in the preoperative period. MR images were obtained with a 1.5 T (Interna; PHILIPS, The Netherlands), 3.0 T (Ingenia; PHILIPS, The Netherlands), or 3.0 T system (Vantage Titan; Toshiba Medical Sy	Unclear
1p/19q loss of heterozygosity (LOH) and IDH1 mutation	no.gene.symbol	diffuse glioma	Saito	CT Calcifications	E calcifications	other/not specified	p.value	<,0001	9e-05	NA	positive	Calcification on CT is a simple and valuable preoperative indicator of 1p/19q loss of heterozygosity in supratentorial brain tumors that are suspected grade II and III gliomas	2016	26849373	http://www.ncbi.nlm.nih.gov/pubmed/26849373	250	160	90	43	Glioma (grade II, III)	pathology comfirmed	CT, MR	NA	no	yes	yes	no	qualitative	Consensus	no treatment received	NA	no	yes	no	Immunohistochemistry, FISH	NA	DNA copy number, DNA small nucleotide variant	1p/19q LOH, mutation of IDH1, p53 mutation	Gliomas with 1p/19q loss of heterozygosity (LOH) are associated with prolonged patient survival in comparison to gliomas with an intact 1p/19q.	In conclusion, we demonstrated that the finding of calcification on CT is a simple and valuable preoperative indicator of 1p/19q LOH in patients with supratentorial brain tumors who are suspected, based on MRI findings, of having primary supratentorial WHO grade II or III gliomas.	no	no	no	yes	yes	no	NA	MRI All of the patients underwent standard MRI examinations in the preoperative period. MR images were obtained with a 1.5 T (Interna; PHILIPS, The Netherlands), 3.0 T (Ingenia; PHILIPS, The Netherlands), or 3.0 T system (Vantage Titan; Toshiba Medical Sy	Unclear
KRAS mutation	KRAS	colorectal	Chen	PET FDG MTV 3 0 Metabolic tumour volume applying an isocontour at an SUV of 3 0	N positron emission tomography features	other/not specified	p.value	0.57	0.57	not significant	NA	Correlation between PET/CT parameters and KRAS expression in colorectal cancer	2014	24978328	http://www.ncbi.nlm.nih.gov/pubmed/24978328	121	72	49	59	Colorectal carcinoma	pathology comfirmed	PET/CT	FDG-PET	yes	no	yes	no	semi-quantitative	Definitions	NA	NA	NA	yes	NA	PCR	DNA	DNA small nucleotide variant	Kras mutation (exon 2)	KRAS mutations, which occur in approximately 40% of CRCs, are particularly crucial because they can predict a lack of responses to therapies with antibodies targeted to the epidermal growth factor receptor (EGFR).2Y5 18F	PET/CT-related parameters can be used for supplementing genomic analysis to determine KRAS expression in CRC. The mutated KRAS tumors are associated with higher FDG accumulation across several threshold methods. SUVmax and TW40% are the 2 predictors of KRAS mutations. The accuracy of SUVmax was superior in patients with colon or sigmoid colon cancers, whereas TW40% was more accurate in those with…	no	no	no	no	yes	no	NA	1. PET/CT Image Acquisition All patients fasted for at least 4 hours prior to 18F-FDG PET/ CT imaging. The images were captured using a PET/CT scanner (PET/CT-16 slice, Discovery STE; GE Medical System, Milwaukee, Wis) approximately 60 minutes after admin	Yes
KRAS mutation	KRAS	colorectal	Chen	PET FDG SUV max	N positron emission tomography features	other/not specified	p.value	0.02	0.02	significant	NA	Correlation between PET/CT parameters and KRAS expression in colorectal cancer	2014	24978328	http://www.ncbi.nlm.nih.gov/pubmed/24978328	121	72	49	59	Colorectal carcinoma	pathology comfirmed	PET/CT	FDG-PET	yes	no	yes	no	semi-quantitative	Definitions	NA	NA	NA	yes	NA	PCR	DNA	DNA small nucleotide variant	Kras mutation (exon 2)	KRAS mutations, which occur in approximately 40% of CRCs, are particularly crucial because they can predict a lack of responses to therapies with antibodies targeted to the epidermal growth factor receptor (EGFR).2Y5 18F	PET/CT-related parameters can be used for supplementing genomic analysis to determine KRAS expression in CRC. The mutated KRAS tumors are associated with higher FDG accumulation across several threshold methods. SUVmax and TW40% are the 2 predictors of KRAS mutations. The accuracy of SUVmax was superior in patients with colon or sigmoid colon cancers, whereas TW40% was more accurate in those with…	no	no	no	no	yes	no	NA	1. PET/CT Image Acquisition All patients fasted for at least 4 hours prior to 18F-FDG PET/ CT imaging. The images were captured using a PET/CT scanner (PET/CT-16 slice, Discovery STE; GE Medical System, Milwaukee, Wis) approximately 60 minutes after admin	Yes
KRAS mutation	KRAS	colorectal	Chen	PET FDG TLG30 Tumour lesion glycolysis using fixed thresholds of SUV of 3 0	N positron emission tomography features	other/not specified	p.value	0.65	0.65	not significant	NA	Correlation between PET/CT parameters and KRAS expression in colorectal cancer	2014	24978328	http://www.ncbi.nlm.nih.gov/pubmed/24978328	121	72	49	59	Colorectal carcinoma	pathology comfirmed	PET/CT	FDG-PET	yes	no	yes	no	semi-quantitative	Definitions	NA	NA	NA	yes	NA	PCR	DNA	DNA small nucleotide variant	Kras mutation (exon 2)	KRAS mutations, which occur in approximately 40% of CRCs, are particularly crucial because they can predict a lack of responses to therapies with antibodies targeted to the epidermal growth factor receptor (EGFR).2Y5 18F	PET/CT-related parameters can be used for supplementing genomic analysis to determine KRAS expression in CRC. The mutated KRAS tumors are associated with higher FDG accumulation across several threshold methods. SUVmax and TW40% are the 2 predictors of KRAS mutations. The accuracy of SUVmax was superior in patients with colon or sigmoid colon cancers, whereas TW40% was more accurate in those with…	no	no	no	no	yes	no	NA	1. PET/CT Image Acquisition All patients fasted for at least 4 hours prior to 18F-FDG PET/ CT imaging. The images were captured using a PET/CT scanner (PET/CT-16 slice, Discovery STE; GE Medical System, Milwaukee, Wis) approximately 60 minutes after admin	Yes
KRAS mutation	KRAS	colorectal	Chen	PET FDG Tumour width based on SUV using fixed thresholds of 40 of SUVmax	N positron emission tomography features	other/not specified	p.value	0.02	0.02	significant	NA	Correlation between PET/CT parameters and KRAS expression in colorectal cancer	2014	24978328	http://www.ncbi.nlm.nih.gov/pubmed/24978328	121	72	49	59	Colorectal carcinoma	pathology comfirmed	PET/CT	FDG-PET	yes	no	yes	no	semi-quantitative	Definitions	NA	NA	NA	yes	NA	PCR	DNA	DNA small nucleotide variant	Kras mutation (exon 2)	KRAS mutations, which occur in approximately 40% of CRCs, are particularly crucial because they can predict a lack of responses to therapies with antibodies targeted to the epidermal growth factor receptor (EGFR).2Y5 18F	PET/CT-related parameters can be used for supplementing genomic analysis to determine KRAS expression in CRC. The mutated KRAS tumors are associated with higher FDG accumulation across several threshold methods. SUVmax and TW40% are the 2 predictors of KRAS mutations. The accuracy of SUVmax was superior in patients with colon or sigmoid colon cancers, whereas TW40% was more accurate in those with…	no	no	no	no	yes	no	NA	1. PET/CT Image Acquisition All patients fasted for at least 4 hours prior to 18F-FDG PET/ CT imaging. The images were captured using a PET/CT scanner (PET/CT-16 slice, Discovery STE; GE Medical System, Milwaukee, Wis) approximately 60 minutes after admin	Yes
KRAS mutation	KRAS	colorectal	Shin	MR mean axial tumour length	A tumour size and volume	other/not specified	p.value	0.0003	0.0003	significant	NA	Prediction of KRAS Mutation in Rectal Cancer Using MRI	2016	27630331	http://www.ncbi.nlm.nih.gov/pubmed/27630331	275	164	111	65.5	Rectal cancer	pathology comfirmed	MR	DWI	no	yes	no	no	qualitative	Interreader agreement statistics	no treatment received	no	yes	yes	no	PCR	DNA	DNA small nucleotide variant	KRAS mutation	Mutations in the Kirsten-ras (KRAS) gene occur in approximately 40% of colorectal cancer (CRC), and a number of studies have shown that KRAS mutations in CRC are predictive of the response to therapies that use antibodies to target epidermal growth factor receptor (EGFR).	In conclusion, KRAS genetic mutations were associated with the following MRI features: higher N stage, polypoid pattern, greater axial tumor length, and greater ratio of the axial to the longitudinal dimensions of the tumor.	no	no	no	yes	no	yes	The authors found that KRAS mutations were significantly associated with the gross tumor pattern, the axial tumor lengt, and th eratio of the axial to the longitudinal dimentions of the tumor.	evaluated the patients’ data from chest computed tomography (CT) scan, bone scan, and MRI of brain, as routine staging workup,	Unclear
KRAS mutation	KRAS	colorectal	Shin	MR mean longitudinal tumour length	A tumour size and volume	other/not specified	p.value	0.7914	0.7914	not significant	NA	Prediction of KRAS Mutation in Rectal Cancer Using MRI	2016	27630331	http://www.ncbi.nlm.nih.gov/pubmed/27630331	275	164	111	65.5	Rectal cancer	pathology comfirmed	MR	DWI	no	yes	no	no	qualitative	Interreader agreement statistics	no treatment received	no	yes	yes	no	PCR	DNA	DNA small nucleotide variant	KRAS mutation	Mutations in the Kirsten-ras (KRAS) gene occur in approximately 40% of colorectal cancer (CRC), and a number of studies have shown that KRAS mutations in CRC are predictive of the response to therapies that use antibodies to target epidermal growth factor receptor (EGFR).	In conclusion, KRAS genetic mutations were associated with the following MRI features: higher N stage, polypoid pattern, greater axial tumor length, and greater ratio of the axial to the longitudinal dimensions of the tumor.	no	no	no	yes	no	yes	The authors found that KRAS mutations were significantly associated with the gross tumor pattern, the axial tumor lengt, and th eratio of the axial to the longitudinal dimentions of the tumor.	evaluated the patients’ data from chest computed tomography (CT) scan, bone scan, and MRI of brain, as routine staging workup,	Unclear
KRAS mutation	KRAS	colorectal	Shin	MR ratio mean axial and longitudinal tumour length	A tumour size and volume	other/not specified	p.value	0.009	0.009	significant	NA	Prediction of KRAS Mutation in Rectal Cancer Using MRI	2016	27630331	http://www.ncbi.nlm.nih.gov/pubmed/27630331	275	164	111	65.5	Rectal cancer	pathology comfirmed	MR	DWI	no	yes	no	no	qualitative	Interreader agreement statistics	no treatment received	no	yes	yes	no	PCR	DNA	DNA small nucleotide variant	KRAS mutation	Mutations in the Kirsten-ras (KRAS) gene occur in approximately 40% of colorectal cancer (CRC), and a number of studies have shown that KRAS mutations in CRC are predictive of the response to therapies that use antibodies to target epidermal growth factor receptor (EGFR).	In conclusion, KRAS genetic mutations were associated with the following MRI features: higher N stage, polypoid pattern, greater axial tumor length, and greater ratio of the axial to the longitudinal dimensions of the tumor.	no	no	no	yes	no	yes	The authors found that KRAS mutations were significantly associated with the gross tumor pattern, the axial tumor lengt, and th eratio of the axial to the longitudinal dimentions of the tumor.	evaluated the patients’ data from chest computed tomography (CT) scan, bone scan, and MRI of brain, as routine staging workup,	Unclear
KRAS mutation	KRAS	colorectal	Shin	MR Tumor margin	B tumour margin and shape	other/not specified	p.value	0.5099	0.5099	not significant	NA	Prediction of KRAS Mutation in Rectal Cancer Using MRI	2016	27630331	http://www.ncbi.nlm.nih.gov/pubmed/27630331	275	164	111	65.5	Rectal cancer	pathology comfirmed	MR	DWI	no	yes	no	no	qualitative	Interreader agreement statistics	no treatment received	no	yes	yes	no	PCR	DNA	DNA small nucleotide variant	KRAS mutation	Mutations in the Kirsten-ras (KRAS) gene occur in approximately 40% of colorectal cancer (CRC), and a number of studies have shown that KRAS mutations in CRC are predictive of the response to therapies that use antibodies to target epidermal growth factor receptor (EGFR).	In conclusion, KRAS genetic mutations were associated with the following MRI features: higher N stage, polypoid pattern, greater axial tumor length, and greater ratio of the axial to the longitudinal dimensions of the tumor.	no	no	no	yes	no	yes	The authors found that KRAS mutations were significantly associated with the gross tumor pattern, the axial tumor lengt, and th eratio of the axial to the longitudinal dimentions of the tumor.	evaluated the patients’ data from chest computed tomography (CT) scan, bone scan, and MRI of brain, as routine staging workup,	Unclear
KRAS mutation	KRAS	colorectal	Shin	MR Tumor location	C location/infiltration	other/not specified	p.value	0.0891	0.0891	not significant	NA	Prediction of KRAS Mutation in Rectal Cancer Using MRI	2016	27630331	http://www.ncbi.nlm.nih.gov/pubmed/27630331	275	164	111	65.5	Rectal cancer	pathology comfirmed	MR	DWI	no	yes	no	no	qualitative	Interreader agreement statistics	no treatment received	no	yes	yes	no	PCR	DNA	DNA small nucleotide variant	KRAS mutation	Mutations in the Kirsten-ras (KRAS) gene occur in approximately 40% of colorectal cancer (CRC), and a number of studies have shown that KRAS mutations in CRC are predictive of the response to therapies that use antibodies to target epidermal growth factor receptor (EGFR).	In conclusion, KRAS genetic mutations were associated with the following MRI features: higher N stage, polypoid pattern, greater axial tumor length, and greater ratio of the axial to the longitudinal dimensions of the tumor.	no	no	no	yes	no	yes	The authors found that KRAS mutations were significantly associated with the gross tumor pattern, the axial tumor lengt, and th eratio of the axial to the longitudinal dimentions of the tumor.	evaluated the patients’ data from chest computed tomography (CT) scan, bone scan, and MRI of brain, as routine staging workup,	Unclear
KRAS mutation	KRAS	colorectal	Shin	MR Invasion sphincter	C location/infiltration	other/not specified	p.value	0.8431	0.8431	not significant	NA	Prediction of KRAS Mutation in Rectal Cancer Using MRI	2016	27630331	http://www.ncbi.nlm.nih.gov/pubmed/27630331	275	164	111	65.5	Rectal cancer	pathology comfirmed	MR	DWI	no	yes	no	no	qualitative	Interreader agreement statistics	no treatment received	no	yes	yes	no	PCR	DNA	DNA small nucleotide variant	KRAS mutation	Mutations in the Kirsten-ras (KRAS) gene occur in approximately 40% of colorectal cancer (CRC), and a number of studies have shown that KRAS mutations in CRC are predictive of the response to therapies that use antibodies to target epidermal growth factor receptor (EGFR).	In conclusion, KRAS genetic mutations were associated with the following MRI features: higher N stage, polypoid pattern, greater axial tumor length, and greater ratio of the axial to the longitudinal dimensions of the tumor.	no	no	no	yes	no	yes	The authors found that KRAS mutations were significantly associated with the gross tumor pattern, the axial tumor lengt, and th eratio of the axial to the longitudinal dimentions of the tumor.	evaluated the patients’ data from chest computed tomography (CT) scan, bone scan, and MRI of brain, as routine staging workup,	Unclear
KRAS mutation	KRAS	colorectal	Shin	MR Invasion perirectal fat	C location/infiltration	other/not specified	p.value	0.2738	0.2738	not significant	NA	Prediction of KRAS Mutation in Rectal Cancer Using MRI	2016	27630331	http://www.ncbi.nlm.nih.gov/pubmed/27630331	275	164	111	65.5	Rectal cancer	pathology comfirmed	MR	DWI	no	yes	no	no	qualitative	Interreader agreement statistics	no treatment received	no	yes	yes	no	PCR	DNA	DNA small nucleotide variant	KRAS mutation	Mutations in the Kirsten-ras (KRAS) gene occur in approximately 40% of colorectal cancer (CRC), and a number of studies have shown that KRAS mutations in CRC are predictive of the response to therapies that use antibodies to target epidermal growth factor receptor (EGFR).	In conclusion, KRAS genetic mutations were associated with the following MRI features: higher N stage, polypoid pattern, greater axial tumor length, and greater ratio of the axial to the longitudinal dimensions of the tumor.	no	no	no	yes	no	yes	The authors found that KRAS mutations were significantly associated with the gross tumor pattern, the axial tumor lengt, and th eratio of the axial to the longitudinal dimentions of the tumor.	evaluated the patients’ data from chest computed tomography (CT) scan, bone scan, and MRI of brain, as routine staging workup,	Unclear
KRAS mutation	KRAS	colorectal	Shin	MR Invasion MRF	C location/infiltration	other/not specified	p.value	0.501	0.501	not significant	NA	Prediction of KRAS Mutation in Rectal Cancer Using MRI	2016	27630331	http://www.ncbi.nlm.nih.gov/pubmed/27630331	275	164	111	65.5	Rectal cancer	pathology comfirmed	MR	DWI	no	yes	no	no	qualitative	Interreader agreement statistics	no treatment received	no	yes	yes	no	PCR	DNA	DNA small nucleotide variant	KRAS mutation	Mutations in the Kirsten-ras (KRAS) gene occur in approximately 40% of colorectal cancer (CRC), and a number of studies have shown that KRAS mutations in CRC are predictive of the response to therapies that use antibodies to target epidermal growth factor receptor (EGFR).	In conclusion, KRAS genetic mutations were associated with the following MRI features: higher N stage, polypoid pattern, greater axial tumor length, and greater ratio of the axial to the longitudinal dimensions of the tumor.	no	no	no	yes	no	yes	The authors found that KRAS mutations were significantly associated with the gross tumor pattern, the axial tumor lengt, and th eratio of the axial to the longitudinal dimentions of the tumor.	evaluated the patients’ data from chest computed tomography (CT) scan, bone scan, and MRI of brain, as routine staging workup,	Unclear
KRAS mutation	KRAS	colorectal	Shin	MR Invasion peritioneum	C location/infiltration	other/not specified	p.value	0.2753	0.2753	not significant	NA	Prediction of KRAS Mutation in Rectal Cancer Using MRI	2016	27630331	http://www.ncbi.nlm.nih.gov/pubmed/27630331	275	164	111	65.5	Rectal cancer	pathology comfirmed	MR	DWI	no	yes	no	no	qualitative	Interreader agreement statistics	no treatment received	no	yes	yes	no	PCR	DNA	DNA small nucleotide variant	KRAS mutation	Mutations in the Kirsten-ras (KRAS) gene occur in approximately 40% of colorectal cancer (CRC), and a number of studies have shown that KRAS mutations in CRC are predictive of the response to therapies that use antibodies to target epidermal growth factor receptor (EGFR).	In conclusion, KRAS genetic mutations were associated with the following MRI features: higher N stage, polypoid pattern, greater axial tumor length, and greater ratio of the axial to the longitudinal dimensions of the tumor.	no	no	no	yes	no	yes	The authors found that KRAS mutations were significantly associated with the gross tumor pattern, the axial tumor lengt, and th eratio of the axial to the longitudinal dimentions of the tumor.	evaluated the patients’ data from chest computed tomography (CT) scan, bone scan, and MRI of brain, as routine staging workup,	Unclear
KRAS mutation	KRAS	colorectal	Shin	MR Invasion adjacent organ	C location/infiltration	other/not specified	p.value	0.5467	0.5467	not significant	NA	Prediction of KRAS Mutation in Rectal Cancer Using MRI	2016	27630331	http://www.ncbi.nlm.nih.gov/pubmed/27630331	275	164	111	65.5	Rectal cancer	pathology comfirmed	MR	DWI	no	yes	no	no	qualitative	Interreader agreement statistics	no treatment received	no	yes	yes	no	PCR	DNA	DNA small nucleotide variant	KRAS mutation	Mutations in the Kirsten-ras (KRAS) gene occur in approximately 40% of colorectal cancer (CRC), and a number of studies have shown that KRAS mutations in CRC are predictive of the response to therapies that use antibodies to target epidermal growth factor receptor (EGFR).	In conclusion, KRAS genetic mutations were associated with the following MRI features: higher N stage, polypoid pattern, greater axial tumor length, and greater ratio of the axial to the longitudinal dimensions of the tumor.	no	no	no	yes	no	yes	The authors found that KRAS mutations were significantly associated with the gross tumor pattern, the axial tumor lengt, and th eratio of the axial to the longitudinal dimentions of the tumor.	evaluated the patients’ data from chest computed tomography (CT) scan, bone scan, and MRI of brain, as routine staging workup,	Unclear
KRAS mutation	KRAS	colorectal	Shin	MR Invasion extramural vascular	C location/infiltration	other/not specified	p.value	0.4364	0.4364	not significant	NA	Prediction of KRAS Mutation in Rectal Cancer Using MRI	2016	27630331	http://www.ncbi.nlm.nih.gov/pubmed/27630331	275	164	111	65.5	Rectal cancer	pathology comfirmed	MR	DWI	no	yes	no	no	qualitative	Interreader agreement statistics	no treatment received	no	yes	yes	no	PCR	DNA	DNA small nucleotide variant	KRAS mutation	Mutations in the Kirsten-ras (KRAS) gene occur in approximately 40% of colorectal cancer (CRC), and a number of studies have shown that KRAS mutations in CRC are predictive of the response to therapies that use antibodies to target epidermal growth factor receptor (EGFR).	In conclusion, KRAS genetic mutations were associated with the following MRI features: higher N stage, polypoid pattern, greater axial tumor length, and greater ratio of the axial to the longitudinal dimensions of the tumor.	no	no	no	yes	no	yes	The authors found that KRAS mutations were significantly associated with the gross tumor pattern, the axial tumor lengt, and th eratio of the axial to the longitudinal dimentions of the tumor.	evaluated the patients’ data from chest computed tomography (CT) scan, bone scan, and MRI of brain, as routine staging workup,	Unclear
KRAS mutation	KRAS	colorectal	Shin	MR ADC mean apparent diffusion coefficient	C location/infiltration	other/not specified	p.value	0.623	0.623	not significant	NA	Prediction of KRAS Mutation in Rectal Cancer Using MRI	2016	27630331	http://www.ncbi.nlm.nih.gov/pubmed/27630331	275	164	111	65.5	Rectal cancer	pathology comfirmed	MR	DWI	no	yes	no	no	qualitative	Interreader agreement statistics	no treatment received	no	yes	yes	no	PCR	DNA	DNA small nucleotide variant	KRAS mutation	Mutations in the Kirsten-ras (KRAS) gene occur in approximately 40% of colorectal cancer (CRC), and a number of studies have shown that KRAS mutations in CRC are predictive of the response to therapies that use antibodies to target epidermal growth factor receptor (EGFR).	In conclusion, KRAS genetic mutations were associated with the following MRI features: higher N stage, polypoid pattern, greater axial tumor length, and greater ratio of the axial to the longitudinal dimensions of the tumor.	no	no	no	yes	no	yes	The authors found that KRAS mutations were significantly associated with the gross tumor pattern, the axial tumor lengt, and th eratio of the axial to the longitudinal dimentions of the tumor.	evaluated the patients’ data from chest computed tomography (CT) scan, bone scan, and MRI of brain, as routine staging workup,	Unclear
KRAS mutation	KRAS	colorectal	Shin	MR Invasion extramural vascular	C location/infiltration	other/not specified	p.value	0.623	0.623	not significant	NA	Prediction of KRAS Mutation in Rectal Cancer Using MRI	2016	27630331	http://www.ncbi.nlm.nih.gov/pubmed/27630331	275	164	111	65.5	Rectal cancer	pathology comfirmed	MR	DWI	no	yes	no	no	qualitative	Interreader agreement statistics	no treatment received	no	yes	yes	no	PCR	DNA	DNA small nucleotide variant	KRAS mutation	Mutations in the Kirsten-ras (KRAS) gene occur in approximately 40% of colorectal cancer (CRC), and a number of studies have shown that KRAS mutations in CRC are predictive of the response to therapies that use antibodies to target epidermal growth factor receptor (EGFR).	In conclusion, KRAS genetic mutations were associated with the following MRI features: higher N stage, polypoid pattern, greater axial tumor length, and greater ratio of the axial to the longitudinal dimensions of the tumor.	no	no	no	yes	no	yes	The authors found that KRAS mutations were significantly associated with the gross tumor pattern, the axial tumor lengt, and th eratio of the axial to the longitudinal dimentions of the tumor.	evaluated the patients’ data from chest computed tomography (CT) scan, bone scan, and MRI of brain, as routine staging workup,	Unclear
KRAS mutation	KRAS	colorectal	Shin	MR Signal intensity on T2WI	H MR signal intensity/homogeneity	other/not specified	p.value	0.4437	0.4437	not significant	NA	Prediction of KRAS Mutation in Rectal Cancer Using MRI	2016	27630331	http://www.ncbi.nlm.nih.gov/pubmed/27630331	275	164	111	65.5	Rectal cancer	pathology comfirmed	MR	DWI	no	yes	no	no	qualitative	Interreader agreement statistics	no treatment received	no	yes	yes	no	PCR	DNA	DNA small nucleotide variant	KRAS mutation	Mutations in the Kirsten-ras (KRAS) gene occur in approximately 40% of colorectal cancer (CRC), and a number of studies have shown that KRAS mutations in CRC are predictive of the response to therapies that use antibodies to target epidermal growth factor receptor (EGFR).	In conclusion, KRAS genetic mutations were associated with the following MRI features: higher N stage, polypoid pattern, greater axial tumor length, and greater ratio of the axial to the longitudinal dimensions of the tumor.	no	no	no	yes	no	yes	The authors found that KRAS mutations were significantly associated with the gross tumor pattern, the axial tumor lengt, and th eratio of the axial to the longitudinal dimentions of the tumor.	evaluated the patients’ data from chest computed tomography (CT) scan, bone scan, and MRI of brain, as routine staging workup,	Unclear
KRAS mutation	KRAS	colorectal	Shin	MR Enhancement pattern	J enhancement	pattern/homogeneity	p.value	0.3545	0.3545	not significant	NA	Prediction of KRAS Mutation in Rectal Cancer Using MRI	2016	27630331	http://www.ncbi.nlm.nih.gov/pubmed/27630331	275	164	111	65.5	Rectal cancer	pathology comfirmed	MR	DWI	no	yes	no	no	qualitative	Interreader agreement statistics	no treatment received	no	yes	yes	no	PCR	DNA	DNA small nucleotide variant	KRAS mutation	Mutations in the Kirsten-ras (KRAS) gene occur in approximately 40% of colorectal cancer (CRC), and a number of studies have shown that KRAS mutations in CRC are predictive of the response to therapies that use antibodies to target epidermal growth factor receptor (EGFR).	In conclusion, KRAS genetic mutations were associated with the following MRI features: higher N stage, polypoid pattern, greater axial tumor length, and greater ratio of the axial to the longitudinal dimensions of the tumor.	no	no	no	yes	no	yes	The authors found that KRAS mutations were significantly associated with the gross tumor pattern, the axial tumor lengt, and th eratio of the axial to the longitudinal dimentions of the tumor.	evaluated the patients’ data from chest computed tomography (CT) scan, bone scan, and MRI of brain, as routine staging workup,	Unclear
KRAS mutation	KRAS	colorectal	Shin	MR Tumor gross pattern (popypoid, ulcerative or circumferential wall thickening)	P other/not specified	other/not specified	p.value	<,0001	9e-05	significant	NA	Prediction of KRAS Mutation in Rectal Cancer Using MRI	2016	27630331	http://www.ncbi.nlm.nih.gov/pubmed/27630331	275	164	111	65.5	Rectal cancer	pathology comfirmed	MR	DWI	no	yes	no	no	qualitative	Interreader agreement statistics	no treatment received	no	yes	yes	no	PCR	DNA	DNA small nucleotide variant	KRAS mutation	Mutations in the Kirsten-ras (KRAS) gene occur in approximately 40% of colorectal cancer (CRC), and a number of studies have shown that KRAS mutations in CRC are predictive of the response to therapies that use antibodies to target epidermal growth factor receptor (EGFR).	In conclusion, KRAS genetic mutations were associated with the following MRI features: higher N stage, polypoid pattern, greater axial tumor length, and greater ratio of the axial to the longitudinal dimensions of the tumor.	no	no	no	yes	no	yes	The authors found that KRAS mutations were significantly associated with the gross tumor pattern, the axial tumor lengt, and th eratio of the axial to the longitudinal dimentions of the tumor.	evaluated the patients’ data from chest computed tomography (CT) scan, bone scan, and MRI of brain, as routine staging workup,	Unclear
KRAS mutation	KRAS	colorectal	Shin	MR Presence of extracellular mucin	P other/not specified	other/not specified	p.value	0.4767	0.4767	not significant	NA	Prediction of KRAS Mutation in Rectal Cancer Using MRI	2016	27630331	http://www.ncbi.nlm.nih.gov/pubmed/27630331	275	164	111	65.5	Rectal cancer	pathology comfirmed	MR	DWI	no	yes	no	no	qualitative	Interreader agreement statistics	no treatment received	no	yes	yes	no	PCR	DNA	DNA small nucleotide variant	KRAS mutation	Mutations in the Kirsten-ras (KRAS) gene occur in approximately 40% of colorectal cancer (CRC), and a number of studies have shown that KRAS mutations in CRC are predictive of the response to therapies that use antibodies to target epidermal growth factor receptor (EGFR).	In conclusion, KRAS genetic mutations were associated with the following MRI features: higher N stage, polypoid pattern, greater axial tumor length, and greater ratio of the axial to the longitudinal dimensions of the tumor.	no	no	no	yes	no	yes	The authors found that KRAS mutations were significantly associated with the gross tumor pattern, the axial tumor lengt, and th eratio of the axial to the longitudinal dimentions of the tumor.	evaluated the patients’ data from chest computed tomography (CT) scan, bone scan, and MRI of brain, as routine staging workup,	Unclear
PLAU	PLAU	lung	Yamamoto	PET FDG SUV index	N positron emission tomography features	other/not specified	p.value	<.001	0.0009	NA	NA	Radiogenomic Analysis Demonstrates Associations between (18)F-Fluoro-2-Deoxyglucose PET, Prognosis, and Epithelial-Mesenchymal Transition in Non-Small Cell Lung Cancer	2016	27082783	http://www.ncbi.nlm.nih.gov/pubmed/27082783	26	8	18	NA	Non-small cell lung cancer	pathology confirmed	PET	FDG-PET	yes	no	yes	no	semi-quantitative	NA	NA	NA	yes	yes	yes	PCR	DNA	Gene expression	whole genome	NA	In conclusion, studies such as this, in which different data types are combined from different domains to address specific hypothesis-driven questions, will likely be important in future studies as a means to aid in the delineation of complex cancer phenotypes and their mechanisms of action, drug development, and identification of clinically useful biomarkers. By using such an approach, our integ…	yes	yes	no	yes	yes	yes	There is a growing body of evidence highlighting the key role of EMT in aggressive cancers that include but are not limited to the lung, breast, pancreas, lymph nodes, and colon. Similarly, FDG PET imaging has been shown to not only be able to demonstrate lung cancers by depicting differences in glucose metabolism between tumor and nontumor cells but also allow differentiation of more aggressive …	Since tumor SUVmax estimates can be affected by intra- and interinstitutional variability, several investigators have recommended use of tumor SUVmax normalized to the mean liver SUV, referred to as “SUVindex,” to control for variations; SUVindex has been	Yes
PGC	PGC	lung	Yamamoto	PET FDG SUV index	N positron emission tomography features	other/not specified	p.value	.001	0.001	NA	NA	Radiogenomic Analysis Demonstrates Associations between (18)F-Fluoro-2-Deoxyglucose PET, Prognosis, and Epithelial-Mesenchymal Transition in Non-Small Cell Lung Cancer	2016	27082783	http://www.ncbi.nlm.nih.gov/pubmed/27082783	26	8	18	NA	Non-small cell lung cancer	pathology confirmed	PET	FDG-PET	yes	no	yes	no	semi-quantitative	NA	NA	NA	yes	yes	yes	PCR	DNA	Gene expression	whole genome	NA	In conclusion, studies such as this, in which different data types are combined from different domains to address specific hypothesis-driven questions, will likely be important in future studies as a means to aid in the delineation of complex cancer phenotypes and their mechanisms of action, drug development, and identification of clinically useful biomarkers. By using such an approach, our integ…	yes	yes	no	yes	yes	yes	There is a growing body of evidence highlighting the key role of EMT in aggressive cancers that include but are not limited to the lung, breast, pancreas, lymph nodes, and colon. Similarly, FDG PET imaging has been shown to not only be able to demonstrate lung cancers by depicting differences in glucose metabolism between tumor and nontumor cells but also allow differentiation of more aggressive …	Since tumor SUVmax estimates can be affected by intra- and interinstitutional variability, several investigators have recommended use of tumor SUVmax normalized to the mean liver SUV, referred to as “SUVindex,” to control for variations; SUVindex has been	Yes
SPP1	SPP1	lung	Yamamoto	PET FDG SUV index	N positron emission tomography features	other/not specified	p.value	.002	0.002	NA	NA	Radiogenomic Analysis Demonstrates Associations between (18)F-Fluoro-2-Deoxyglucose PET, Prognosis, and Epithelial-Mesenchymal Transition in Non-Small Cell Lung Cancer	2016	27082783	http://www.ncbi.nlm.nih.gov/pubmed/27082783	26	8	18	NA	Non-small cell lung cancer	pathology confirmed	PET	FDG-PET	yes	no	yes	no	semi-quantitative	NA	NA	NA	yes	yes	yes	PCR	DNA	Gene expression	whole genome	NA	In conclusion, studies such as this, in which different data types are combined from different domains to address specific hypothesis-driven questions, will likely be important in future studies as a means to aid in the delineation of complex cancer phenotypes and their mechanisms of action, drug development, and identification of clinically useful biomarkers. By using such an approach, our integ…	yes	yes	no	yes	yes	yes	There is a growing body of evidence highlighting the key role of EMT in aggressive cancers that include but are not limited to the lung, breast, pancreas, lymph nodes, and colon. Similarly, FDG PET imaging has been shown to not only be able to demonstrate lung cancers by depicting differences in glucose metabolism between tumor and nontumor cells but also allow differentiation of more aggressive …	Since tumor SUVmax estimates can be affected by intra- and interinstitutional variability, several investigators have recommended use of tumor SUVmax normalized to the mean liver SUV, referred to as “SUVindex,” to control for variations; SUVindex has been	Yes
TMEM158	TMEM158	lung	Yamamoto	PET FDG SUV index	N positron emission tomography features	other/not specified	p.value	.002	0.002	NA	NA	Radiogenomic Analysis Demonstrates Associations between (18)F-Fluoro-2-Deoxyglucose PET, Prognosis, and Epithelial-Mesenchymal Transition in Non-Small Cell Lung Cancer	2016	27082783	http://www.ncbi.nlm.nih.gov/pubmed/27082783	26	8	18	NA	Non-small cell lung cancer	pathology confirmed	PET	FDG-PET	yes	no	yes	no	semi-quantitative	NA	NA	NA	yes	yes	yes	PCR	DNA	Gene expression	whole genome	NA	In conclusion, studies such as this, in which different data types are combined from different domains to address specific hypothesis-driven questions, will likely be important in future studies as a means to aid in the delineation of complex cancer phenotypes and their mechanisms of action, drug development, and identification of clinically useful biomarkers. By using such an approach, our integ…	yes	yes	no	yes	yes	yes	There is a growing body of evidence highlighting the key role of EMT in aggressive cancers that include but are not limited to the lung, breast, pancreas, lymph nodes, and colon. Similarly, FDG PET imaging has been shown to not only be able to demonstrate lung cancers by depicting differences in glucose metabolism between tumor and nontumor cells but also allow differentiation of more aggressive …	Since tumor SUVmax estimates can be affected by intra- and interinstitutional variability, several investigators have recommended use of tumor SUVmax normalized to the mean liver SUV, referred to as “SUVindex,” to control for variations; SUVindex has been	Yes
FASN	FASN	lung	Yamamoto	PET FDG SUV index	N positron emission tomography features	other/not specified	p.value	.002	0.002	NA	NA	Radiogenomic Analysis Demonstrates Associations between (18)F-Fluoro-2-Deoxyglucose PET, Prognosis, and Epithelial-Mesenchymal Transition in Non-Small Cell Lung Cancer	2016	27082783	http://www.ncbi.nlm.nih.gov/pubmed/27082783	26	8	18	NA	Non-small cell lung cancer	pathology confirmed	PET	FDG-PET	yes	no	yes	no	semi-quantitative	NA	NA	NA	yes	yes	yes	PCR	DNA	Gene expression	whole genome	NA	In conclusion, studies such as this, in which different data types are combined from different domains to address specific hypothesis-driven questions, will likely be important in future studies as a means to aid in the delineation of complex cancer phenotypes and their mechanisms of action, drug development, and identification of clinically useful biomarkers. By using such an approach, our integ…	yes	yes	no	yes	yes	yes	There is a growing body of evidence highlighting the key role of EMT in aggressive cancers that include but are not limited to the lung, breast, pancreas, lymph nodes, and colon. Similarly, FDG PET imaging has been shown to not only be able to demonstrate lung cancers by depicting differences in glucose metabolism between tumor and nontumor cells but also allow differentiation of more aggressive …	Since tumor SUVmax estimates can be affected by intra- and interinstitutional variability, several investigators have recommended use of tumor SUVmax normalized to the mean liver SUV, referred to as “SUVindex,” to control for variations; SUVindex has been	Yes
VCAN	VCAN	lung	Yamamoto	PET FDG SUV index	N positron emission tomography features	other/not specified	p.value	.003	0.003	NA	NA	Radiogenomic Analysis Demonstrates Associations between (18)F-Fluoro-2-Deoxyglucose PET, Prognosis, and Epithelial-Mesenchymal Transition in Non-Small Cell Lung Cancer	2016	27082783	http://www.ncbi.nlm.nih.gov/pubmed/27082783	26	8	18	NA	Non-small cell lung cancer	pathology confirmed	PET	FDG-PET	yes	no	yes	no	semi-quantitative	NA	NA	NA	yes	yes	yes	PCR	DNA	Gene expression	whole genome	NA	In conclusion, studies such as this, in which different data types are combined from different domains to address specific hypothesis-driven questions, will likely be important in future studies as a means to aid in the delineation of complex cancer phenotypes and their mechanisms of action, drug development, and identification of clinically useful biomarkers. By using such an approach, our integ…	yes	yes	no	yes	yes	yes	There is a growing body of evidence highlighting the key role of EMT in aggressive cancers that include but are not limited to the lung, breast, pancreas, lymph nodes, and colon. Similarly, FDG PET imaging has been shown to not only be able to demonstrate lung cancers by depicting differences in glucose metabolism between tumor and nontumor cells but also allow differentiation of more aggressive …	Since tumor SUVmax estimates can be affected by intra- and interinstitutional variability, several investigators have recommended use of tumor SUVmax normalized to the mean liver SUV, referred to as “SUVindex,” to control for variations; SUVindex has been	Yes
PODXL2	PODXL2	lung	Yamamoto	PET FDG SUV index	N positron emission tomography features	other/not specified	p.value	.004	0.004	NA	NA	Radiogenomic Analysis Demonstrates Associations between (18)F-Fluoro-2-Deoxyglucose PET, Prognosis, and Epithelial-Mesenchymal Transition in Non-Small Cell Lung Cancer	2016	27082783	http://www.ncbi.nlm.nih.gov/pubmed/27082783	26	8	18	NA	Non-small cell lung cancer	pathology confirmed	PET	FDG-PET	yes	no	yes	no	semi-quantitative	NA	NA	NA	yes	yes	yes	PCR	DNA	Gene expression	whole genome	NA	In conclusion, studies such as this, in which different data types are combined from different domains to address specific hypothesis-driven questions, will likely be important in future studies as a means to aid in the delineation of complex cancer phenotypes and their mechanisms of action, drug development, and identification of clinically useful biomarkers. By using such an approach, our integ…	yes	yes	no	yes	yes	yes	There is a growing body of evidence highlighting the key role of EMT in aggressive cancers that include but are not limited to the lung, breast, pancreas, lymph nodes, and colon. Similarly, FDG PET imaging has been shown to not only be able to demonstrate lung cancers by depicting differences in glucose metabolism between tumor and nontumor cells but also allow differentiation of more aggressive …	Since tumor SUVmax estimates can be affected by intra- and interinstitutional variability, several investigators have recommended use of tumor SUVmax normalized to the mean liver SUV, referred to as “SUVindex,” to control for variations; SUVindex has been	Yes
MXRA5	MXRA5	lung	Yamamoto	PET FDG SUV index	N positron emission tomography features	other/not specified	p.value	.004	0.004	NA	NA	Radiogenomic Analysis Demonstrates Associations between (18)F-Fluoro-2-Deoxyglucose PET, Prognosis, and Epithelial-Mesenchymal Transition in Non-Small Cell Lung Cancer	2016	27082783	http://www.ncbi.nlm.nih.gov/pubmed/27082783	26	8	18	NA	Non-small cell lung cancer	pathology confirmed	PET	FDG-PET	yes	no	yes	no	semi-quantitative	NA	NA	NA	yes	yes	yes	PCR	DNA	Gene expression	whole genome	NA	In conclusion, studies such as this, in which different data types are combined from different domains to address specific hypothesis-driven questions, will likely be important in future studies as a means to aid in the delineation of complex cancer phenotypes and their mechanisms of action, drug development, and identification of clinically useful biomarkers. By using such an approach, our integ…	yes	yes	no	yes	yes	yes	There is a growing body of evidence highlighting the key role of EMT in aggressive cancers that include but are not limited to the lung, breast, pancreas, lymph nodes, and colon. Similarly, FDG PET imaging has been shown to not only be able to demonstrate lung cancers by depicting differences in glucose metabolism between tumor and nontumor cells but also allow differentiation of more aggressive …	Since tumor SUVmax estimates can be affected by intra- and interinstitutional variability, several investigators have recommended use of tumor SUVmax normalized to the mean liver SUV, referred to as “SUVindex,” to control for variations; SUVindex has been	Yes
MMP9	MMP9	lung	Yamamoto	PET FDG SUV index	N positron emission tomography features	other/not specified	p.value	.005	0.005	NA	NA	Radiogenomic Analysis Demonstrates Associations between (18)F-Fluoro-2-Deoxyglucose PET, Prognosis, and Epithelial-Mesenchymal Transition in Non-Small Cell Lung Cancer	2016	27082783	http://www.ncbi.nlm.nih.gov/pubmed/27082783	26	8	18	NA	Non-small cell lung cancer	pathology confirmed	PET	FDG-PET	yes	no	yes	no	semi-quantitative	NA	NA	NA	yes	yes	yes	PCR	DNA	Gene expression	whole genome	NA	In conclusion, studies such as this, in which different data types are combined from different domains to address specific hypothesis-driven questions, will likely be important in future studies as a means to aid in the delineation of complex cancer phenotypes and their mechanisms of action, drug development, and identification of clinically useful biomarkers. By using such an approach, our integ…	yes	yes	no	yes	yes	yes	There is a growing body of evidence highlighting the key role of EMT in aggressive cancers that include but are not limited to the lung, breast, pancreas, lymph nodes, and colon. Similarly, FDG PET imaging has been shown to not only be able to demonstrate lung cancers by depicting differences in glucose metabolism between tumor and nontumor cells but also allow differentiation of more aggressive …	Since tumor SUVmax estimates can be affected by intra- and interinstitutional variability, several investigators have recommended use of tumor SUVmax normalized to the mean liver SUV, referred to as “SUVindex,” to control for variations; SUVindex has been	Yes
TGFBI	TGFBI	lung	Yamamoto	PET FDG SUV index	N positron emission tomography features	other/not specified	p.value	.007	0.007	NA	NA	Radiogenomic Analysis Demonstrates Associations between (18)F-Fluoro-2-Deoxyglucose PET, Prognosis, and Epithelial-Mesenchymal Transition in Non-Small Cell Lung Cancer	2016	27082783	http://www.ncbi.nlm.nih.gov/pubmed/27082783	26	8	18	NA	Non-small cell lung cancer	pathology confirmed	PET	FDG-PET	yes	no	yes	no	semi-quantitative	NA	NA	NA	yes	yes	yes	PCR	DNA	Gene expression	whole genome	NA	In conclusion, studies such as this, in which different data types are combined from different domains to address specific hypothesis-driven questions, will likely be important in future studies as a means to aid in the delineation of complex cancer phenotypes and their mechanisms of action, drug development, and identification of clinically useful biomarkers. By using such an approach, our integ…	yes	yes	no	yes	yes	yes	There is a growing body of evidence highlighting the key role of EMT in aggressive cancers that include but are not limited to the lung, breast, pancreas, lymph nodes, and colon. Similarly, FDG PET imaging has been shown to not only be able to demonstrate lung cancers by depicting differences in glucose metabolism between tumor and nontumor cells but also allow differentiation of more aggressive …	Since tumor SUVmax estimates can be affected by intra- and interinstitutional variability, several investigators have recommended use of tumor SUVmax normalized to the mean liver SUV, referred to as “SUVindex,” to control for variations; SUVindex has been	Yes
ALOX5AP	ALOX5AP	lung	Yamamoto	PET FDG SUV index	N positron emission tomography features	other/not specified	p.value	.008	0.008	NA	NA	Radiogenomic Analysis Demonstrates Associations between (18)F-Fluoro-2-Deoxyglucose PET, Prognosis, and Epithelial-Mesenchymal Transition in Non-Small Cell Lung Cancer	2016	27082783	http://www.ncbi.nlm.nih.gov/pubmed/27082783	26	8	18	NA	Non-small cell lung cancer	pathology confirmed	PET	FDG-PET	yes	no	yes	no	semi-quantitative	NA	NA	NA	yes	yes	yes	PCR	DNA	Gene expression	whole genome	NA	In conclusion, studies such as this, in which different data types are combined from different domains to address specific hypothesis-driven questions, will likely be important in future studies as a means to aid in the delineation of complex cancer phenotypes and their mechanisms of action, drug development, and identification of clinically useful biomarkers. By using such an approach, our integ…	yes	yes	no	yes	yes	yes	There is a growing body of evidence highlighting the key role of EMT in aggressive cancers that include but are not limited to the lung, breast, pancreas, lymph nodes, and colon. Similarly, FDG PET imaging has been shown to not only be able to demonstrate lung cancers by depicting differences in glucose metabolism between tumor and nontumor cells but also allow differentiation of more aggressive …	Since tumor SUVmax estimates can be affected by intra- and interinstitutional variability, several investigators have recommended use of tumor SUVmax normalized to the mean liver SUV, referred to as “SUVindex,” to control for variations; SUVindex has been	Yes
CSF1R	CSF1R	lung	Yamamoto	PET FDG SUV index	N positron emission tomography features	other/not specified	p.value	.01	0.01	NA	NA	Radiogenomic Analysis Demonstrates Associations between (18)F-Fluoro-2-Deoxyglucose PET, Prognosis, and Epithelial-Mesenchymal Transition in Non-Small Cell Lung Cancer	2016	27082783	http://www.ncbi.nlm.nih.gov/pubmed/27082783	26	8	18	NA	Non-small cell lung cancer	pathology confirmed	PET	FDG-PET	yes	no	yes	no	semi-quantitative	NA	NA	NA	yes	yes	yes	PCR	DNA	Gene expression	whole genome	NA	In conclusion, studies such as this, in which different data types are combined from different domains to address specific hypothesis-driven questions, will likely be important in future studies as a means to aid in the delineation of complex cancer phenotypes and their mechanisms of action, drug development, and identification of clinically useful biomarkers. By using such an approach, our integ…	yes	yes	no	yes	yes	yes	There is a growing body of evidence highlighting the key role of EMT in aggressive cancers that include but are not limited to the lung, breast, pancreas, lymph nodes, and colon. Similarly, FDG PET imaging has been shown to not only be able to demonstrate lung cancers by depicting differences in glucose metabolism between tumor and nontumor cells but also allow differentiation of more aggressive …	Since tumor SUVmax estimates can be affected by intra- and interinstitutional variability, several investigators have recommended use of tumor SUVmax normalized to the mean liver SUV, referred to as “SUVindex,” to control for variations; SUVindex has been	Yes
ITGB2	ITGB2	lung	Yamamoto	PET FDG SUV index	N positron emission tomography features	other/not specified	p.value	.01	0.01	NA	NA	Radiogenomic Analysis Demonstrates Associations between (18)F-Fluoro-2-Deoxyglucose PET, Prognosis, and Epithelial-Mesenchymal Transition in Non-Small Cell Lung Cancer	2016	27082783	http://www.ncbi.nlm.nih.gov/pubmed/27082783	26	8	18	NA	Non-small cell lung cancer	pathology confirmed	PET	FDG-PET	yes	no	yes	no	semi-quantitative	NA	NA	NA	yes	yes	yes	PCR	DNA	Gene expression	whole genome	NA	In conclusion, studies such as this, in which different data types are combined from different domains to address specific hypothesis-driven questions, will likely be important in future studies as a means to aid in the delineation of complex cancer phenotypes and their mechanisms of action, drug development, and identification of clinically useful biomarkers. By using such an approach, our integ…	yes	yes	no	yes	yes	yes	There is a growing body of evidence highlighting the key role of EMT in aggressive cancers that include but are not limited to the lung, breast, pancreas, lymph nodes, and colon. Similarly, FDG PET imaging has been shown to not only be able to demonstrate lung cancers by depicting differences in glucose metabolism between tumor and nontumor cells but also allow differentiation of more aggressive …	Since tumor SUVmax estimates can be affected by intra- and interinstitutional variability, several investigators have recommended use of tumor SUVmax normalized to the mean liver SUV, referred to as “SUVindex,” to control for variations; SUVindex has been	Yes
RGS1	RGS1	lung	Yamamoto	PET FDG SUV index	N positron emission tomography features	other/not specified	p.value	.01	0.01	NA	NA	Radiogenomic Analysis Demonstrates Associations between (18)F-Fluoro-2-Deoxyglucose PET, Prognosis, and Epithelial-Mesenchymal Transition in Non-Small Cell Lung Cancer	2016	27082783	http://www.ncbi.nlm.nih.gov/pubmed/27082783	26	8	18	NA	Non-small cell lung cancer	pathology confirmed	PET	FDG-PET	yes	no	yes	no	semi-quantitative	NA	NA	NA	yes	yes	yes	PCR	DNA	Gene expression	whole genome	NA	In conclusion, studies such as this, in which different data types are combined from different domains to address specific hypothesis-driven questions, will likely be important in future studies as a means to aid in the delineation of complex cancer phenotypes and their mechanisms of action, drug development, and identification of clinically useful biomarkers. By using such an approach, our integ…	yes	yes	no	yes	yes	yes	There is a growing body of evidence highlighting the key role of EMT in aggressive cancers that include but are not limited to the lung, breast, pancreas, lymph nodes, and colon. Similarly, FDG PET imaging has been shown to not only be able to demonstrate lung cancers by depicting differences in glucose metabolism between tumor and nontumor cells but also allow differentiation of more aggressive …	Since tumor SUVmax estimates can be affected by intra- and interinstitutional variability, several investigators have recommended use of tumor SUVmax normalized to the mean liver SUV, referred to as “SUVindex,” to control for variations; SUVindex has been	Yes
PLAU	PLAU	lung	Yamamoto	PET FDG SUV index	N positron emission tomography features	other/not specified	fold.change	2.8	2.8	NA	NA	Radiogenomic Analysis Demonstrates Associations between (18)F-Fluoro-2-Deoxyglucose PET, Prognosis, and Epithelial-Mesenchymal Transition in Non-Small Cell Lung Cancer	2016	27082783	http://www.ncbi.nlm.nih.gov/pubmed/27082783	26	8	18	NA	Non-small cell lung cancer	pathology confirmed	PET	FDG-PET	yes	no	yes	no	semi-quantitative	NA	NA	NA	yes	yes	yes	PCR	DNA	Gene expression	whole genome	NA	In conclusion, studies such as this, in which different data types are combined from different domains to address specific hypothesis-driven questions, will likely be important in future studies as a means to aid in the delineation of complex cancer phenotypes and their mechanisms of action, drug development, and identification of clinically useful biomarkers. By using such an approach, our integ…	yes	yes	no	yes	yes	yes	There is a growing body of evidence highlighting the key role of EMT in aggressive cancers that include but are not limited to the lung, breast, pancreas, lymph nodes, and colon. Similarly, FDG PET imaging has been shown to not only be able to demonstrate lung cancers by depicting differences in glucose metabolism between tumor and nontumor cells but also allow differentiation of more aggressive …	Since tumor SUVmax estimates can be affected by intra- and interinstitutional variability, several investigators have recommended use of tumor SUVmax normalized to the mean liver SUV, referred to as “SUVindex,” to control for variations; SUVindex has been	Yes
PGC	PGC	lung	Yamamoto	PET FDG SUV index	N positron emission tomography features	other/not specified	fold.change	25.1	25.1	NA	NA	Radiogenomic Analysis Demonstrates Associations between (18)F-Fluoro-2-Deoxyglucose PET, Prognosis, and Epithelial-Mesenchymal Transition in Non-Small Cell Lung Cancer	2016	27082783	http://www.ncbi.nlm.nih.gov/pubmed/27082783	26	8	18	NA	Non-small cell lung cancer	pathology confirmed	PET	FDG-PET	yes	no	yes	no	semi-quantitative	NA	NA	NA	yes	yes	yes	PCR	DNA	Gene expression	whole genome	NA	In conclusion, studies such as this, in which different data types are combined from different domains to address specific hypothesis-driven questions, will likely be important in future studies as a means to aid in the delineation of complex cancer phenotypes and their mechanisms of action, drug development, and identification of clinically useful biomarkers. By using such an approach, our integ…	yes	yes	no	yes	yes	yes	There is a growing body of evidence highlighting the key role of EMT in aggressive cancers that include but are not limited to the lung, breast, pancreas, lymph nodes, and colon. Similarly, FDG PET imaging has been shown to not only be able to demonstrate lung cancers by depicting differences in glucose metabolism between tumor and nontumor cells but also allow differentiation of more aggressive …	Since tumor SUVmax estimates can be affected by intra- and interinstitutional variability, several investigators have recommended use of tumor SUVmax normalized to the mean liver SUV, referred to as “SUVindex,” to control for variations; SUVindex has been	Yes
SPP1	SPP1	lung	Yamamoto	PET FDG SUV index	N positron emission tomography features	other/not specified	fold.change	2.9	2.9	NA	NA	Radiogenomic Analysis Demonstrates Associations between (18)F-Fluoro-2-Deoxyglucose PET, Prognosis, and Epithelial-Mesenchymal Transition in Non-Small Cell Lung Cancer	2016	27082783	http://www.ncbi.nlm.nih.gov/pubmed/27082783	26	8	18	NA	Non-small cell lung cancer	pathology confirmed	PET	FDG-PET	yes	no	yes	no	semi-quantitative	NA	NA	NA	yes	yes	yes	PCR	DNA	Gene expression	whole genome	NA	In conclusion, studies such as this, in which different data types are combined from different domains to address specific hypothesis-driven questions, will likely be important in future studies as a means to aid in the delineation of complex cancer phenotypes and their mechanisms of action, drug development, and identification of clinically useful biomarkers. By using such an approach, our integ…	yes	yes	no	yes	yes	yes	There is a growing body of evidence highlighting the key role of EMT in aggressive cancers that include but are not limited to the lung, breast, pancreas, lymph nodes, and colon. Similarly, FDG PET imaging has been shown to not only be able to demonstrate lung cancers by depicting differences in glucose metabolism between tumor and nontumor cells but also allow differentiation of more aggressive …	Since tumor SUVmax estimates can be affected by intra- and interinstitutional variability, several investigators have recommended use of tumor SUVmax normalized to the mean liver SUV, referred to as “SUVindex,” to control for variations; SUVindex has been	Yes
TMEM158	TMEM158	lung	Yamamoto	PET FDG SUV index	N positron emission tomography features	other/not specified	fold.change	2.3	2.3	NA	NA	Radiogenomic Analysis Demonstrates Associations between (18)F-Fluoro-2-Deoxyglucose PET, Prognosis, and Epithelial-Mesenchymal Transition in Non-Small Cell Lung Cancer	2016	27082783	http://www.ncbi.nlm.nih.gov/pubmed/27082783	26	8	18	NA	Non-small cell lung cancer	pathology confirmed	PET	FDG-PET	yes	no	yes	no	semi-quantitative	NA	NA	NA	yes	yes	yes	PCR	DNA	Gene expression	whole genome	NA	In conclusion, studies such as this, in which different data types are combined from different domains to address specific hypothesis-driven questions, will likely be important in future studies as a means to aid in the delineation of complex cancer phenotypes and their mechanisms of action, drug development, and identification of clinically useful biomarkers. By using such an approach, our integ…	yes	yes	no	yes	yes	yes	There is a growing body of evidence highlighting the key role of EMT in aggressive cancers that include but are not limited to the lung, breast, pancreas, lymph nodes, and colon. Similarly, FDG PET imaging has been shown to not only be able to demonstrate lung cancers by depicting differences in glucose metabolism between tumor and nontumor cells but also allow differentiation of more aggressive …	Since tumor SUVmax estimates can be affected by intra- and interinstitutional variability, several investigators have recommended use of tumor SUVmax normalized to the mean liver SUV, referred to as “SUVindex,” to control for variations; SUVindex has been	Yes
FASN	FASN	lung	Yamamoto	PET FDG SUV index	N positron emission tomography features	other/not specified	fold.change	22.3	22.3	NA	NA	Radiogenomic Analysis Demonstrates Associations between (18)F-Fluoro-2-Deoxyglucose PET, Prognosis, and Epithelial-Mesenchymal Transition in Non-Small Cell Lung Cancer	2016	27082783	http://www.ncbi.nlm.nih.gov/pubmed/27082783	26	8	18	NA	Non-small cell lung cancer	pathology confirmed	PET	FDG-PET	yes	no	yes	no	semi-quantitative	NA	NA	NA	yes	yes	yes	PCR	DNA	Gene expression	whole genome	NA	In conclusion, studies such as this, in which different data types are combined from different domains to address specific hypothesis-driven questions, will likely be important in future studies as a means to aid in the delineation of complex cancer phenotypes and their mechanisms of action, drug development, and identification of clinically useful biomarkers. By using such an approach, our integ…	yes	yes	no	yes	yes	yes	There is a growing body of evidence highlighting the key role of EMT in aggressive cancers that include but are not limited to the lung, breast, pancreas, lymph nodes, and colon. Similarly, FDG PET imaging has been shown to not only be able to demonstrate lung cancers by depicting differences in glucose metabolism between tumor and nontumor cells but also allow differentiation of more aggressive …	Since tumor SUVmax estimates can be affected by intra- and interinstitutional variability, several investigators have recommended use of tumor SUVmax normalized to the mean liver SUV, referred to as “SUVindex,” to control for variations; SUVindex has been	Yes
VCAN	VCAN	lung	Yamamoto	PET FDG SUV index	N positron emission tomography features	other/not specified	fold.change	2.4	2.4	NA	NA	Radiogenomic Analysis Demonstrates Associations between (18)F-Fluoro-2-Deoxyglucose PET, Prognosis, and Epithelial-Mesenchymal Transition in Non-Small Cell Lung Cancer	2016	27082783	http://www.ncbi.nlm.nih.gov/pubmed/27082783	26	8	18	NA	Non-small cell lung cancer	pathology confirmed	PET	FDG-PET	yes	no	yes	no	semi-quantitative	NA	NA	NA	yes	yes	yes	PCR	DNA	Gene expression	whole genome	NA	In conclusion, studies such as this, in which different data types are combined from different domains to address specific hypothesis-driven questions, will likely be important in future studies as a means to aid in the delineation of complex cancer phenotypes and their mechanisms of action, drug development, and identification of clinically useful biomarkers. By using such an approach, our integ…	yes	yes	no	yes	yes	yes	There is a growing body of evidence highlighting the key role of EMT in aggressive cancers that include but are not limited to the lung, breast, pancreas, lymph nodes, and colon. Similarly, FDG PET imaging has been shown to not only be able to demonstrate lung cancers by depicting differences in glucose metabolism between tumor and nontumor cells but also allow differentiation of more aggressive …	Since tumor SUVmax estimates can be affected by intra- and interinstitutional variability, several investigators have recommended use of tumor SUVmax normalized to the mean liver SUV, referred to as “SUVindex,” to control for variations; SUVindex has been	Yes
PODXL2	PODXL2	lung	Yamamoto	PET FDG SUV index	N positron emission tomography features	other/not specified	fold.change	22.3	22.3	NA	NA	Radiogenomic Analysis Demonstrates Associations between (18)F-Fluoro-2-Deoxyglucose PET, Prognosis, and Epithelial-Mesenchymal Transition in Non-Small Cell Lung Cancer	2016	27082783	http://www.ncbi.nlm.nih.gov/pubmed/27082783	26	8	18	NA	Non-small cell lung cancer	pathology confirmed	PET	FDG-PET	yes	no	yes	no	semi-quantitative	NA	NA	NA	yes	yes	yes	PCR	DNA	Gene expression	whole genome	NA	In conclusion, studies such as this, in which different data types are combined from different domains to address specific hypothesis-driven questions, will likely be important in future studies as a means to aid in the delineation of complex cancer phenotypes and their mechanisms of action, drug development, and identification of clinically useful biomarkers. By using such an approach, our integ…	yes	yes	no	yes	yes	yes	There is a growing body of evidence highlighting the key role of EMT in aggressive cancers that include but are not limited to the lung, breast, pancreas, lymph nodes, and colon. Similarly, FDG PET imaging has been shown to not only be able to demonstrate lung cancers by depicting differences in glucose metabolism between tumor and nontumor cells but also allow differentiation of more aggressive …	Since tumor SUVmax estimates can be affected by intra- and interinstitutional variability, several investigators have recommended use of tumor SUVmax normalized to the mean liver SUV, referred to as “SUVindex,” to control for variations; SUVindex has been	Yes
MXRA5	MXRA5	lung	Yamamoto	PET FDG SUV index	N positron emission tomography features	other/not specified	fold.change	2.4	2.4	NA	NA	Radiogenomic Analysis Demonstrates Associations between (18)F-Fluoro-2-Deoxyglucose PET, Prognosis, and Epithelial-Mesenchymal Transition in Non-Small Cell Lung Cancer	2016	27082783	http://www.ncbi.nlm.nih.gov/pubmed/27082783	26	8	18	NA	Non-small cell lung cancer	pathology confirmed	PET	FDG-PET	yes	no	yes	no	semi-quantitative	NA	NA	NA	yes	yes	yes	PCR	DNA	Gene expression	whole genome	NA	In conclusion, studies such as this, in which different data types are combined from different domains to address specific hypothesis-driven questions, will likely be important in future studies as a means to aid in the delineation of complex cancer phenotypes and their mechanisms of action, drug development, and identification of clinically useful biomarkers. By using such an approach, our integ…	yes	yes	no	yes	yes	yes	There is a growing body of evidence highlighting the key role of EMT in aggressive cancers that include but are not limited to the lung, breast, pancreas, lymph nodes, and colon. Similarly, FDG PET imaging has been shown to not only be able to demonstrate lung cancers by depicting differences in glucose metabolism between tumor and nontumor cells but also allow differentiation of more aggressive …	Since tumor SUVmax estimates can be affected by intra- and interinstitutional variability, several investigators have recommended use of tumor SUVmax normalized to the mean liver SUV, referred to as “SUVindex,” to control for variations; SUVindex has been	Yes
MMP9	MMP9	lung	Yamamoto	PET FDG SUV index	N positron emission tomography features	other/not specified	fold.change	2.8	2.8	NA	NA	Radiogenomic Analysis Demonstrates Associations between (18)F-Fluoro-2-Deoxyglucose PET, Prognosis, and Epithelial-Mesenchymal Transition in Non-Small Cell Lung Cancer	2016	27082783	http://www.ncbi.nlm.nih.gov/pubmed/27082783	26	8	18	NA	Non-small cell lung cancer	pathology confirmed	PET	FDG-PET	yes	no	yes	no	semi-quantitative	NA	NA	NA	yes	yes	yes	PCR	DNA	Gene expression	whole genome	NA	In conclusion, studies such as this, in which different data types are combined from different domains to address specific hypothesis-driven questions, will likely be important in future studies as a means to aid in the delineation of complex cancer phenotypes and their mechanisms of action, drug development, and identification of clinically useful biomarkers. By using such an approach, our integ…	yes	yes	no	yes	yes	yes	There is a growing body of evidence highlighting the key role of EMT in aggressive cancers that include but are not limited to the lung, breast, pancreas, lymph nodes, and colon. Similarly, FDG PET imaging has been shown to not only be able to demonstrate lung cancers by depicting differences in glucose metabolism between tumor and nontumor cells but also allow differentiation of more aggressive …	Since tumor SUVmax estimates can be affected by intra- and interinstitutional variability, several investigators have recommended use of tumor SUVmax normalized to the mean liver SUV, referred to as “SUVindex,” to control for variations; SUVindex has been	Yes
TGFBI	TGFBI	lung	Yamamoto	PET FDG SUV index	N positron emission tomography features	other/not specified	fold.change	2	2	NA	NA	Radiogenomic Analysis Demonstrates Associations between (18)F-Fluoro-2-Deoxyglucose PET, Prognosis, and Epithelial-Mesenchymal Transition in Non-Small Cell Lung Cancer	2016	27082783	http://www.ncbi.nlm.nih.gov/pubmed/27082783	26	8	18	NA	Non-small cell lung cancer	pathology confirmed	PET	FDG-PET	yes	no	yes	no	semi-quantitative	NA	NA	NA	yes	yes	yes	PCR	DNA	Gene expression	whole genome	NA	In conclusion, studies such as this, in which different data types are combined from different domains to address specific hypothesis-driven questions, will likely be important in future studies as a means to aid in the delineation of complex cancer phenotypes and their mechanisms of action, drug development, and identification of clinically useful biomarkers. By using such an approach, our integ…	yes	yes	no	yes	yes	yes	There is a growing body of evidence highlighting the key role of EMT in aggressive cancers that include but are not limited to the lung, breast, pancreas, lymph nodes, and colon. Similarly, FDG PET imaging has been shown to not only be able to demonstrate lung cancers by depicting differences in glucose metabolism between tumor and nontumor cells but also allow differentiation of more aggressive …	Since tumor SUVmax estimates can be affected by intra- and interinstitutional variability, several investigators have recommended use of tumor SUVmax normalized to the mean liver SUV, referred to as “SUVindex,” to control for variations; SUVindex has been	Yes
ALOX5AP	ALOX5AP	lung	Yamamoto	PET FDG SUV index	N positron emission tomography features	other/not specified	fold.change	2.3	2.3	NA	NA	Radiogenomic Analysis Demonstrates Associations between (18)F-Fluoro-2-Deoxyglucose PET, Prognosis, and Epithelial-Mesenchymal Transition in Non-Small Cell Lung Cancer	2016	27082783	http://www.ncbi.nlm.nih.gov/pubmed/27082783	26	8	18	NA	Non-small cell lung cancer	pathology confirmed	PET	FDG-PET	yes	no	yes	no	semi-quantitative	NA	NA	NA	yes	yes	yes	PCR	DNA	Gene expression	whole genome	NA	In conclusion, studies such as this, in which different data types are combined from different domains to address specific hypothesis-driven questions, will likely be important in future studies as a means to aid in the delineation of complex cancer phenotypes and their mechanisms of action, drug development, and identification of clinically useful biomarkers. By using such an approach, our integ…	yes	yes	no	yes	yes	yes	There is a growing body of evidence highlighting the key role of EMT in aggressive cancers that include but are not limited to the lung, breast, pancreas, lymph nodes, and colon. Similarly, FDG PET imaging has been shown to not only be able to demonstrate lung cancers by depicting differences in glucose metabolism between tumor and nontumor cells but also allow differentiation of more aggressive …	Since tumor SUVmax estimates can be affected by intra- and interinstitutional variability, several investigators have recommended use of tumor SUVmax normalized to the mean liver SUV, referred to as “SUVindex,” to control for variations; SUVindex has been	Yes
CSF1R	CSF1R	lung	Yamamoto	PET FDG SUV index	N positron emission tomography features	other/not specified	fold.change	2.2	2.2	NA	NA	Radiogenomic Analysis Demonstrates Associations between (18)F-Fluoro-2-Deoxyglucose PET, Prognosis, and Epithelial-Mesenchymal Transition in Non-Small Cell Lung Cancer	2016	27082783	http://www.ncbi.nlm.nih.gov/pubmed/27082783	26	8	18	NA	Non-small cell lung cancer	pathology confirmed	PET	FDG-PET	yes	no	yes	no	semi-quantitative	NA	NA	NA	yes	yes	yes	PCR	DNA	Gene expression	whole genome	NA	In conclusion, studies such as this, in which different data types are combined from different domains to address specific hypothesis-driven questions, will likely be important in future studies as a means to aid in the delineation of complex cancer phenotypes and their mechanisms of action, drug development, and identification of clinically useful biomarkers. By using such an approach, our integ…	yes	yes	no	yes	yes	yes	There is a growing body of evidence highlighting the key role of EMT in aggressive cancers that include but are not limited to the lung, breast, pancreas, lymph nodes, and colon. Similarly, FDG PET imaging has been shown to not only be able to demonstrate lung cancers by depicting differences in glucose metabolism between tumor and nontumor cells but also allow differentiation of more aggressive …	Since tumor SUVmax estimates can be affected by intra- and interinstitutional variability, several investigators have recommended use of tumor SUVmax normalized to the mean liver SUV, referred to as “SUVindex,” to control for variations; SUVindex has been	Yes
ITGB2	ITGB2	lung	Yamamoto	PET FDG SUV index	N positron emission tomography features	other/not specified	fold.change	2.3	2.3	NA	NA	Radiogenomic Analysis Demonstrates Associations between (18)F-Fluoro-2-Deoxyglucose PET, Prognosis, and Epithelial-Mesenchymal Transition in Non-Small Cell Lung Cancer	2016	27082783	http://www.ncbi.nlm.nih.gov/pubmed/27082783	26	8	18	NA	Non-small cell lung cancer	pathology confirmed	PET	FDG-PET	yes	no	yes	no	semi-quantitative	NA	NA	NA	yes	yes	yes	PCR	DNA	Gene expression	whole genome	NA	In conclusion, studies such as this, in which different data types are combined from different domains to address specific hypothesis-driven questions, will likely be important in future studies as a means to aid in the delineation of complex cancer phenotypes and their mechanisms of action, drug development, and identification of clinically useful biomarkers. By using such an approach, our integ…	yes	yes	no	yes	yes	yes	There is a growing body of evidence highlighting the key role of EMT in aggressive cancers that include but are not limited to the lung, breast, pancreas, lymph nodes, and colon. Similarly, FDG PET imaging has been shown to not only be able to demonstrate lung cancers by depicting differences in glucose metabolism between tumor and nontumor cells but also allow differentiation of more aggressive …	Since tumor SUVmax estimates can be affected by intra- and interinstitutional variability, several investigators have recommended use of tumor SUVmax normalized to the mean liver SUV, referred to as “SUVindex,” to control for variations; SUVindex has been	Yes
RGS1	RGS1	lung	Yamamoto	PET FDG SUV index	N positron emission tomography features	other/not specified	fold.change	2.0	2	NA	NA	Radiogenomic Analysis Demonstrates Associations between (18)F-Fluoro-2-Deoxyglucose PET, Prognosis, and Epithelial-Mesenchymal Transition in Non-Small Cell Lung Cancer	2016	27082783	http://www.ncbi.nlm.nih.gov/pubmed/27082783	26	8	18	NA	Non-small cell lung cancer	pathology confirmed	PET	FDG-PET	yes	no	yes	no	semi-quantitative	NA	NA	NA	yes	yes	yes	PCR	DNA	Gene expression	whole genome	NA	In conclusion, studies such as this, in which different data types are combined from different domains to address specific hypothesis-driven questions, will likely be important in future studies as a means to aid in the delineation of complex cancer phenotypes and their mechanisms of action, drug development, and identification of clinically useful biomarkers. By using such an approach, our integ…	yes	yes	no	yes	yes	yes	There is a growing body of evidence highlighting the key role of EMT in aggressive cancers that include but are not limited to the lung, breast, pancreas, lymph nodes, and colon. Similarly, FDG PET imaging has been shown to not only be able to demonstrate lung cancers by depicting differences in glucose metabolism between tumor and nontumor cells but also allow differentiation of more aggressive …	Since tumor SUVmax estimates can be affected by intra- and interinstitutional variability, several investigators have recommended use of tumor SUVmax normalized to the mean liver SUV, referred to as “SUVindex,” to control for variations; SUVindex has been	Yes
ALOX5AP	ALOX5AP	lung	Yamamoto	PET FDG SUV index	N positron emission tomography features	other/not specified	fold.change	2.3	2.3	NA	NA	Radiogenomic Analysis Demonstrates Associations between (18)F-Fluoro-2-Deoxyglucose PET, Prognosis, and Epithelial-Mesenchymal Transition in Non-Small Cell Lung Cancer	2016	27082783	http://www.ncbi.nlm.nih.gov/pubmed/27082783	26	8	18	NA	Non-small cell lung cancer	pathology confirmed	PET	FDG-PET	yes	no	yes	no	semi-quantitative	NA	NA	NA	yes	yes	yes	PCR	DNA	Gene expression	whole genome	NA	In conclusion, studies such as this, in which different data types are combined from different domains to address specific hypothesis-driven questions, will likely be important in future studies as a means to aid in the delineation of complex cancer phenotypes and their mechanisms of action, drug development, and identification of clinically useful biomarkers. By using such an approach, our integ…	yes	yes	no	yes	yes	yes	There is a growing body of evidence highlighting the key role of EMT in aggressive cancers that include but are not limited to the lung, breast, pancreas, lymph nodes, and colon. Similarly, FDG PET imaging has been shown to not only be able to demonstrate lung cancers by depicting differences in glucose metabolism between tumor and nontumor cells but also allow differentiation of more aggressive …	Since tumor SUVmax estimates can be affected by intra- and interinstitutional variability, several investigators have recommended use of tumor SUVmax normalized to the mean liver SUV, referred to as “SUVindex,” to control for variations; SUVindex has been	Yes
CSF1R	CSF1R	lung	Yamamoto	PET FDG SUV index	N positron emission tomography features	other/not specified	fold.change	2.2	2.2	NA	NA	Radiogenomic Analysis Demonstrates Associations between (18)F-Fluoro-2-Deoxyglucose PET, Prognosis, and Epithelial-Mesenchymal Transition in Non-Small Cell Lung Cancer	2016	27082783	http://www.ncbi.nlm.nih.gov/pubmed/27082783	26	8	18	NA	Non-small cell lung cancer	pathology confirmed	PET	FDG-PET	yes	no	yes	no	semi-quantitative	NA	NA	NA	yes	yes	yes	PCR	DNA	Gene expression	whole genome	NA	In conclusion, studies such as this, in which different data types are combined from different domains to address specific hypothesis-driven questions, will likely be important in future studies as a means to aid in the delineation of complex cancer phenotypes and their mechanisms of action, drug development, and identification of clinically useful biomarkers. By using such an approach, our integ…	yes	yes	no	yes	yes	yes	There is a growing body of evidence highlighting the key role of EMT in aggressive cancers that include but are not limited to the lung, breast, pancreas, lymph nodes, and colon. Similarly, FDG PET imaging has been shown to not only be able to demonstrate lung cancers by depicting differences in glucose metabolism between tumor and nontumor cells but also allow differentiation of more aggressive …	Since tumor SUVmax estimates can be affected by intra- and interinstitutional variability, several investigators have recommended use of tumor SUVmax normalized to the mean liver SUV, referred to as “SUVindex,” to control for variations; SUVindex has been	Yes
ITGB2	ITGB2	lung	Yamamoto	PET FDG SUV index	N positron emission tomography features	other/not specified	fold.change	2.3	2.3	NA	NA	Radiogenomic Analysis Demonstrates Associations between (18)F-Fluoro-2-Deoxyglucose PET, Prognosis, and Epithelial-Mesenchymal Transition in Non-Small Cell Lung Cancer	2016	27082783	http://www.ncbi.nlm.nih.gov/pubmed/27082783	26	8	18	NA	Non-small cell lung cancer	pathology confirmed	PET	FDG-PET	yes	no	yes	no	semi-quantitative	NA	NA	NA	yes	yes	yes	PCR	DNA	Gene expression	whole genome	NA	In conclusion, studies such as this, in which different data types are combined from different domains to address specific hypothesis-driven questions, will likely be important in future studies as a means to aid in the delineation of complex cancer phenotypes and their mechanisms of action, drug development, and identification of clinically useful biomarkers. By using such an approach, our integ…	yes	yes	no	yes	yes	yes	There is a growing body of evidence highlighting the key role of EMT in aggressive cancers that include but are not limited to the lung, breast, pancreas, lymph nodes, and colon. Similarly, FDG PET imaging has been shown to not only be able to demonstrate lung cancers by depicting differences in glucose metabolism between tumor and nontumor cells but also allow differentiation of more aggressive …	Since tumor SUVmax estimates can be affected by intra- and interinstitutional variability, several investigators have recommended use of tumor SUVmax normalized to the mean liver SUV, referred to as “SUVindex,” to control for variations; SUVindex has been	Yes
RGS1	RGS1	lung	Yamamoto	PET FDG SUV index	N positron emission tomography features	other/not specified	fold.change	2.0	2	NA	NA	Radiogenomic Analysis Demonstrates Associations between (18)F-Fluoro-2-Deoxyglucose PET, Prognosis, and Epithelial-Mesenchymal Transition in Non-Small Cell Lung Cancer	2016	27082783	http://www.ncbi.nlm.nih.gov/pubmed/27082783	26	8	18	NA	Non-small cell lung cancer	pathology confirmed	PET	FDG-PET	yes	no	yes	no	semi-quantitative	NA	NA	NA	yes	yes	yes	PCR	DNA	Gene expression	whole genome	NA	In conclusion, studies such as this, in which different data types are combined from different domains to address specific hypothesis-driven questions, will likely be important in future studies as a means to aid in the delineation of complex cancer phenotypes and their mechanisms of action, drug development, and identification of clinically useful biomarkers. By using such an approach, our integ…	yes	yes	no	yes	yes	yes	There is a growing body of evidence highlighting the key role of EMT in aggressive cancers that include but are not limited to the lung, breast, pancreas, lymph nodes, and colon. Similarly, FDG PET imaging has been shown to not only be able to demonstrate lung cancers by depicting differences in glucose metabolism between tumor and nontumor cells but also allow differentiation of more aggressive …	Since tumor SUVmax estimates can be affected by intra- and interinstitutional variability, several investigators have recommended use of tumor SUVmax normalized to the mean liver SUV, referred to as “SUVindex,” to control for variations; SUVindex has been	Yes
EMT gene pathway	no.gene.symbol	lung	Yamamoto	PET FDG SUV index	N positron emission tomography features	other/not specified	p.value	<,05	0.049	NA	NA	Radiogenomic Analysis Demonstrates Associations between (18)F-Fluoro-2-Deoxyglucose PET, Prognosis, and Epithelial-Mesenchymal Transition in Non-Small Cell Lung Cancer	2016	27082783	http://www.ncbi.nlm.nih.gov/pubmed/27082783	26	8	18	NA	Non-small cell lung cancer	pathology confirmed	PET	FDG-PET	yes	no	yes	no	semi-quantitative	NA	NA	NA	yes	yes	yes	PCR	DNA	Gene expression	whole genome	NA	In conclusion, studies such as this, in which different data types are combined from different domains to address specific hypothesis-driven questions, will likely be important in future studies as a means to aid in the delineation of complex cancer phenotypes and their mechanisms of action, drug development, and identification of clinically useful biomarkers. By using such an approach, our integ…	yes	yes	no	yes	yes	yes	There is a growing body of evidence highlighting the key role of EMT in aggressive cancers that include but are not limited to the lung, breast, pancreas, lymph nodes, and colon. Similarly, FDG PET imaging has been shown to not only be able to demonstrate lung cancers by depicting differences in glucose metabolism between tumor and nontumor cells but also allow differentiation of more aggressive …	Since tumor SUVmax estimates can be affected by intra- and interinstitutional variability, several investigators have recommended use of tumor SUVmax normalized to the mean liver SUV, referred to as “SUVindex,” to control for variations; SUVindex has been	Yes
EGFR mutation	EGFR	lung	Yip	PET FDG SUV quantitative normalized inverse difference moment	N positron emission tomography features	other/not specified	AUC	0.67	0.67	NA	NA	Associations between somatic mutations and metabolic imaging phenotypes in non-small cell lung cancer	2016	27688480	http://www.ncbi.nlm.nih.gov/pubmed/27688480	348	212.28	135.72	NA	Non-small cell lung cancer	pathology confirmed	PET	FDG-PET	yes	no	yes	no	semi-quantitative	NA	no treatment received	NA	yes	yes	yes	PCR	NA	DNA small nucleotide variant	EGFR mutation, KRAS mutation	Advances in cancer genomics have demonstrated that NSCLC is driven by somatic mutations in key oncogenes, such as epidermal growth factor receptor (EGFR) and Kristen rat sarcoma viral (KRAS). These discoveries have led to the use and regulatory approval of EGFR-specific tyrosine kinase inhibitors for treatment of patients who harbor an EGFR mutation.	Our results indicate that EGFR mutations may drive different metabolic tumor phenotypes that are captured in PET images, whereas KRAS mutated tumors do not.	yes	no	no	yes	no	no	NA	Patients were injected with 9.3–24.9 mCi of 18F-FDG and scanned approximately 65 min after injection on a GE scanner (GE Healthcare, Waukesha, WI), Siemens Biograph (Siemens AG, Erlangen, Germany), or GEMINI TF (Philips Medical Systems, Cleveland, OH) PET	Yes
FAM195B	FAM195B	diffuse glioma	You	MR Leptomeningeal dissemination	P other/not specified	other/not specified	p.value	0.0427	0.0427	NA	NA	Integrative radiogenomic analysis for genomic signatures in glioblastomas presenting leptomeningeal dissemination	2016	27399113	http://www.ncbi.nlm.nih.gov/pubmed/27399113	145	83	62	NA	Glioblastoma	pathology comfirmed	MR	NA	no	yes	no	no	qualitative	Definitions, consensus	NA	NA	no	yes	no	Whole exome sequencing, whole transcriptome sequencing	DNA, RNA	Gene expression, DNA copy number	whole genome	NA	Through this radiogenomic analysis integrating gene expression, CNA, and mutation analysis, we suggested the possibility of finding candidate genes associated with LMD and highlighted the significance of integrating approach to clarify the molecular characteristics in LMD.	no	no	no	yes	yes	no	NA	2.2. Definition of leptomeningeal dissemination on MR finding The LMD was defined as positive findings in imaging evaluation of brain. All MRI exams were performed on a 1.5- or 3.0-T Signa Echospeed scanner (GE Medical Systems, Milwaukee, USA). To diagnos	Yes
NUBP2	NUBP2	diffuse glioma	You	MR Leptomeningeal dissemination	P other/not specified	other/not specified	p.value	0.0311	0.0311	NA	NA	Integrative radiogenomic analysis for genomic signatures in glioblastomas presenting leptomeningeal dissemination	2016	27399113	http://www.ncbi.nlm.nih.gov/pubmed/27399113	145	83	62	NA	Glioblastoma	pathology comfirmed	MR	NA	no	yes	no	no	qualitative	Definitions, consensus	NA	NA	no	yes	no	Whole exome sequencing, whole transcriptome sequencing	DNA, RNA	Gene expression, DNA copy number	whole genome	NA	Through this radiogenomic analysis integrating gene expression, CNA, and mutation analysis, we suggested the possibility of finding candidate genes associated with LMD and highlighted the significance of integrating approach to clarify the molecular characteristics in LMD.	no	no	no	yes	yes	no	NA	2.2. Definition of leptomeningeal dissemination on MR finding The LMD was defined as positive findings in imaging evaluation of brain. All MRI exams were performed on a 1.5- or 3.0-T Signa Echospeed scanner (GE Medical Systems, Milwaukee, USA). To diagnos	Yes
ROMO1	ROMO1	diffuse glioma	You	MR Leptomeningeal dissemination	P other/not specified	other/not specified	p.value	0.0015	0.0015	NA	NA	Integrative radiogenomic analysis for genomic signatures in glioblastomas presenting leptomeningeal dissemination	2016	27399113	http://www.ncbi.nlm.nih.gov/pubmed/27399113	145	83	62	NA	Glioblastoma	pathology comfirmed	MR	NA	no	yes	no	no	qualitative	Definitions, consensus	NA	NA	no	yes	no	Whole exome sequencing, whole transcriptome sequencing	DNA, RNA	Gene expression, DNA copy number	whole genome	NA	Through this radiogenomic analysis integrating gene expression, CNA, and mutation analysis, we suggested the possibility of finding candidate genes associated with LMD and highlighted the significance of integrating approach to clarify the molecular characteristics in LMD.	no	no	no	yes	yes	no	NA	2.2. Definition of leptomeningeal dissemination on MR finding The LMD was defined as positive findings in imaging evaluation of brain. All MRI exams were performed on a 1.5- or 3.0-T Signa Echospeed scanner (GE Medical Systems, Milwaukee, USA). To diagnos	Yes
NME2	NME2	diffuse glioma	You	MR Leptomeningeal dissemination	P other/not specified	other/not specified	p.value	0.0448	0.0448	NA	NA	Integrative radiogenomic analysis for genomic signatures in glioblastomas presenting leptomeningeal dissemination	2016	27399113	http://www.ncbi.nlm.nih.gov/pubmed/27399113	145	83	62	NA	Glioblastoma	pathology comfirmed	MR	NA	no	yes	no	no	qualitative	Definitions, consensus	NA	NA	no	yes	no	Whole exome sequencing, whole transcriptome sequencing	DNA, RNA	Gene expression, DNA copy number	whole genome	NA	Through this radiogenomic analysis integrating gene expression, CNA, and mutation analysis, we suggested the possibility of finding candidate genes associated with LMD and highlighted the significance of integrating approach to clarify the molecular characteristics in LMD.	no	no	no	yes	yes	no	NA	2.2. Definition of leptomeningeal dissemination on MR finding The LMD was defined as positive findings in imaging evaluation of brain. All MRI exams were performed on a 1.5- or 3.0-T Signa Echospeed scanner (GE Medical Systems, Milwaukee, USA). To diagnos	Yes
ANAPC11	ANAPC11	diffuse glioma	You	MR Leptomeningeal dissemination	P other/not specified	other/not specified	p.value	0.0079	0.0079	NA	NA	Integrative radiogenomic analysis for genomic signatures in glioblastomas presenting leptomeningeal dissemination	2016	27399113	http://www.ncbi.nlm.nih.gov/pubmed/27399113	145	83	62	NA	Glioblastoma	pathology comfirmed	MR	NA	no	yes	no	no	qualitative	Definitions, consensus	NA	NA	no	yes	no	Whole exome sequencing, whole transcriptome sequencing	DNA, RNA	Gene expression, DNA copy number	whole genome	NA	Through this radiogenomic analysis integrating gene expression, CNA, and mutation analysis, we suggested the possibility of finding candidate genes associated with LMD and highlighted the significance of integrating approach to clarify the molecular characteristics in LMD.	no	no	no	yes	yes	no	NA	2.2. Definition of leptomeningeal dissemination on MR finding The LMD was defined as positive findings in imaging evaluation of brain. All MRI exams were performed on a 1.5- or 3.0-T Signa Echospeed scanner (GE Medical Systems, Milwaukee, USA). To diagnos	Yes
TMEM100	TMEM100	diffuse glioma	You	MR Leptomeningeal dissemination	P other/not specified	other/not specified	p.value	0.0007	0.0007	NA	NA	Integrative radiogenomic analysis for genomic signatures in glioblastomas presenting leptomeningeal dissemination	2016	27399113	http://www.ncbi.nlm.nih.gov/pubmed/27399113	145	83	62	NA	Glioblastoma	pathology comfirmed	MR	NA	no	yes	no	no	qualitative	Definitions, consensus	NA	NA	no	yes	no	Whole exome sequencing, whole transcriptome sequencing	DNA, RNA	Gene expression, DNA copy number	whole genome	NA	Through this radiogenomic analysis integrating gene expression, CNA, and mutation analysis, we suggested the possibility of finding candidate genes associated with LMD and highlighted the significance of integrating approach to clarify the molecular characteristics in LMD.	no	no	no	yes	yes	no	NA	2.2. Definition of leptomeningeal dissemination on MR finding The LMD was defined as positive findings in imaging evaluation of brain. All MRI exams were performed on a 1.5- or 3.0-T Signa Echospeed scanner (GE Medical Systems, Milwaukee, USA). To diagnos	Yes
RPL39L	RPL39L	diffuse glioma	You	MR Leptomeningeal dissemination	P other/not specified	other/not specified	p.value	0.0002	0.0002	NA	NA	Integrative radiogenomic analysis for genomic signatures in glioblastomas presenting leptomeningeal dissemination	2016	27399113	http://www.ncbi.nlm.nih.gov/pubmed/27399113	145	83	62	NA	Glioblastoma	pathology comfirmed	MR	NA	no	yes	no	no	qualitative	Definitions, consensus	NA	NA	no	yes	no	Whole exome sequencing, whole transcriptome sequencing	DNA, RNA	Gene expression, DNA copy number	whole genome	NA	Through this radiogenomic analysis integrating gene expression, CNA, and mutation analysis, we suggested the possibility of finding candidate genes associated with LMD and highlighted the significance of integrating approach to clarify the molecular characteristics in LMD.	no	no	no	yes	yes	no	NA	2.2. Definition of leptomeningeal dissemination on MR finding The LMD was defined as positive findings in imaging evaluation of brain. All MRI exams were performed on a 1.5- or 3.0-T Signa Echospeed scanner (GE Medical Systems, Milwaukee, USA). To diagnos	Yes
NDUFB7	NDUFB7	diffuse glioma	You	MR Leptomeningeal dissemination	P other/not specified	other/not specified	p.value	0.0153	0.0153	NA	NA	Integrative radiogenomic analysis for genomic signatures in glioblastomas presenting leptomeningeal dissemination	2016	27399113	http://www.ncbi.nlm.nih.gov/pubmed/27399113	145	83	62	NA	Glioblastoma	pathology comfirmed	MR	NA	no	yes	no	no	qualitative	Definitions, consensus	NA	NA	no	yes	no	Whole exome sequencing, whole transcriptome sequencing	DNA, RNA	Gene expression, DNA copy number	whole genome	NA	Through this radiogenomic analysis integrating gene expression, CNA, and mutation analysis, we suggested the possibility of finding candidate genes associated with LMD and highlighted the significance of integrating approach to clarify the molecular characteristics in LMD.	no	no	no	yes	yes	no	NA	2.2. Definition of leptomeningeal dissemination on MR finding The LMD was defined as positive findings in imaging evaluation of brain. All MRI exams were performed on a 1.5- or 3.0-T Signa Echospeed scanner (GE Medical Systems, Milwaukee, USA). To diagnos	Yes
SIVA1	SIVA1	diffuse glioma	You	MR Leptomeningeal dissemination	P other/not specified	other/not specified	p.value	0.0202	0.0202	NA	NA	Integrative radiogenomic analysis for genomic signatures in glioblastomas presenting leptomeningeal dissemination	2016	27399113	http://www.ncbi.nlm.nih.gov/pubmed/27399113	145	83	62	NA	Glioblastoma	pathology comfirmed	MR	NA	no	yes	no	no	qualitative	Definitions, consensus	NA	NA	no	yes	no	Whole exome sequencing, whole transcriptome sequencing	DNA, RNA	Gene expression, DNA copy number	whole genome	NA	Through this radiogenomic analysis integrating gene expression, CNA, and mutation analysis, we suggested the possibility of finding candidate genes associated with LMD and highlighted the significance of integrating approach to clarify the molecular characteristics in LMD.	no	no	no	yes	yes	no	NA	2.2. Definition of leptomeningeal dissemination on MR finding The LMD was defined as positive findings in imaging evaluation of brain. All MRI exams were performed on a 1.5- or 3.0-T Signa Echospeed scanner (GE Medical Systems, Milwaukee, USA). To diagnos	Yes
SPOCK1	SPOCK1	diffuse glioma	You	MR Leptomeningeal dissemination	P other/not specified	other/not specified	Z.score	-2.3887	-2.3887	NA	NA	Integrative radiogenomic analysis for genomic signatures in glioblastomas presenting leptomeningeal dissemination	2016	27399113	http://www.ncbi.nlm.nih.gov/pubmed/27399113	145	83	62	NA	Glioblastoma	pathology comfirmed	MR	NA	no	yes	no	no	qualitative	Definitions, consensus	NA	NA	no	yes	no	Whole exome sequencing, whole transcriptome sequencing	DNA, RNA	Gene expression, DNA copy number	whole genome	NA	Through this radiogenomic analysis integrating gene expression, CNA, and mutation analysis, we suggested the possibility of finding candidate genes associated with LMD and highlighted the significance of integrating approach to clarify the molecular characteristics in LMD.	no	no	no	yes	yes	no	NA	2.2. Definition of leptomeningeal dissemination on MR finding The LMD was defined as positive findings in imaging evaluation of brain. All MRI exams were performed on a 1.5- or 3.0-T Signa Echospeed scanner (GE Medical Systems, Milwaukee, USA). To diagnos	Yes
SLC6A6	SLC6A6	diffuse glioma	You	MR Leptomeningeal dissemination	P other/not specified	other/not specified	Z.score	-2.8143	-2.8143	NA	NA	Integrative radiogenomic analysis for genomic signatures in glioblastomas presenting leptomeningeal dissemination	2016	27399113	http://www.ncbi.nlm.nih.gov/pubmed/27399113	145	83	62	NA	Glioblastoma	pathology comfirmed	MR	NA	no	yes	no	no	qualitative	Definitions, consensus	NA	NA	no	yes	no	Whole exome sequencing, whole transcriptome sequencing	DNA, RNA	Gene expression, DNA copy number	whole genome	NA	Through this radiogenomic analysis integrating gene expression, CNA, and mutation analysis, we suggested the possibility of finding candidate genes associated with LMD and highlighted the significance of integrating approach to clarify the molecular characteristics in LMD.	no	no	no	yes	yes	no	NA	2.2. Definition of leptomeningeal dissemination on MR finding The LMD was defined as positive findings in imaging evaluation of brain. All MRI exams were performed on a 1.5- or 3.0-T Signa Echospeed scanner (GE Medical Systems, Milwaukee, USA). To diagnos	Yes
ODZ3	ODZ3	diffuse glioma	You	MR Leptomeningeal dissemination	P other/not specified	other/not specified	Z.score	-2.207	-2.207	NA	NA	Integrative radiogenomic analysis for genomic signatures in glioblastomas presenting leptomeningeal dissemination	2016	27399113	http://www.ncbi.nlm.nih.gov/pubmed/27399113	145	83	62	NA	Glioblastoma	pathology comfirmed	MR	NA	no	yes	no	no	qualitative	Definitions, consensus	NA	NA	no	yes	no	Whole exome sequencing, whole transcriptome sequencing	DNA, RNA	Gene expression, DNA copy number	whole genome	NA	Through this radiogenomic analysis integrating gene expression, CNA, and mutation analysis, we suggested the possibility of finding candidate genes associated with LMD and highlighted the significance of integrating approach to clarify the molecular characteristics in LMD.	no	no	no	yes	yes	no	NA	2.2. Definition of leptomeningeal dissemination on MR finding The LMD was defined as positive findings in imaging evaluation of brain. All MRI exams were performed on a 1.5- or 3.0-T Signa Echospeed scanner (GE Medical Systems, Milwaukee, USA). To diagnos	Yes
EHD2	EHD2	diffuse glioma	You	MR Leptomeningeal dissemination	P other/not specified	other/not specified	Z.score	-2.271	-2.271	NA	NA	Integrative radiogenomic analysis for genomic signatures in glioblastomas presenting leptomeningeal dissemination	2016	27399113	http://www.ncbi.nlm.nih.gov/pubmed/27399113	145	83	62	NA	Glioblastoma	pathology comfirmed	MR	NA	no	yes	no	no	qualitative	Definitions, consensus	NA	NA	no	yes	no	Whole exome sequencing, whole transcriptome sequencing	DNA, RNA	Gene expression, DNA copy number	whole genome	NA	Through this radiogenomic analysis integrating gene expression, CNA, and mutation analysis, we suggested the possibility of finding candidate genes associated with LMD and highlighted the significance of integrating approach to clarify the molecular characteristics in LMD.	no	no	no	yes	yes	no	NA	2.2. Definition of leptomeningeal dissemination on MR finding The LMD was defined as positive findings in imaging evaluation of brain. All MRI exams were performed on a 1.5- or 3.0-T Signa Echospeed scanner (GE Medical Systems, Milwaukee, USA). To diagnos	Yes
EFNA5	EFNA5	diffuse glioma	You	MR Leptomeningeal dissemination	P other/not specified	other/not specified	Z.score	-3.0198	-3.0198	NA	NA	Integrative radiogenomic analysis for genomic signatures in glioblastomas presenting leptomeningeal dissemination	2016	27399113	http://www.ncbi.nlm.nih.gov/pubmed/27399113	145	83	62	NA	Glioblastoma	pathology comfirmed	MR	NA	no	yes	no	no	qualitative	Definitions, consensus	NA	NA	no	yes	no	Whole exome sequencing, whole transcriptome sequencing	DNA, RNA	Gene expression, DNA copy number	whole genome	NA	Through this radiogenomic analysis integrating gene expression, CNA, and mutation analysis, we suggested the possibility of finding candidate genes associated with LMD and highlighted the significance of integrating approach to clarify the molecular characteristics in LMD.	no	no	no	yes	yes	no	NA	2.2. Definition of leptomeningeal dissemination on MR finding The LMD was defined as positive findings in imaging evaluation of brain. All MRI exams were performed on a 1.5- or 3.0-T Signa Echospeed scanner (GE Medical Systems, Milwaukee, USA). To diagnos	Yes
SLC2A3	SLC2A3	diffuse glioma	You	MR Leptomeningeal dissemination	P other/not specified	other/not specified	Z.score	-2.1729	-2.1729	NA	NA	Integrative radiogenomic analysis for genomic signatures in glioblastomas presenting leptomeningeal dissemination	2016	27399113	http://www.ncbi.nlm.nih.gov/pubmed/27399113	145	83	62	NA	Glioblastoma	pathology comfirmed	MR	NA	no	yes	no	no	qualitative	Definitions, consensus	NA	NA	no	yes	no	Whole exome sequencing, whole transcriptome sequencing	DNA, RNA	Gene expression, DNA copy number	whole genome	NA	Through this radiogenomic analysis integrating gene expression, CNA, and mutation analysis, we suggested the possibility of finding candidate genes associated with LMD and highlighted the significance of integrating approach to clarify the molecular characteristics in LMD.	no	no	no	yes	yes	no	NA	2.2. Definition of leptomeningeal dissemination on MR finding The LMD was defined as positive findings in imaging evaluation of brain. All MRI exams were performed on a 1.5- or 3.0-T Signa Echospeed scanner (GE Medical Systems, Milwaukee, USA). To diagnos	Yes
KIF3C	KIF3C	diffuse glioma	You	MR Leptomeningeal dissemination	P other/not specified	other/not specified	Z.score	-2.4279	-2.4279	NA	NA	Integrative radiogenomic analysis for genomic signatures in glioblastomas presenting leptomeningeal dissemination	2016	27399113	http://www.ncbi.nlm.nih.gov/pubmed/27399113	145	83	62	NA	Glioblastoma	pathology comfirmed	MR	NA	no	yes	no	no	qualitative	Definitions, consensus	NA	NA	no	yes	no	Whole exome sequencing, whole transcriptome sequencing	DNA, RNA	Gene expression, DNA copy number	whole genome	NA	Through this radiogenomic analysis integrating gene expression, CNA, and mutation analysis, we suggested the possibility of finding candidate genes associated with LMD and highlighted the significance of integrating approach to clarify the molecular characteristics in LMD.	no	no	no	yes	yes	no	NA	2.2. Definition of leptomeningeal dissemination on MR finding The LMD was defined as positive findings in imaging evaluation of brain. All MRI exams were performed on a 1.5- or 3.0-T Signa Echospeed scanner (GE Medical Systems, Milwaukee, USA). To diagnos	Yes
ANXA11	ANXA11	diffuse glioma	You	MR Leptomeningeal dissemination	P other/not specified	other/not specified	Z.score	-2.1065	-2.1065	NA	NA	Integrative radiogenomic analysis for genomic signatures in glioblastomas presenting leptomeningeal dissemination	2016	27399113	http://www.ncbi.nlm.nih.gov/pubmed/27399113	145	83	62	NA	Glioblastoma	pathology comfirmed	MR	NA	no	yes	no	no	qualitative	Definitions, consensus	NA	NA	no	yes	no	Whole exome sequencing, whole transcriptome sequencing	DNA, RNA	Gene expression, DNA copy number	whole genome	NA	Through this radiogenomic analysis integrating gene expression, CNA, and mutation analysis, we suggested the possibility of finding candidate genes associated with LMD and highlighted the significance of integrating approach to clarify the molecular characteristics in LMD.	no	no	no	yes	yes	no	NA	2.2. Definition of leptomeningeal dissemination on MR finding The LMD was defined as positive findings in imaging evaluation of brain. All MRI exams were performed on a 1.5- or 3.0-T Signa Echospeed scanner (GE Medical Systems, Milwaukee, USA). To diagnos	Yes
STK10	STK10	diffuse glioma	You	MR Leptomeningeal dissemination	P other/not specified	other/not specified	Z.score	-2.168	-2.168	NA	NA	Integrative radiogenomic analysis for genomic signatures in glioblastomas presenting leptomeningeal dissemination	2016	27399113	http://www.ncbi.nlm.nih.gov/pubmed/27399113	145	83	62	NA	Glioblastoma	pathology comfirmed	MR	NA	no	yes	no	no	qualitative	Definitions, consensus	NA	NA	no	yes	no	Whole exome sequencing, whole transcriptome sequencing	DNA, RNA	Gene expression, DNA copy number	whole genome	NA	Through this radiogenomic analysis integrating gene expression, CNA, and mutation analysis, we suggested the possibility of finding candidate genes associated with LMD and highlighted the significance of integrating approach to clarify the molecular characteristics in LMD.	no	no	no	yes	yes	no	NA	2.2. Definition of leptomeningeal dissemination on MR finding The LMD was defined as positive findings in imaging evaluation of brain. All MRI exams were performed on a 1.5- or 3.0-T Signa Echospeed scanner (GE Medical Systems, Milwaukee, USA). To diagnos	Yes
C10orf90	C10orf90	diffuse glioma	You	MR Leptomeningeal dissemination	P other/not specified	other/not specified	Z.score	-2.0348	-2.0348	NA	NA	Integrative radiogenomic analysis for genomic signatures in glioblastomas presenting leptomeningeal dissemination	2016	27399113	http://www.ncbi.nlm.nih.gov/pubmed/27399113	145	83	62	NA	Glioblastoma	pathology comfirmed	MR	NA	no	yes	no	no	qualitative	Definitions, consensus	NA	NA	no	yes	no	Whole exome sequencing, whole transcriptome sequencing	DNA, RNA	Gene expression, DNA copy number	whole genome	NA	Through this radiogenomic analysis integrating gene expression, CNA, and mutation analysis, we suggested the possibility of finding candidate genes associated with LMD and highlighted the significance of integrating approach to clarify the molecular characteristics in LMD.	no	no	no	yes	yes	no	NA	2.2. Definition of leptomeningeal dissemination on MR finding The LMD was defined as positive findings in imaging evaluation of brain. All MRI exams were performed on a 1.5- or 3.0-T Signa Echospeed scanner (GE Medical Systems, Milwaukee, USA). To diagnos	Yes
IQSEC1	IQSEC1	diffuse glioma	You	MR Leptomeningeal dissemination	P other/not specified	other/not specified	Z.score	-2.2299	-2.2299	NA	NA	Integrative radiogenomic analysis for genomic signatures in glioblastomas presenting leptomeningeal dissemination	2016	27399113	http://www.ncbi.nlm.nih.gov/pubmed/27399113	145	83	62	NA	Glioblastoma	pathology comfirmed	MR	NA	no	yes	no	no	qualitative	Definitions, consensus	NA	NA	no	yes	no	Whole exome sequencing, whole transcriptome sequencing	DNA, RNA	Gene expression, DNA copy number	whole genome	NA	Through this radiogenomic analysis integrating gene expression, CNA, and mutation analysis, we suggested the possibility of finding candidate genes associated with LMD and highlighted the significance of integrating approach to clarify the molecular characteristics in LMD.	no	no	no	yes	yes	no	NA	2.2. Definition of leptomeningeal dissemination on MR finding The LMD was defined as positive findings in imaging evaluation of brain. All MRI exams were performed on a 1.5- or 3.0-T Signa Echospeed scanner (GE Medical Systems, Milwaukee, USA). To diagnos	Yes
C6orf106	C6orf106	diffuse glioma	You	MR Leptomeningeal dissemination	P other/not specified	other/not specified	Z.score	-3.281	-3.281	NA	NA	Integrative radiogenomic analysis for genomic signatures in glioblastomas presenting leptomeningeal dissemination	2016	27399113	http://www.ncbi.nlm.nih.gov/pubmed/27399113	145	83	62	NA	Glioblastoma	pathology comfirmed	MR	NA	no	yes	no	no	qualitative	Definitions, consensus	NA	NA	no	yes	no	Whole exome sequencing, whole transcriptome sequencing	DNA, RNA	Gene expression, DNA copy number	whole genome	NA	Through this radiogenomic analysis integrating gene expression, CNA, and mutation analysis, we suggested the possibility of finding candidate genes associated with LMD and highlighted the significance of integrating approach to clarify the molecular characteristics in LMD.	no	no	no	yes	yes	no	NA	2.2. Definition of leptomeningeal dissemination on MR finding The LMD was defined as positive findings in imaging evaluation of brain. All MRI exams were performed on a 1.5- or 3.0-T Signa Echospeed scanner (GE Medical Systems, Milwaukee, USA). To diagnos	Yes
GYS1	GYS1	diffuse glioma	You	MR Leptomeningeal dissemination	P other/not specified	other/not specified	Z.score	-2.3417	-2.3417	NA	NA	Integrative radiogenomic analysis for genomic signatures in glioblastomas presenting leptomeningeal dissemination	2016	27399113	http://www.ncbi.nlm.nih.gov/pubmed/27399113	145	83	62	NA	Glioblastoma	pathology comfirmed	MR	NA	no	yes	no	no	qualitative	Definitions, consensus	NA	NA	no	yes	no	Whole exome sequencing, whole transcriptome sequencing	DNA, RNA	Gene expression, DNA copy number	whole genome	NA	Through this radiogenomic analysis integrating gene expression, CNA, and mutation analysis, we suggested the possibility of finding candidate genes associated with LMD and highlighted the significance of integrating approach to clarify the molecular characteristics in LMD.	no	no	no	yes	yes	no	NA	2.2. Definition of leptomeningeal dissemination on MR finding The LMD was defined as positive findings in imaging evaluation of brain. All MRI exams were performed on a 1.5- or 3.0-T Signa Echospeed scanner (GE Medical Systems, Milwaukee, USA). To diagnos	Yes
ATP6AP1	ATP6AP1	diffuse glioma	You	MR Leptomeningeal dissemination	P other/not specified	other/not specified	Z.score	-2.6954	-2.6954	NA	NA	Integrative radiogenomic analysis for genomic signatures in glioblastomas presenting leptomeningeal dissemination	2016	27399113	http://www.ncbi.nlm.nih.gov/pubmed/27399113	145	83	62	NA	Glioblastoma	pathology comfirmed	MR	NA	no	yes	no	no	qualitative	Definitions, consensus	NA	NA	no	yes	no	Whole exome sequencing, whole transcriptome sequencing	DNA, RNA	Gene expression, DNA copy number	whole genome	NA	Through this radiogenomic analysis integrating gene expression, CNA, and mutation analysis, we suggested the possibility of finding candidate genes associated with LMD and highlighted the significance of integrating approach to clarify the molecular characteristics in LMD.	no	no	no	yes	yes	no	NA	2.2. Definition of leptomeningeal dissemination on MR finding The LMD was defined as positive findings in imaging evaluation of brain. All MRI exams were performed on a 1.5- or 3.0-T Signa Echospeed scanner (GE Medical Systems, Milwaukee, USA). To diagnos	Yes
NEDD4L	NEDD4L	diffuse glioma	You	MR Leptomeningeal dissemination	P other/not specified	other/not specified	Z.score	-2.1827	-2.1827	NA	NA	Integrative radiogenomic analysis for genomic signatures in glioblastomas presenting leptomeningeal dissemination	2016	27399113	http://www.ncbi.nlm.nih.gov/pubmed/27399113	145	83	62	NA	Glioblastoma	pathology comfirmed	MR	NA	no	yes	no	no	qualitative	Definitions, consensus	NA	NA	no	yes	no	Whole exome sequencing, whole transcriptome sequencing	DNA, RNA	Gene expression, DNA copy number	whole genome	NA	Through this radiogenomic analysis integrating gene expression, CNA, and mutation analysis, we suggested the possibility of finding candidate genes associated with LMD and highlighted the significance of integrating approach to clarify the molecular characteristics in LMD.	no	no	no	yes	yes	no	NA	2.2. Definition of leptomeningeal dissemination on MR finding The LMD was defined as positive findings in imaging evaluation of brain. All MRI exams were performed on a 1.5- or 3.0-T Signa Echospeed scanner (GE Medical Systems, Milwaukee, USA). To diagnos	Yes
LARP1	LARP1	diffuse glioma	You	MR Leptomeningeal dissemination	P other/not specified	other/not specified	Z.score	-2.9824	-2.9824	NA	NA	Integrative radiogenomic analysis for genomic signatures in glioblastomas presenting leptomeningeal dissemination	2016	27399113	http://www.ncbi.nlm.nih.gov/pubmed/27399113	145	83	62	NA	Glioblastoma	pathology comfirmed	MR	NA	no	yes	no	no	qualitative	Definitions, consensus	NA	NA	no	yes	no	Whole exome sequencing, whole transcriptome sequencing	DNA, RNA	Gene expression, DNA copy number	whole genome	NA	Through this radiogenomic analysis integrating gene expression, CNA, and mutation analysis, we suggested the possibility of finding candidate genes associated with LMD and highlighted the significance of integrating approach to clarify the molecular characteristics in LMD.	no	no	no	yes	yes	no	NA	2.2. Definition of leptomeningeal dissemination on MR finding The LMD was defined as positive findings in imaging evaluation of brain. All MRI exams were performed on a 1.5- or 3.0-T Signa Echospeed scanner (GE Medical Systems, Milwaukee, USA). To diagnos	Yes
SLIT3	SLIT3	diffuse glioma	You	MR Leptomeningeal dissemination	P other/not specified	other/not specified	Z.score	-2.1274	-2.1274	NA	NA	Integrative radiogenomic analysis for genomic signatures in glioblastomas presenting leptomeningeal dissemination	2016	27399113	http://www.ncbi.nlm.nih.gov/pubmed/27399113	145	83	62	NA	Glioblastoma	pathology comfirmed	MR	NA	no	yes	no	no	qualitative	Definitions, consensus	NA	NA	no	yes	no	Whole exome sequencing, whole transcriptome sequencing	DNA, RNA	Gene expression, DNA copy number	whole genome	NA	Through this radiogenomic analysis integrating gene expression, CNA, and mutation analysis, we suggested the possibility of finding candidate genes associated with LMD and highlighted the significance of integrating approach to clarify the molecular characteristics in LMD.	no	no	no	yes	yes	no	NA	2.2. Definition of leptomeningeal dissemination on MR finding The LMD was defined as positive findings in imaging evaluation of brain. All MRI exams were performed on a 1.5- or 3.0-T Signa Echospeed scanner (GE Medical Systems, Milwaukee, USA). To diagnos	Yes
VPS18	VPS18	diffuse glioma	You	MR Leptomeningeal dissemination	P other/not specified	other/not specified	Z.score	-2.9549	-2.9549	NA	NA	Integrative radiogenomic analysis for genomic signatures in glioblastomas presenting leptomeningeal dissemination	2016	27399113	http://www.ncbi.nlm.nih.gov/pubmed/27399113	145	83	62	NA	Glioblastoma	pathology comfirmed	MR	NA	no	yes	no	no	qualitative	Definitions, consensus	NA	NA	no	yes	no	Whole exome sequencing, whole transcriptome sequencing	DNA, RNA	Gene expression, DNA copy number	whole genome	NA	Through this radiogenomic analysis integrating gene expression, CNA, and mutation analysis, we suggested the possibility of finding candidate genes associated with LMD and highlighted the significance of integrating approach to clarify the molecular characteristics in LMD.	no	no	no	yes	yes	no	NA	2.2. Definition of leptomeningeal dissemination on MR finding The LMD was defined as positive findings in imaging evaluation of brain. All MRI exams were performed on a 1.5- or 3.0-T Signa Echospeed scanner (GE Medical Systems, Milwaukee, USA). To diagnos	Yes
FLNB	FLNB	diffuse glioma	You	MR Leptomeningeal dissemination	P other/not specified	other/not specified	Z.score	-2.0942	-2.0942	NA	NA	Integrative radiogenomic analysis for genomic signatures in glioblastomas presenting leptomeningeal dissemination	2016	27399113	http://www.ncbi.nlm.nih.gov/pubmed/27399113	145	83	62	NA	Glioblastoma	pathology comfirmed	MR	NA	no	yes	no	no	qualitative	Definitions, consensus	NA	NA	no	yes	no	Whole exome sequencing, whole transcriptome sequencing	DNA, RNA	Gene expression, DNA copy number	whole genome	NA	Through this radiogenomic analysis integrating gene expression, CNA, and mutation analysis, we suggested the possibility of finding candidate genes associated with LMD and highlighted the significance of integrating approach to clarify the molecular characteristics in LMD.	no	no	no	yes	yes	no	NA	2.2. Definition of leptomeningeal dissemination on MR finding The LMD was defined as positive findings in imaging evaluation of brain. All MRI exams were performed on a 1.5- or 3.0-T Signa Echospeed scanner (GE Medical Systems, Milwaukee, USA). To diagnos	Yes
GDPD5	GDPD5	diffuse glioma	You	MR Leptomeningeal dissemination	P other/not specified	other/not specified	Z.score	-2.2222	-2.2222	NA	NA	Integrative radiogenomic analysis for genomic signatures in glioblastomas presenting leptomeningeal dissemination	2016	27399113	http://www.ncbi.nlm.nih.gov/pubmed/27399113	145	83	62	NA	Glioblastoma	pathology comfirmed	MR	NA	no	yes	no	no	qualitative	Definitions, consensus	NA	NA	no	yes	no	Whole exome sequencing, whole transcriptome sequencing	DNA, RNA	Gene expression, DNA copy number	whole genome	NA	Through this radiogenomic analysis integrating gene expression, CNA, and mutation analysis, we suggested the possibility of finding candidate genes associated with LMD and highlighted the significance of integrating approach to clarify the molecular characteristics in LMD.	no	no	no	yes	yes	no	NA	2.2. Definition of leptomeningeal dissemination on MR finding The LMD was defined as positive findings in imaging evaluation of brain. All MRI exams were performed on a 1.5- or 3.0-T Signa Echospeed scanner (GE Medical Systems, Milwaukee, USA). To diagnos	Yes
ACSS2	ACSS2	diffuse glioma	You	MR Leptomeningeal dissemination	P other/not specified	other/not specified	Z.score	-2.5293	-2.5293	NA	NA	Integrative radiogenomic analysis for genomic signatures in glioblastomas presenting leptomeningeal dissemination	2016	27399113	http://www.ncbi.nlm.nih.gov/pubmed/27399113	145	83	62	NA	Glioblastoma	pathology comfirmed	MR	NA	no	yes	no	no	qualitative	Definitions, consensus	NA	NA	no	yes	no	Whole exome sequencing, whole transcriptome sequencing	DNA, RNA	Gene expression, DNA copy number	whole genome	NA	Through this radiogenomic analysis integrating gene expression, CNA, and mutation analysis, we suggested the possibility of finding candidate genes associated with LMD and highlighted the significance of integrating approach to clarify the molecular characteristics in LMD.	no	no	no	yes	yes	no	NA	2.2. Definition of leptomeningeal dissemination on MR finding The LMD was defined as positive findings in imaging evaluation of brain. All MRI exams were performed on a 1.5- or 3.0-T Signa Echospeed scanner (GE Medical Systems, Milwaukee, USA). To diagnos	Yes
SLC36A1	SLC36A1	diffuse glioma	You	MR Leptomeningeal dissemination	P other/not specified	other/not specified	Z.score	-2.0349	-2.0349	NA	NA	Integrative radiogenomic analysis for genomic signatures in glioblastomas presenting leptomeningeal dissemination	2016	27399113	http://www.ncbi.nlm.nih.gov/pubmed/27399113	145	83	62	NA	Glioblastoma	pathology comfirmed	MR	NA	no	yes	no	no	qualitative	Definitions, consensus	NA	NA	no	yes	no	Whole exome sequencing, whole transcriptome sequencing	DNA, RNA	Gene expression, DNA copy number	whole genome	NA	Through this radiogenomic analysis integrating gene expression, CNA, and mutation analysis, we suggested the possibility of finding candidate genes associated with LMD and highlighted the significance of integrating approach to clarify the molecular characteristics in LMD.	no	no	no	yes	yes	no	NA	2.2. Definition of leptomeningeal dissemination on MR finding The LMD was defined as positive findings in imaging evaluation of brain. All MRI exams were performed on a 1.5- or 3.0-T Signa Echospeed scanner (GE Medical Systems, Milwaukee, USA). To diagnos	Yes
RING1	RING1	diffuse glioma	You	MR Leptomeningeal dissemination	P other/not specified	other/not specified	Z.score	-2.5667	-2.5667	NA	NA	Integrative radiogenomic analysis for genomic signatures in glioblastomas presenting leptomeningeal dissemination	2016	27399113	http://www.ncbi.nlm.nih.gov/pubmed/27399113	145	83	62	NA	Glioblastoma	pathology comfirmed	MR	NA	no	yes	no	no	qualitative	Definitions, consensus	NA	NA	no	yes	no	Whole exome sequencing, whole transcriptome sequencing	DNA, RNA	Gene expression, DNA copy number	whole genome	NA	Through this radiogenomic analysis integrating gene expression, CNA, and mutation analysis, we suggested the possibility of finding candidate genes associated with LMD and highlighted the significance of integrating approach to clarify the molecular characteristics in LMD.	no	no	no	yes	yes	no	NA	2.2. Definition of leptomeningeal dissemination on MR finding The LMD was defined as positive findings in imaging evaluation of brain. All MRI exams were performed on a 1.5- or 3.0-T Signa Echospeed scanner (GE Medical Systems, Milwaukee, USA). To diagnos	Yes
GM2A	GM2A	diffuse glioma	You	MR Leptomeningeal dissemination	P other/not specified	other/not specified	Z.score	-2.1233	-2.1233	NA	NA	Integrative radiogenomic analysis for genomic signatures in glioblastomas presenting leptomeningeal dissemination	2016	27399113	http://www.ncbi.nlm.nih.gov/pubmed/27399113	145	83	62	NA	Glioblastoma	pathology comfirmed	MR	NA	no	yes	no	no	qualitative	Definitions, consensus	NA	NA	no	yes	no	Whole exome sequencing, whole transcriptome sequencing	DNA, RNA	Gene expression, DNA copy number	whole genome	NA	Through this radiogenomic analysis integrating gene expression, CNA, and mutation analysis, we suggested the possibility of finding candidate genes associated with LMD and highlighted the significance of integrating approach to clarify the molecular characteristics in LMD.	no	no	no	yes	yes	no	NA	2.2. Definition of leptomeningeal dissemination on MR finding The LMD was defined as positive findings in imaging evaluation of brain. All MRI exams were performed on a 1.5- or 3.0-T Signa Echospeed scanner (GE Medical Systems, Milwaukee, USA). To diagnos	Yes
TM9SF4	TM9SF4	diffuse glioma	You	MR Leptomeningeal dissemination	P other/not specified	other/not specified	Z.score	-2.5431	-2.5431	NA	NA	Integrative radiogenomic analysis for genomic signatures in glioblastomas presenting leptomeningeal dissemination	2016	27399113	http://www.ncbi.nlm.nih.gov/pubmed/27399113	145	83	62	NA	Glioblastoma	pathology comfirmed	MR	NA	no	yes	no	no	qualitative	Definitions, consensus	NA	NA	no	yes	no	Whole exome sequencing, whole transcriptome sequencing	DNA, RNA	Gene expression, DNA copy number	whole genome	NA	Through this radiogenomic analysis integrating gene expression, CNA, and mutation analysis, we suggested the possibility of finding candidate genes associated with LMD and highlighted the significance of integrating approach to clarify the molecular characteristics in LMD.	no	no	no	yes	yes	no	NA	2.2. Definition of leptomeningeal dissemination on MR finding The LMD was defined as positive findings in imaging evaluation of brain. All MRI exams were performed on a 1.5- or 3.0-T Signa Echospeed scanner (GE Medical Systems, Milwaukee, USA). To diagnos	Yes
CNPY3	CNPY3	diffuse glioma	You	MR Leptomeningeal dissemination	P other/not specified	other/not specified	Z.score	-2.7612	-2.7612	NA	NA	Integrative radiogenomic analysis for genomic signatures in glioblastomas presenting leptomeningeal dissemination	2016	27399113	http://www.ncbi.nlm.nih.gov/pubmed/27399113	145	83	62	NA	Glioblastoma	pathology comfirmed	MR	NA	no	yes	no	no	qualitative	Definitions, consensus	NA	NA	no	yes	no	Whole exome sequencing, whole transcriptome sequencing	DNA, RNA	Gene expression, DNA copy number	whole genome	NA	Through this radiogenomic analysis integrating gene expression, CNA, and mutation analysis, we suggested the possibility of finding candidate genes associated with LMD and highlighted the significance of integrating approach to clarify the molecular characteristics in LMD.	no	no	no	yes	yes	no	NA	2.2. Definition of leptomeningeal dissemination on MR finding The LMD was defined as positive findings in imaging evaluation of brain. All MRI exams were performed on a 1.5- or 3.0-T Signa Echospeed scanner (GE Medical Systems, Milwaukee, USA). To diagnos	Yes
TNIP1	TNIP1	diffuse glioma	You	MR Leptomeningeal dissemination	P other/not specified	other/not specified	Z.score	-2.5466	-2.5466	NA	NA	Integrative radiogenomic analysis for genomic signatures in glioblastomas presenting leptomeningeal dissemination	2016	27399113	http://www.ncbi.nlm.nih.gov/pubmed/27399113	145	83	62	NA	Glioblastoma	pathology comfirmed	MR	NA	no	yes	no	no	qualitative	Definitions, consensus	NA	NA	no	yes	no	Whole exome sequencing, whole transcriptome sequencing	DNA, RNA	Gene expression, DNA copy number	whole genome	NA	Through this radiogenomic analysis integrating gene expression, CNA, and mutation analysis, we suggested the possibility of finding candidate genes associated with LMD and highlighted the significance of integrating approach to clarify the molecular characteristics in LMD.	no	no	no	yes	yes	no	NA	2.2. Definition of leptomeningeal dissemination on MR finding The LMD was defined as positive findings in imaging evaluation of brain. All MRI exams were performed on a 1.5- or 3.0-T Signa Echospeed scanner (GE Medical Systems, Milwaukee, USA). To diagnos	Yes
SLC29A3	SLC29A3	diffuse glioma	You	MR Leptomeningeal dissemination	P other/not specified	other/not specified	Z.score	-2.0047	-2.0047	NA	NA	Integrative radiogenomic analysis for genomic signatures in glioblastomas presenting leptomeningeal dissemination	2016	27399113	http://www.ncbi.nlm.nih.gov/pubmed/27399113	145	83	62	NA	Glioblastoma	pathology comfirmed	MR	NA	no	yes	no	no	qualitative	Definitions, consensus	NA	NA	no	yes	no	Whole exome sequencing, whole transcriptome sequencing	DNA, RNA	Gene expression, DNA copy number	whole genome	NA	Through this radiogenomic analysis integrating gene expression, CNA, and mutation analysis, we suggested the possibility of finding candidate genes associated with LMD and highlighted the significance of integrating approach to clarify the molecular characteristics in LMD.	no	no	no	yes	yes	no	NA	2.2. Definition of leptomeningeal dissemination on MR finding The LMD was defined as positive findings in imaging evaluation of brain. All MRI exams were performed on a 1.5- or 3.0-T Signa Echospeed scanner (GE Medical Systems, Milwaukee, USA). To diagnos	Yes
WDR37	WDR37	diffuse glioma	You	MR Leptomeningeal dissemination	P other/not specified	other/not specified	Z.score	-2.747	-2.747	NA	NA	Integrative radiogenomic analysis for genomic signatures in glioblastomas presenting leptomeningeal dissemination	2016	27399113	http://www.ncbi.nlm.nih.gov/pubmed/27399113	145	83	62	NA	Glioblastoma	pathology comfirmed	MR	NA	no	yes	no	no	qualitative	Definitions, consensus	NA	NA	no	yes	no	Whole exome sequencing, whole transcriptome sequencing	DNA, RNA	Gene expression, DNA copy number	whole genome	NA	Through this radiogenomic analysis integrating gene expression, CNA, and mutation analysis, we suggested the possibility of finding candidate genes associated with LMD and highlighted the significance of integrating approach to clarify the molecular characteristics in LMD.	no	no	no	yes	yes	no	NA	2.2. Definition of leptomeningeal dissemination on MR finding The LMD was defined as positive findings in imaging evaluation of brain. All MRI exams were performed on a 1.5- or 3.0-T Signa Echospeed scanner (GE Medical Systems, Milwaukee, USA). To diagnos	Yes
HIF1AN	HIF1AN	diffuse glioma	You	MR Leptomeningeal dissemination	P other/not specified	other/not specified	Z.score	-2.311	-2.311	NA	NA	Integrative radiogenomic analysis for genomic signatures in glioblastomas presenting leptomeningeal dissemination	2016	27399113	http://www.ncbi.nlm.nih.gov/pubmed/27399113	145	83	62	NA	Glioblastoma	pathology comfirmed	MR	NA	no	yes	no	no	qualitative	Definitions, consensus	NA	NA	no	yes	no	Whole exome sequencing, whole transcriptome sequencing	DNA, RNA	Gene expression, DNA copy number	whole genome	NA	Through this radiogenomic analysis integrating gene expression, CNA, and mutation analysis, we suggested the possibility of finding candidate genes associated with LMD and highlighted the significance of integrating approach to clarify the molecular characteristics in LMD.	no	no	no	yes	yes	no	NA	2.2. Definition of leptomeningeal dissemination on MR finding The LMD was defined as positive findings in imaging evaluation of brain. All MRI exams were performed on a 1.5- or 3.0-T Signa Echospeed scanner (GE Medical Systems, Milwaukee, USA). To diagnos	Yes
ZNFX1	ZNFX1	diffuse glioma	You	MR Leptomeningeal dissemination	P other/not specified	other/not specified	Z.score	-2.212	-2.212	NA	NA	Integrative radiogenomic analysis for genomic signatures in glioblastomas presenting leptomeningeal dissemination	2016	27399113	http://www.ncbi.nlm.nih.gov/pubmed/27399113	145	83	62	NA	Glioblastoma	pathology comfirmed	MR	NA	no	yes	no	no	qualitative	Definitions, consensus	NA	NA	no	yes	no	Whole exome sequencing, whole transcriptome sequencing	DNA, RNA	Gene expression, DNA copy number	whole genome	NA	Through this radiogenomic analysis integrating gene expression, CNA, and mutation analysis, we suggested the possibility of finding candidate genes associated with LMD and highlighted the significance of integrating approach to clarify the molecular characteristics in LMD.	no	no	no	yes	yes	no	NA	2.2. Definition of leptomeningeal dissemination on MR finding The LMD was defined as positive findings in imaging evaluation of brain. All MRI exams were performed on a 1.5- or 3.0-T Signa Echospeed scanner (GE Medical Systems, Milwaukee, USA). To diagnos	Yes
GTPBP2	GTPBP2	diffuse glioma	You	MR Leptomeningeal dissemination	P other/not specified	other/not specified	Z.score	-2.1534	-2.1534	NA	NA	Integrative radiogenomic analysis for genomic signatures in glioblastomas presenting leptomeningeal dissemination	2016	27399113	http://www.ncbi.nlm.nih.gov/pubmed/27399113	145	83	62	NA	Glioblastoma	pathology comfirmed	MR	NA	no	yes	no	no	qualitative	Definitions, consensus	NA	NA	no	yes	no	Whole exome sequencing, whole transcriptome sequencing	DNA, RNA	Gene expression, DNA copy number	whole genome	NA	Through this radiogenomic analysis integrating gene expression, CNA, and mutation analysis, we suggested the possibility of finding candidate genes associated with LMD and highlighted the significance of integrating approach to clarify the molecular characteristics in LMD.	no	no	no	yes	yes	no	NA	2.2. Definition of leptomeningeal dissemination on MR finding The LMD was defined as positive findings in imaging evaluation of brain. All MRI exams were performed on a 1.5- or 3.0-T Signa Echospeed scanner (GE Medical Systems, Milwaukee, USA). To diagnos	Yes
CHP1	CHP1	diffuse glioma	You	MR Leptomeningeal dissemination	P other/not specified	other/not specified	Z.score	-2.4647	-2.4647	NA	NA	Integrative radiogenomic analysis for genomic signatures in glioblastomas presenting leptomeningeal dissemination	2016	27399113	http://www.ncbi.nlm.nih.gov/pubmed/27399113	145	83	62	NA	Glioblastoma	pathology comfirmed	MR	NA	no	yes	no	no	qualitative	Definitions, consensus	NA	NA	no	yes	no	Whole exome sequencing, whole transcriptome sequencing	DNA, RNA	Gene expression, DNA copy number	whole genome	NA	Through this radiogenomic analysis integrating gene expression, CNA, and mutation analysis, we suggested the possibility of finding candidate genes associated with LMD and highlighted the significance of integrating approach to clarify the molecular characteristics in LMD.	no	no	no	yes	yes	no	NA	2.2. Definition of leptomeningeal dissemination on MR finding The LMD was defined as positive findings in imaging evaluation of brain. All MRI exams were performed on a 1.5- or 3.0-T Signa Echospeed scanner (GE Medical Systems, Milwaukee, USA). To diagnos	Yes
MFSD5	MFSD5	diffuse glioma	You	MR Leptomeningeal dissemination	P other/not specified	other/not specified	Z.score	-2.2432	-2.2432	NA	NA	Integrative radiogenomic analysis for genomic signatures in glioblastomas presenting leptomeningeal dissemination	2016	27399113	http://www.ncbi.nlm.nih.gov/pubmed/27399113	145	83	62	NA	Glioblastoma	pathology comfirmed	MR	NA	no	yes	no	no	qualitative	Definitions, consensus	NA	NA	no	yes	no	Whole exome sequencing, whole transcriptome sequencing	DNA, RNA	Gene expression, DNA copy number	whole genome	NA	Through this radiogenomic analysis integrating gene expression, CNA, and mutation analysis, we suggested the possibility of finding candidate genes associated with LMD and highlighted the significance of integrating approach to clarify the molecular characteristics in LMD.	no	no	no	yes	yes	no	NA	2.2. Definition of leptomeningeal dissemination on MR finding The LMD was defined as positive findings in imaging evaluation of brain. All MRI exams were performed on a 1.5- or 3.0-T Signa Echospeed scanner (GE Medical Systems, Milwaukee, USA). To diagnos	Yes
GOLT1A	GOLT1A	diffuse glioma	You	MR Leptomeningeal dissemination	P other/not specified	other/not specified	Z.score	-2.0328	-2.0328	NA	NA	Integrative radiogenomic analysis for genomic signatures in glioblastomas presenting leptomeningeal dissemination	2016	27399113	http://www.ncbi.nlm.nih.gov/pubmed/27399113	145	83	62	NA	Glioblastoma	pathology comfirmed	MR	NA	no	yes	no	no	qualitative	Definitions, consensus	NA	NA	no	yes	no	Whole exome sequencing, whole transcriptome sequencing	DNA, RNA	Gene expression, DNA copy number	whole genome	NA	Through this radiogenomic analysis integrating gene expression, CNA, and mutation analysis, we suggested the possibility of finding candidate genes associated with LMD and highlighted the significance of integrating approach to clarify the molecular characteristics in LMD.	no	no	no	yes	yes	no	NA	2.2. Definition of leptomeningeal dissemination on MR finding The LMD was defined as positive findings in imaging evaluation of brain. All MRI exams were performed on a 1.5- or 3.0-T Signa Echospeed scanner (GE Medical Systems, Milwaukee, USA). To diagnos	Yes
SUPT5H	SUPT5H	diffuse glioma	You	MR Leptomeningeal dissemination	P other/not specified	other/not specified	Z.score	-2.0057	-2.0057	NA	NA	Integrative radiogenomic analysis for genomic signatures in glioblastomas presenting leptomeningeal dissemination	2016	27399113	http://www.ncbi.nlm.nih.gov/pubmed/27399113	145	83	62	NA	Glioblastoma	pathology comfirmed	MR	NA	no	yes	no	no	qualitative	Definitions, consensus	NA	NA	no	yes	no	Whole exome sequencing, whole transcriptome sequencing	DNA, RNA	Gene expression, DNA copy number	whole genome	NA	Through this radiogenomic analysis integrating gene expression, CNA, and mutation analysis, we suggested the possibility of finding candidate genes associated with LMD and highlighted the significance of integrating approach to clarify the molecular characteristics in LMD.	no	no	no	yes	yes	no	NA	2.2. Definition of leptomeningeal dissemination on MR finding The LMD was defined as positive findings in imaging evaluation of brain. All MRI exams were performed on a 1.5- or 3.0-T Signa Echospeed scanner (GE Medical Systems, Milwaukee, USA). To diagnos	Yes
DOCK1	DOCK1	diffuse glioma	You	MR Leptomeningeal dissemination	P other/not specified	other/not specified	Z.score	-1.9668	-1.9668	NA	NA	Integrative radiogenomic analysis for genomic signatures in glioblastomas presenting leptomeningeal dissemination	2016	27399113	http://www.ncbi.nlm.nih.gov/pubmed/27399113	145	83	62	NA	Glioblastoma	pathology comfirmed	MR	NA	no	yes	no	no	qualitative	Definitions, consensus	NA	NA	no	yes	no	Whole exome sequencing, whole transcriptome sequencing	DNA, RNA	Gene expression, DNA copy number	whole genome	NA	Through this radiogenomic analysis integrating gene expression, CNA, and mutation analysis, we suggested the possibility of finding candidate genes associated with LMD and highlighted the significance of integrating approach to clarify the molecular characteristics in LMD.	no	no	no	yes	yes	no	NA	2.2. Definition of leptomeningeal dissemination on MR finding The LMD was defined as positive findings in imaging evaluation of brain. All MRI exams were performed on a 1.5- or 3.0-T Signa Echospeed scanner (GE Medical Systems, Milwaukee, USA). To diagnos	Yes
PSEN2	PSEN2	diffuse glioma	You	MR Leptomeningeal dissemination	P other/not specified	other/not specified	Z.score	-2.6127	-2.6127	NA	NA	Integrative radiogenomic analysis for genomic signatures in glioblastomas presenting leptomeningeal dissemination	2016	27399113	http://www.ncbi.nlm.nih.gov/pubmed/27399113	145	83	62	NA	Glioblastoma	pathology comfirmed	MR	NA	no	yes	no	no	qualitative	Definitions, consensus	NA	NA	no	yes	no	Whole exome sequencing, whole transcriptome sequencing	DNA, RNA	Gene expression, DNA copy number	whole genome	NA	Through this radiogenomic analysis integrating gene expression, CNA, and mutation analysis, we suggested the possibility of finding candidate genes associated with LMD and highlighted the significance of integrating approach to clarify the molecular characteristics in LMD.	no	no	no	yes	yes	no	NA	2.2. Definition of leptomeningeal dissemination on MR finding The LMD was defined as positive findings in imaging evaluation of brain. All MRI exams were performed on a 1.5- or 3.0-T Signa Echospeed scanner (GE Medical Systems, Milwaukee, USA). To diagnos	Yes
TCTEX1D2	TCTEX1D2	diffuse glioma	You	MR Leptomeningeal dissemination	P other/not specified	other/not specified	Z.score	-3.898	-3.898	NA	NA	Integrative radiogenomic analysis for genomic signatures in glioblastomas presenting leptomeningeal dissemination	2016	27399113	http://www.ncbi.nlm.nih.gov/pubmed/27399113	145	83	62	NA	Glioblastoma	pathology comfirmed	MR	NA	no	yes	no	no	qualitative	Definitions, consensus	NA	NA	no	yes	no	Whole exome sequencing, whole transcriptome sequencing	DNA, RNA	Gene expression, DNA copy number	whole genome	NA	Through this radiogenomic analysis integrating gene expression, CNA, and mutation analysis, we suggested the possibility of finding candidate genes associated with LMD and highlighted the significance of integrating approach to clarify the molecular characteristics in LMD.	no	no	no	yes	yes	no	NA	2.2. Definition of leptomeningeal dissemination on MR finding The LMD was defined as positive findings in imaging evaluation of brain. All MRI exams were performed on a 1.5- or 3.0-T Signa Echospeed scanner (GE Medical Systems, Milwaukee, USA). To diagnos	Yes
PSMA7	PSMA7	diffuse glioma	You	MR Leptomeningeal dissemination	P other/not specified	other/not specified	Z.score	-3.8872	-3.8872	NA	NA	Integrative radiogenomic analysis for genomic signatures in glioblastomas presenting leptomeningeal dissemination	2016	27399113	http://www.ncbi.nlm.nih.gov/pubmed/27399113	145	83	62	NA	Glioblastoma	pathology comfirmed	MR	NA	no	yes	no	no	qualitative	Definitions, consensus	NA	NA	no	yes	no	Whole exome sequencing, whole transcriptome sequencing	DNA, RNA	Gene expression, DNA copy number	whole genome	NA	Through this radiogenomic analysis integrating gene expression, CNA, and mutation analysis, we suggested the possibility of finding candidate genes associated with LMD and highlighted the significance of integrating approach to clarify the molecular characteristics in LMD.	no	no	no	yes	yes	no	NA	2.2. Definition of leptomeningeal dissemination on MR finding The LMD was defined as positive findings in imaging evaluation of brain. All MRI exams were performed on a 1.5- or 3.0-T Signa Echospeed scanner (GE Medical Systems, Milwaukee, USA). To diagnos	Yes
MRPL36	MRPL36	diffuse glioma	You	MR Leptomeningeal dissemination	P other/not specified	other/not specified	Z.score	-3.5782	-3.5782	NA	NA	Integrative radiogenomic analysis for genomic signatures in glioblastomas presenting leptomeningeal dissemination	2016	27399113	http://www.ncbi.nlm.nih.gov/pubmed/27399113	145	83	62	NA	Glioblastoma	pathology comfirmed	MR	NA	no	yes	no	no	qualitative	Definitions, consensus	NA	NA	no	yes	no	Whole exome sequencing, whole transcriptome sequencing	DNA, RNA	Gene expression, DNA copy number	whole genome	NA	Through this radiogenomic analysis integrating gene expression, CNA, and mutation analysis, we suggested the possibility of finding candidate genes associated with LMD and highlighted the significance of integrating approach to clarify the molecular characteristics in LMD.	no	no	no	yes	yes	no	NA	2.2. Definition of leptomeningeal dissemination on MR finding The LMD was defined as positive findings in imaging evaluation of brain. All MRI exams were performed on a 1.5- or 3.0-T Signa Echospeed scanner (GE Medical Systems, Milwaukee, USA). To diagnos	Yes
NHP2	NHP2	diffuse glioma	You	MR Leptomeningeal dissemination	P other/not specified	other/not specified	Z.score	-2.9723	-2.9723	NA	NA	Integrative radiogenomic analysis for genomic signatures in glioblastomas presenting leptomeningeal dissemination	2016	27399113	http://www.ncbi.nlm.nih.gov/pubmed/27399113	145	83	62	NA	Glioblastoma	pathology comfirmed	MR	NA	no	yes	no	no	qualitative	Definitions, consensus	NA	NA	no	yes	no	Whole exome sequencing, whole transcriptome sequencing	DNA, RNA	Gene expression, DNA copy number	whole genome	NA	Through this radiogenomic analysis integrating gene expression, CNA, and mutation analysis, we suggested the possibility of finding candidate genes associated with LMD and highlighted the significance of integrating approach to clarify the molecular characteristics in LMD.	no	no	no	yes	yes	no	NA	2.2. Definition of leptomeningeal dissemination on MR finding The LMD was defined as positive findings in imaging evaluation of brain. All MRI exams were performed on a 1.5- or 3.0-T Signa Echospeed scanner (GE Medical Systems, Milwaukee, USA). To diagnos	Yes
RBM3	RBM3	diffuse glioma	You	MR Leptomeningeal dissemination	P other/not specified	other/not specified	Z.score	-2.7364	-2.7364	NA	NA	Integrative radiogenomic analysis for genomic signatures in glioblastomas presenting leptomeningeal dissemination	2016	27399113	http://www.ncbi.nlm.nih.gov/pubmed/27399113	145	83	62	NA	Glioblastoma	pathology comfirmed	MR	NA	no	yes	no	no	qualitative	Definitions, consensus	NA	NA	no	yes	no	Whole exome sequencing, whole transcriptome sequencing	DNA, RNA	Gene expression, DNA copy number	whole genome	NA	Through this radiogenomic analysis integrating gene expression, CNA, and mutation analysis, we suggested the possibility of finding candidate genes associated with LMD and highlighted the significance of integrating approach to clarify the molecular characteristics in LMD.	no	no	no	yes	yes	no	NA	2.2. Definition of leptomeningeal dissemination on MR finding The LMD was defined as positive findings in imaging evaluation of brain. All MRI exams were performed on a 1.5- or 3.0-T Signa Echospeed scanner (GE Medical Systems, Milwaukee, USA). To diagnos	Yes
COL28A1	COL28A1	diffuse glioma	You	MR Leptomeningeal dissemination	P other/not specified	other/not specified	Z.score	-2.1405	-2.1405	NA	NA	Integrative radiogenomic analysis for genomic signatures in glioblastomas presenting leptomeningeal dissemination	2016	27399113	http://www.ncbi.nlm.nih.gov/pubmed/27399113	145	83	62	NA	Glioblastoma	pathology comfirmed	MR	NA	no	yes	no	no	qualitative	Definitions, consensus	NA	NA	no	yes	no	Whole exome sequencing, whole transcriptome sequencing	DNA, RNA	Gene expression, DNA copy number	whole genome	NA	Through this radiogenomic analysis integrating gene expression, CNA, and mutation analysis, we suggested the possibility of finding candidate genes associated with LMD and highlighted the significance of integrating approach to clarify the molecular characteristics in LMD.	no	no	no	yes	yes	no	NA	2.2. Definition of leptomeningeal dissemination on MR finding The LMD was defined as positive findings in imaging evaluation of brain. All MRI exams were performed on a 1.5- or 3.0-T Signa Echospeed scanner (GE Medical Systems, Milwaukee, USA). To diagnos	Yes
PXMP2	PXMP2	diffuse glioma	You	MR Leptomeningeal dissemination	P other/not specified	other/not specified	Z.score	-2.6511	-2.6511	NA	NA	Integrative radiogenomic analysis for genomic signatures in glioblastomas presenting leptomeningeal dissemination	2016	27399113	http://www.ncbi.nlm.nih.gov/pubmed/27399113	145	83	62	NA	Glioblastoma	pathology comfirmed	MR	NA	no	yes	no	no	qualitative	Definitions, consensus	NA	NA	no	yes	no	Whole exome sequencing, whole transcriptome sequencing	DNA, RNA	Gene expression, DNA copy number	whole genome	NA	Through this radiogenomic analysis integrating gene expression, CNA, and mutation analysis, we suggested the possibility of finding candidate genes associated with LMD and highlighted the significance of integrating approach to clarify the molecular characteristics in LMD.	no	no	no	yes	yes	no	NA	2.2. Definition of leptomeningeal dissemination on MR finding The LMD was defined as positive findings in imaging evaluation of brain. All MRI exams were performed on a 1.5- or 3.0-T Signa Echospeed scanner (GE Medical Systems, Milwaukee, USA). To diagnos	Yes
NDUFB6	NDUFB6	diffuse glioma	You	MR Leptomeningeal dissemination	P other/not specified	other/not specified	Z.score	-3.847	-3.847	NA	NA	Integrative radiogenomic analysis for genomic signatures in glioblastomas presenting leptomeningeal dissemination	2016	27399113	http://www.ncbi.nlm.nih.gov/pubmed/27399113	145	83	62	NA	Glioblastoma	pathology comfirmed	MR	NA	no	yes	no	no	qualitative	Definitions, consensus	NA	NA	no	yes	no	Whole exome sequencing, whole transcriptome sequencing	DNA, RNA	Gene expression, DNA copy number	whole genome	NA	Through this radiogenomic analysis integrating gene expression, CNA, and mutation analysis, we suggested the possibility of finding candidate genes associated with LMD and highlighted the significance of integrating approach to clarify the molecular characteristics in LMD.	no	no	no	yes	yes	no	NA	2.2. Definition of leptomeningeal dissemination on MR finding The LMD was defined as positive findings in imaging evaluation of brain. All MRI exams were performed on a 1.5- or 3.0-T Signa Echospeed scanner (GE Medical Systems, Milwaukee, USA). To diagnos	Yes
FAM96A	FAM96A	diffuse glioma	You	MR Leptomeningeal dissemination	P other/not specified	other/not specified	Z.score	-2.8405	-2.8405	NA	NA	Integrative radiogenomic analysis for genomic signatures in glioblastomas presenting leptomeningeal dissemination	2016	27399113	http://www.ncbi.nlm.nih.gov/pubmed/27399113	145	83	62	NA	Glioblastoma	pathology comfirmed	MR	NA	no	yes	no	no	qualitative	Definitions, consensus	NA	NA	no	yes	no	Whole exome sequencing, whole transcriptome sequencing	DNA, RNA	Gene expression, DNA copy number	whole genome	NA	Through this radiogenomic analysis integrating gene expression, CNA, and mutation analysis, we suggested the possibility of finding candidate genes associated with LMD and highlighted the significance of integrating approach to clarify the molecular characteristics in LMD.	no	no	no	yes	yes	no	NA	2.2. Definition of leptomeningeal dissemination on MR finding The LMD was defined as positive findings in imaging evaluation of brain. All MRI exams were performed on a 1.5- or 3.0-T Signa Echospeed scanner (GE Medical Systems, Milwaukee, USA). To diagnos	Yes
MRPS12	MRPS12	diffuse glioma	You	MR Leptomeningeal dissemination	P other/not specified	other/not specified	Z.score	-3.0963	-3.0963	NA	NA	Integrative radiogenomic analysis for genomic signatures in glioblastomas presenting leptomeningeal dissemination	2016	27399113	http://www.ncbi.nlm.nih.gov/pubmed/27399113	145	83	62	NA	Glioblastoma	pathology comfirmed	MR	NA	no	yes	no	no	qualitative	Definitions, consensus	NA	NA	no	yes	no	Whole exome sequencing, whole transcriptome sequencing	DNA, RNA	Gene expression, DNA copy number	whole genome	NA	Through this radiogenomic analysis integrating gene expression, CNA, and mutation analysis, we suggested the possibility of finding candidate genes associated with LMD and highlighted the significance of integrating approach to clarify the molecular characteristics in LMD.	no	no	no	yes	yes	no	NA	2.2. Definition of leptomeningeal dissemination on MR finding The LMD was defined as positive findings in imaging evaluation of brain. All MRI exams were performed on a 1.5- or 3.0-T Signa Echospeed scanner (GE Medical Systems, Milwaukee, USA). To diagnos	Yes
C14orf142	C14orf142	diffuse glioma	You	MR Leptomeningeal dissemination	P other/not specified	other/not specified	Z.score	-3.6087	-3.6087	NA	NA	Integrative radiogenomic analysis for genomic signatures in glioblastomas presenting leptomeningeal dissemination	2016	27399113	http://www.ncbi.nlm.nih.gov/pubmed/27399113	145	83	62	NA	Glioblastoma	pathology comfirmed	MR	NA	no	yes	no	no	qualitative	Definitions, consensus	NA	NA	no	yes	no	Whole exome sequencing, whole transcriptome sequencing	DNA, RNA	Gene expression, DNA copy number	whole genome	NA	Through this radiogenomic analysis integrating gene expression, CNA, and mutation analysis, we suggested the possibility of finding candidate genes associated with LMD and highlighted the significance of integrating approach to clarify the molecular characteristics in LMD.	no	no	no	yes	yes	no	NA	2.2. Definition of leptomeningeal dissemination on MR finding The LMD was defined as positive findings in imaging evaluation of brain. All MRI exams were performed on a 1.5- or 3.0-T Signa Echospeed scanner (GE Medical Systems, Milwaukee, USA). To diagnos	Yes
GINS2	GINS2	diffuse glioma	You	MR Leptomeningeal dissemination	P other/not specified	other/not specified	Z.score	-2.0108	-2.0108	NA	NA	Integrative radiogenomic analysis for genomic signatures in glioblastomas presenting leptomeningeal dissemination	2016	27399113	http://www.ncbi.nlm.nih.gov/pubmed/27399113	145	83	62	NA	Glioblastoma	pathology comfirmed	MR	NA	no	yes	no	no	qualitative	Definitions, consensus	NA	NA	no	yes	no	Whole exome sequencing, whole transcriptome sequencing	DNA, RNA	Gene expression, DNA copy number	whole genome	NA	Through this radiogenomic analysis integrating gene expression, CNA, and mutation analysis, we suggested the possibility of finding candidate genes associated with LMD and highlighted the significance of integrating approach to clarify the molecular characteristics in LMD.	no	no	no	yes	yes	no	NA	2.2. Definition of leptomeningeal dissemination on MR finding The LMD was defined as positive findings in imaging evaluation of brain. All MRI exams were performed on a 1.5- or 3.0-T Signa Echospeed scanner (GE Medical Systems, Milwaukee, USA). To diagnos	Yes
TRMU	TRMU	diffuse glioma	You	MR Leptomeningeal dissemination	P other/not specified	other/not specified	Z.score	-3.2337	-3.2337	NA	NA	Integrative radiogenomic analysis for genomic signatures in glioblastomas presenting leptomeningeal dissemination	2016	27399113	http://www.ncbi.nlm.nih.gov/pubmed/27399113	145	83	62	NA	Glioblastoma	pathology comfirmed	MR	NA	no	yes	no	no	qualitative	Definitions, consensus	NA	NA	no	yes	no	Whole exome sequencing, whole transcriptome sequencing	DNA, RNA	Gene expression, DNA copy number	whole genome	NA	Through this radiogenomic analysis integrating gene expression, CNA, and mutation analysis, we suggested the possibility of finding candidate genes associated with LMD and highlighted the significance of integrating approach to clarify the molecular characteristics in LMD.	no	no	no	yes	yes	no	NA	2.2. Definition of leptomeningeal dissemination on MR finding The LMD was defined as positive findings in imaging evaluation of brain. All MRI exams were performed on a 1.5- or 3.0-T Signa Echospeed scanner (GE Medical Systems, Milwaukee, USA). To diagnos	Yes
ABRACL	ABRACL	diffuse glioma	You	MR Leptomeningeal dissemination	P other/not specified	other/not specified	Z.score	-2.4876	-2.4876	NA	NA	Integrative radiogenomic analysis for genomic signatures in glioblastomas presenting leptomeningeal dissemination	2016	27399113	http://www.ncbi.nlm.nih.gov/pubmed/27399113	145	83	62	NA	Glioblastoma	pathology comfirmed	MR	NA	no	yes	no	no	qualitative	Definitions, consensus	NA	NA	no	yes	no	Whole exome sequencing, whole transcriptome sequencing	DNA, RNA	Gene expression, DNA copy number	whole genome	NA	Through this radiogenomic analysis integrating gene expression, CNA, and mutation analysis, we suggested the possibility of finding candidate genes associated with LMD and highlighted the significance of integrating approach to clarify the molecular characteristics in LMD.	no	no	no	yes	yes	no	NA	2.2. Definition of leptomeningeal dissemination on MR finding The LMD was defined as positive findings in imaging evaluation of brain. All MRI exams were performed on a 1.5- or 3.0-T Signa Echospeed scanner (GE Medical Systems, Milwaukee, USA). To diagnos	Yes
RCN2	RCN2	diffuse glioma	You	MR Leptomeningeal dissemination	P other/not specified	other/not specified	Z.score	-2.642	-2.642	NA	NA	Integrative radiogenomic analysis for genomic signatures in glioblastomas presenting leptomeningeal dissemination	2016	27399113	http://www.ncbi.nlm.nih.gov/pubmed/27399113	145	83	62	NA	Glioblastoma	pathology comfirmed	MR	NA	no	yes	no	no	qualitative	Definitions, consensus	NA	NA	no	yes	no	Whole exome sequencing, whole transcriptome sequencing	DNA, RNA	Gene expression, DNA copy number	whole genome	NA	Through this radiogenomic analysis integrating gene expression, CNA, and mutation analysis, we suggested the possibility of finding candidate genes associated with LMD and highlighted the significance of integrating approach to clarify the molecular characteristics in LMD.	no	no	no	yes	yes	no	NA	2.2. Definition of leptomeningeal dissemination on MR finding The LMD was defined as positive findings in imaging evaluation of brain. All MRI exams were performed on a 1.5- or 3.0-T Signa Echospeed scanner (GE Medical Systems, Milwaukee, USA). To diagnos	Yes
[truncated: 2,168 more rows]
[truncated: 14 more columns]
