# Supplementary material for: Non-invasive tumor genotyping using radiogenomic biomarkers, a systematic review and oncology-wide pathway analysis
Source: Oncotarget. 2018 Apr 13;9(28):20134–55. doi: 10.18632/oncotarget.24893 (PMC5929452; doi:10.18632/oncotarget.24893)
Supplement: Supplementary file 4 [file oncotarget-09-20134-s004.xlsx]

## Sheet: S3 Study characteristics
Allocated study number	Author	Title	Year	Pubmed ID	Pubmed link	Population size	Male	Female	Mean or median age	Neoplasm location	Diagnosis	Pathology confirmation of diagnosis	Imaging technique	Technical details	PET	MR	CT	Mammogram	Method of analysis (quantitative, qualitative)	Validation of imaging feature scoring	Pre-imaging treatment	Multiparametric moddelling	Quantitative	Included in meta-analyisis	High-throughput analysing techniques/heatmaps	Genetic analysing technique	Sample source (1=DNA, 2=mRNA, 3=microRNA, 4=protein, 9=missing)	Type of genetic outcome (DNA copy number=DNA copy number, gene expression=gene expression, DNA small nucleotide variant =DNA small nucleotide variant, DNA methylation status=DNA methylatie, DNA translocation=DNA translocatie/ingewikkelde mutatie, protein expression=Protein expression, DNA loss of heterozygosity/chromosome loss=DNA loss of heterozygosity/chromosome loss (maar heel vaak komt dit ne…	Genetic outcome	Relevance genomic data	Conclusion as stated by authors	Multi hypothesis testing correction	Independent cohort for validation	Prospective study design	Homogeneity of population disease	Hypothesis for specific associations between imaging features and genomic features described	Biological clarification for found associations between genomic features and imaging features	Biologic clarification	Describe the index test and how it was conducted and interpreted:	Were the index test results interpreted without knowledge of the results of the reference standard?	If a threshold was used, was it pre-specified?	Could the conduct or interpretation of the index test have introduced bias?	Are there concerns that the index test, its conduct, or interpretation differ from the review question?	Describe the reference standard and how it was conducted and interpreted:	Is the reference standard likely to correctly classify the target condition?	Were the reference standard results interpreted without knowledge of the results of the index test?	Could the reference standard, its conduct, or its interpretation have introduced bias?	Are there concerns that the target condition as defined by the reference standard does not match the review question?	Was there an appropriate interval between index test(s) and reference standard?
3	Aerts	Defining a Radiomic Response Phenotype: A Pilot Study using targeted therapy in NSCLC	2016	27645803	http://www.ncbi.nlm.nih.gov/pubmed/27645803	47	NA	NA	NA	lung	Non-small cell lung cancer	pathology confirmed	CT	NA	no	no	yes	no	semi-quantitative	Consensus	no treatment received	yes	yes	no	yes	PCR	DNA	DNA small nucleotide variant	EGFR mutations, KRAS mutations	EGFR mutations associated with Gefitinib response	In conclusion, we found that radiomics features are able to define a Gefitinib response phenotype non-invasively, that is able to distinguish between tumors with and without EGFR sensitizing mutations at baseline and a quantitative change in these radiomic features at follow up.	no	no	yes	yes	no	no	NA	Tumor imaging and measurement. Baseline computed tomography of each patient was done within 2 weeks before gefitinib initiation. A follow-up computed tomography scan was done using the same imaging acquisition technique about three weeks post therapy, bef	Unclear	Yes	Unclear	Low	At time of resection, tumor tissue was snap frozen in liquid nitrogen and stored in a − 80 °C freezer. Representative areas of these specimens were pathologically reviewed to confirm the diagnosis and presence of tumor. Genomic DNA was analyzed for the mo	Yes	Unclear	Low	Low	Unclear
45	Cho	Correlation between EGFR gene mutation, cytologic tumor markers, 18F-FDG uptake in non-small cell lung cancer	2016	26979333	http://www.ncbi.nlm.nih.gov/pubmed/26979333	61	33	28	Na	lung	Non-small cell lung cancer	pathology confirmed	PET	FDG-PET	yes	no	yes	no	semi-quantitative	NA	no treatment received	NA	yes	yes	no	PCR	DNA	DNA small nucleotide variant	EGFR mutation	TKIs have been shown to prolong progression-free survival, and activating EGFR mutations have been shown to predict the response to EGFR-TKI therapy.	In addition, we have also shown that EGFR mutation has relatively lower glycolysis compared with wild-type EGFR.	no	no	yes	yes	yes	no	NA	PET/CT protocol and imaging analysis All patients underwent routine FDG PET/CT scans with either Discovery 600 PET/CT (GE Healthcare, Milwaukee, WI, USA) or Biograph TruePoint 40 PET/ CT (Siemens Medical Systems, CTI, Knoxville, TN, USA). All patients fas	Unclear	Yes	Unclear	Unclear	Genetic analysis was performed to determine activating EGFR mutations in exon 19, exon 20, or exon 21. The nucleotide sequence of the kinase domain of the EGFR gene, from exon 18 to 21, was determined using nested polymerase chain reaction amplification o	Yes	Unclear	Low	Low	Unclear
57	Dai	Air bronchogram: A potential indicator of epidermal growth factor receptor mutation in pulmonary subsolid nodules	2016	27393502	http://www.ncbi.nlm.nih.gov/pubmed/27393502	204	84	120	58.3	lung	Non-small cell lung cancer	NA	CT	NA	no	no	yes	no	semi-quantitative	NA	NA	NA	yes	yes	no	PCR	DNA	DNA small nucleotide variant	EGFR mutation	Adenocarcinoma with epidermal growth factor receptor (EGFR) mutation is considered as a subgroup of lung cancer that shows a striking response to EGFR tyrosine kinase inhibitors.	In conclusion, our study has demonstrated that imaging morphological features were associated with pathological invasiveness and EGFR status in subsolid nodules. Tumor size and solid volume proportion were significant predictors of invasive adenocarcinomas. In addition,the presence of air bronchogram was suggestive of activated EGFR mutation	no	no	no	yes	no	no	NA	CT protocolsAll studies were performed using a 128-row multi-slice CT scan-ner system (Siemens Definition AS+, Siemens Healthcare Sector,Forchheim, Germany). CT examinations extended in a craniocaudal direction, without contrast medium, and all images wer	Yes	Unclear	Low	Low	Genomic DNA was extracted from fresh tissues using QIAampDNA Tissue Kit. The mutation status of EGFR was examined by com-mercially available kits from Amoy Diagnostics (Xiamen, China). Allthese kits were based on amplification refractory mutation systemre	Unclear	Unclear	Low	Low	Unclear
64	Dialani	Prediction of Low versus High Recurrence Scores in Estrogen Receptor-Positive, Lymph Node-Negative Invasive Breast Cancer on the Basis of Radiologic-Pathologic Features: Comparison with Oncotype DX Test Recurrence Scores	2016	26937802	http://www.ncbi.nlm.nih.gov/pubmed/26937802	319	NA	NA	55	breast	Breast cancer (ER+ N-)	pathology confirmed	MR, Mammogram	NA	no	yes	no	yes	qualitative	Third reviewer in case of discrepancy	NA	yes	no	yes	no	Database	NA	NA	Oncotype DX gene module recurrence score	The Oncotype DX (Genomic Health, Redwood City, Calif) genomic assay has been used to guide prognostic estimation and treatment decisions. With Oncotype DX test recurrence scores (ODRS), a sample of breast tumor tissue is used to analyze the activity of 21 different genes (16 cancer genes and five reference genes).	In conclusion, our study suggests that conventional imaging features of shape at mammography and MR imaging and vascularity and posterior features at US, combined with standard histopathology results, can be reliably used to predict a patient’s recurrence risk, especially high risk, in the setting of a new diagnosis of early ER-positive breast cancer, thereby suggesting that the expensive ODRS ma…	no	no	no	yes	no	no	NA	Data Collection Imaging and clinical data were extracted from patients’ medical records stored in our institutional database. The data collected included age at diagnosis, date and type of diagnostic examination (mammography, US, or MR imaging), symptoms	Yes	Yes	Low	Low	NA	Unclear	Unclear	Unclear	Unclear	Unclear
97	Gevaert	Predictive radiogenomics modeling of EGFR mutation status in lung cancer	2017	28139704	http://www.ncbi.nlm.nih.gov/pubmed/28139704	186	120	66	NA	lung	Non-small cell lung cancer	pathology confirmed	CT	NA	no	no	yes	no	qualitative	Definitions, Interreader agreement statistics	no treatment received	yes	no	yes	yes	PCR	DNA	DNA small nucleotide variant	EGFR mutation, KRAS mutation	This includes testing for mutations of epidermal growth factor receptor (EGFR), a cell surface receptor activating cell growth and survival, and Kirsten rat sarcoma viral oncogene homolog (KRAS), downstream of EGFR, which activates the same pathway when mutated. EGFR mutated tumors are sensitive to the tyrosine kinase inhibitors (TKIs) gefitinib and erlotinib, whereas KRAS mutated tumors are not.…	The final decision tree used four variables: emphysema, airway abnormality, the percentage of ground glass component and the type of tumor margin. The presence of either of the first two features predicts a wild type status for EGFR while the presence of any ground glass component indicates EGFR mutations. These results show the potential of quantitative imaging to predict molecular properties in…	yes	no	no	yes	no	no	NA	Image data collection and annotation. We collected 196 untreated cases of NSCLC which had preoperative CT scans performed between 4/7/2008 and 09/15/2014 at two medical centers. We excluded 10 cases with pneumonic form or central obstructive lesions, resu	Unclear	Unclear	Low	Low	EGFR and KRAS mutation testing. Mutation testing was done for both EGFR and KRAS using multiplex PCR followed by single nucleotide mutation detection using SNaPshot technology based on dideoxy single-base extension of oligonucleotide primers33. For EGFR,	Yes	Unclear	Low	Low	Unclear
104	Grossmann	Imaging-genomics reveals driving pathways of MRI derived volumetric tumor phenotype features in Glioblastoma	2016	27502180	http://www.ncbi.nlm.nih.gov/pubmed/27502180	141	NA	NA	NA	diffuse glioma	Glioblastoma	NA	MR	NA	no	yes	no	no	qualitative	NA	no treatment received	yes	yes	no	yes	Database	mRNA	gene expression, Verhaak classification	NA	NA	GBM volumetric features extracted from MRI are significantly enriched for information about the biological state of a tumor that impacts patient outcomes. Clinical decision-support systems could exploit this information to develop personalized treatment strategies on the basis of noninvasive imaging.	yes	no	no	no	no	no	NA	Magnetic resonance imaging DICOM formatted files of presurgical T1 and T2 sequence magnetic resonance images (MRIs) were accessed and downloaded in November 2014 from TCIA (https://wiki.- cancerimagingarchive.net/display/Public/TCGA-GBM), a large archive	Unclear	Unclear	Low	Low	Gene expression Matching GBM gene expression (mRNA) data for the TCIA patient cohort was obtained from TCGA using the CBioPortal [11] with the ‘cgdsr’ R package version 1.1.33. together with the case identifier ‘gbm_tcga_pub_mrna’ to download the expressi	Yes	Unclear	Unclear	Unclear	Unclear
105	Guan	18F-FDG uptake for prediction EGFR mutation status in non-small cell lung cancer	2016	27472739	http://www.ncbi.nlm.nih.gov/pubmed/27472739	401	280	121	60	lung	Non-small cell lung cancer	pathology confirmed	PET	FDG-PET	yes	no	yes	no	semi-quantitative	NA	no treatment received	NA	yes	yes	no	PCR	DNA	DNA small nucleotide variant	EGFR mutation	The epidermal growth factor receptor (EGFR) tyrosine kinase inhibitor (TKI) has a good effect as a treatment for NSCLC cases with activated EGFR mutations. Compared with standard chemotherapy, upfront TKI has a better progression free survival in patients with EGFR mutations.	In conclusion, the results of the present study, which were validated by a prospective sample, demonstrate that EGFR mutation status is associated with FDG uptake, smoking history, and primary tumor size in NSCLC patients.	no	yes	no	yes	no	yes	In the present study, there is a strong negative correlation between primary tumor size and EGFR mutations. Large primary tumor size (≥5cm) is significantly associated with wild-typeEGFR. We also found that high SUV is associated with large primary tumor size (≥5cm). In addition, FDG uptake has been shown to be associated with tumor proliferation in NSCLC.[yes9–2yes] Hence, wild-type EGFR may be …	The fused PET/CT, PET, and CT images were independently assessed by 2 experienced nuclear medicine physicians. Original focus was identified by a visual qualitative analysis. A volume of interest was placed over the primary tumor to quantify the uptake. T	Unclear	Unclear	Low	Low	EGFR mutations in exons 18, 19, 20, and 21 were detected by direct sequencing in the pathology department of Nan Fang Hospital in 2009–2012. Genomic DNA was collected from tumor specimens using the TaKaRa DEXPATTM Kit (TaKaRa), and the EGFR reference sequ	Yes	Unclear	Low	Low	Unclear
108	Halpenny	Radiogenomic evaluation of lung cancer - Are there imaging characteristics associated with lung adenocarcinomas harboring BRAF mutations?	2016	28012356	http://www.ncbi.nlm.nih.gov/pubmed/28012356	47	24	23	64	lung	Lung adenocarcinoma	pathology confirmed	CT	NA	no	no	yes	no	qualitative	Consensus	no treatment received	NA	no	yes	no	Database	NA	NA	BRAF mutation	The most common is the BRAF V600E mutation which accounts for 50–81% of BRAF mutations and in lung cancer is associated with responsiveness to treatment with the targeted agents vemurafenib, dabrafenib and trametinib.	No feature of the primary tumor differentiates BRAF lesions from non-BRAF lesions.	no	no	no	yes	no	no	NA	Patients with a pathology report documenting lung carcinoma with a BRAF mutation and with CT images on the institutional Picture Archiving and Communication System (PACS, GE Centricity RA100) were included in the study. The CT images closest to the date o	Yes	Unclear	Low	Low	As a control group we used a cohort of lung carcinoma patientwithout BRAF mutations selected from a separate institutional database. This group included both patients with documented mutations (EGFR mutations and KRAS mutations), and patients without docu	Unclear	Unclear	Low	Low	Unclear
115	Heiland	Molecular differences between cerebral blood volume and vessel size in glioblastoma multiforme	2016	27613830	http://www.ncbi.nlm.nih.gov/pubmed/27613830	21	12	9	66	diffuse glioma	Glioblastoma	pathology comfirmed	MR	CBV	no	yes	no	no	quantitative	NA	NA	NA	yes	no	yes	microarray, immunohistochemistry	RNA	gene expression	whole genome	NA	Ten modules were highly correlated to CBV and VS. One module was exclusively associated to VS and highly correlated to hypoxia, another one exclusively to CBV showing strong enrichments in the Epithelial Growth Factor (EGF) pathway and Epithelial-to-Mesenchymal-Transition (EMT).	yes	yes	yes	yes	no	yes	On univariate analysis, we observed strong correlation between regional EGFR status and LBP texture on rCBV. While mean rCBV quantifies the overall average microvessel volume within a ROI, rCBV texture captures the contributions and signal patterns of the individual voxels within that ROI, giving insight to microvascular distribution and heterogeneity.5,9,yesno	MR-imaging MR imaging was performed on a 3T system (Magnetom TIM TRIO, Siemens, Erlangen, Germany) using a 12-channel head coil. The imaging protocol consisted of a 3D T2-weighted fluid attenuated sequence (repetition time (TR), 5,000ms; effective echo ti	Unclear	Unclear	Unclear	Unclear	RNA was prepared using the RNAeasy kit (Qiagen). An amount of 1.5 μg RNA was obtained for expression arrays analysis. Arrays were performed by human genome 2.0 chip (Affymetrix). Raw data was processed, normalized and controlled by R software and the Affy	Yes	Unclear	Low	Low	Unclear
119	Hu	Radiogenomics to characterize regional genetic heterogeneity in glioblastoma	2017	27502248	http://www.ncbi.nlm.nih.gov/pubmed/27502248	13	NA	NA	NA	diffuse glioma	Glioblastoma	pathology comfirmed	MR	DSC, DTI	no	yes	no	no	semi-quantitative	NA	no treatment received	NA	yes	yes	yes	array comparative genomic hybridization	DNA,RNA	DNA copy number, gene expression	EGFR amplification, PDGFRA amplification, PTEN deletion, RB1 deletion, TP53 deletion	NA	This exploratory study uses image-guided biopsies, multiparametric MRI, and texture analysis to establish spatially accurate correlations with regional genetic status for a focused set of common GBM drivers. The results here offer proof of concept that image-based biomarkers can facilitate the characterization of intratumoral genetic heterogeneity.	yes	no	yes	yes	yes	no	NA	Conventional MRI and acquisition conditions We acquired 3T MRI (Sigma HDx; GE-Healthcare) within one day prior to stereotactic surgery. Conventional MRI and Advanced MRI parameters have been detailed previously. 23 Briefly, we acquired postcontrast T1-wei	Unclear	Unclear	Low	Low	We performed DNA/RNA isolation and determined copy number variant (CNV) for all tissue samples using array comparative genomic hybridization (aCGH) and exome sequencing as previously published and further detailed in Supplemental Methods.24–26 This includ	Yes	Unclear	Low	Low	Unclear
135	Jajamovich	Integrative analysis of diffusion-weighted MRI and genomic data to inform treatment of glioblastoma	2016	27393347	http://www.ncbi.nlm.nih.gov/pubmed/27393347	50	33	17	59.2	diffuse glioma	Glioblastoma	NA	MR	DWI	no	yes	no	no	semi-quantitative	NA	no treatment received	NA	yes	no	yes	Microarray, database	mRNA	gene expression	whole genome	NA	In this study, we showed that there is a relationship between mean ADC values and the gene signature related to dendritic cell maturation suggesting the use of mean ADC to identify immunogenic tumors and the potential to be used in clinical trial design for immunotherapies.	yes	no	no	yes	yes	yes	We hypothesize that the relationship between the mean ADC and the gene signature associated with dendritic cell maturation is due to the sensitivity of ADC with nuclear size and cellularity, and the relationship between tumor microenvironment and the immune response.	We perform integrative analysis of the imaging and genomic data using the schematic shown in Fig. 1. 50 MRI studies and 12,042 genes were analyzed to extract ADC histogram and molecular subtypes/gene modules respectively. These were then integrated to ass	Unclear	Unclear	Unclear	Unclear	We identified the GBMs tumor molecular subtypes using a nearest-centroid-based classification method [13, 14] with the 850 genes proposed by Verhaak et al. [73], which consists of a linear discriminant analysis that assigns the sample to the class with th	Unclear	Unclear	Unclear	Unclear	Unclear
136	Jamshidi	The radiogenomic risk score stratifies outcomes in a renal cell cancer phase 2 clinical trial	2016	26560727	http://www.ncbi.nlm.nih.gov/pubmed/26560727	147	80	67	NA	kidney	Renal cell carcinoma	no pathology available	CT	CE	no	no	yes	no	qualitative	Consensus	no treatment received	no	yes	no	yes	microarray	NA	gene expression	Radiogenomic risk score	NA	In summary, our results demonstrate that the ccRCC specific RRS, is a robust, semi-quantitative, radiogenomic-based SOMA that may have properties that enable stratification of patients more or less likely to derive a rPFS in the setting of patients with metastatic RCC undergoing treatment with bevacizumab and cytoreductive nephrectom.	NA	no	yes	yes	no	no	NA	CTimaging, RRS image analysis and interobserver variability All CT scans were performed with renal mass protocols using a mul t i -detector CT scanner (HD750, GE Healthcare) according to the study protocol. Initially, an unenhanced CT scan of the liver an	Unclear	Yes	Unclear	Low	NA	Yes	Unclear	Unclear	Low	Unclear
141	Johannesma	Are lung cysts in renal cell cancer (RCC) patients an indication for FLCN mutation analysis?	2016	26603437	http://www.ncbi.nlm.nih.gov/pubmed/26603437	12	NA	NA	NA	kidney	Renal cell carcinoma with Birt–Hogg–Dube syndrome	pathology confirmed	CT	NA	no	no	yes	no	qualitative	NA	NA	no	no	yes	no	Database	NA	DNA small nucleotide variant	FLCN mutation	The gene associated with BHD encodes the protein folliculin (FLCN) which acts as a tumour suppressor and interacts with mTOR and AMPK signalling pathways [5].	We found that multiple basal lung cysts were present significantly more frequent in FLCN mutation carriers and may be an indication for further evaluation of BHD syndrome in apparently sporadic RCC patients	no	no	no	yes	no	no	NA	NA	Unclear	Unclear	Unclear	Unclear	NA	Unclear	Unclear	Unclear	Unclear	Unclear
143	Johnson	Genetically Defined Oligodendroglioma Is Characterized by Indistinct Tumor Borders at MRI	2017	28126746	http://www.ncbi.nlm.nih.gov/pubmed/28126746	148	86	62	42.2	diffuse glioma	Glioma (grade II, III)	pathology comfirmed	MR	DWI	no	yes	no	no	qualitative	Definitions, consensus	no treatment received	NA	no	yes	no	FISH	NA	DNA copy number, gene expression	1p/19q codeletion	This 1p/19q codeletion had been previously recognized as a prognostic factor for better survival, but these studies provided proof that it was also predictive of response to therapy.	On the basis of this study, genetically defined (IDHmutant and 1p/19q codeleted) oligodendroglioma is much more commonly poorly defined and infiltrative than circumscribed and is almost always heterogeneous in signal intensity.	no	no	no	yes	yes	no	Oligodendrogliomas, now defined by IDH mutation and yesp/yes9q codeletion, are likely to demonstrate poorly defined tumor borders, internal heterogeneity, and a lower ADC value compared with astrocytomas with some oligodendroglial morphology.	100-mL bolus of non-ionic contrast material (Omnipaque- 350, GE Healthcare) administered via an automatic injector at a rate of 5 ml/s intravenously with a delay of 40 seconds followed by 30 ml of normal saline at 5 ml/sec. A second injection of 50 ml of	Yes	Unclear	Low	Low	Our institutional neuropathology data base was used to identify patients 18 years of age and older with WHO grade II or III infiltrating gliomas originally diagnosed as oligodendrogliomas and oligoastrocytomas whose tumors had undergone 1p/19q fluorescent	Yes	Unclear	Unclear	Low	Unclear
153	Kickingereder	Radiogenomics of Glioblastoma: Machine Learning-based Classification of Molecular Characteristics by Using Multiparametric and Multiregional MR Imaging Features	2016	27636026	http://www.ncbi.nlm.nih.gov/pubmed/27636026	152	84	68	63	diffuse glioma	Glioblastoma	pathology confirmed	MR	DWI	no	yes	no	no	quantitative	NA	no treatment received	NA	yes	no	yes	Methylation microarray	DNA	DNA methylation status, DNA copy number	MGMT methylation, EGFR Amplification, PDGFRA Amplification, MDM4 Amplification CDK4 Amplification, PTEN Loss, CDKN2A Loss, NF1 Loss, RB1 Loss, molecular diagnosis: (MES, RTKI, RTKII, IDH, G34)	Molecular features determined with a DNA methylation microarray included previously established global DNA methylation subgroups as well as O6-methylguanin-DNA-methyltransferase (MGMT) promoter methylation status and hallmark copy number variation(CNV) of glioblastoma.	The authors found associations between established MR imaging features and molecular characteristics, although not of sufficient strength to enable generation of machine learning classification models for reliable and clinically meaningful prediction of molecular characteristics in patients with glioblastoma.	yes	no	no	yes	no	yes	Our finding of elevated nrCBV and nrCBF—which reflects increased intratumoral angiogenesis —in tumors with EGFR amplification may correspond to the promotion of angiogenesis in a subset of patients with EGFR amplification.	Images were acquired during routine clinical work-up by using a 3.0-T MR imaging system (Magnetom Verio/ Trio TIM; Siemens Healthcare, Erlangen, Germany) and included pre- and postcontrast magnetization-prepared rapid acquisition gradient-echo images, FLA	Unclear	Unclear	Low	Unclear	DNA Methylation Profiling The Infinium HumanMethylation450 array was used to obtain genome-wide assessment of DNA methylation according to the manufacturer’s instructions at the Genomics and Proteomics Core Facility of the German Cancer Research Center an	Yes	Unclear	Low	Low	Unclear
187	Li	MR Imaging Radiomics Signatures for Predicting the Risk of Breast Cancer Recurrence as Given by Research Versions of MammaPrint, Oncotype DX, and PAM50 Gene Assays	2016	27144536	http://www.ncbi.nlm.nih.gov/pubmed/27144536	84	Na	NA	53.6	breast	Breast cancer	NA	MR	NA	no	yes	no	no	semi-quantitative	Consensus	NA	yes	yes	yes	yes	mRNA sequencing	mRNA	gene expression	Oncotype DX gene module recurrence score, mammaprint, PAM-50 gene assays	Various investigators have used and developed methods for gene expression analyses to relate breast cancer expression profiles to prognosis and risk of recurrence. These include the 70-gene MammaPrint microarray assay (Agendia, Amsterdam, the Netherlands), the 21-gene Oncotype DX assay (Genomic Health, Redwood City, Calif) for predicting breast cancer recurrence, and the 50-gene PAM50 assay (Pros…	In conclusion, the results in this study indicate that quantitative MR imaging radiomics shows promise as a means for image-based phenotyping in assessing the risk of cancer recurrence. Merging imaging phenotypes with genomic data in the future may lead to improved survival predictors.	no	no	no	yes	no	no	NA	only breast MR imaging studies acquired with 1.5-T GE Medical Systems imaging units (Milwaukee, Wis). Our database excluded 14 studies performed by using Siemens imaging units (Malvern, Pa) and one study performed by using a 3-T GE Medical Systems imaging	Unclear	Unclear	Low	Low	The genomic-based scores for the multigene assays that served as the reference standards were determined at the University of North Carolina, which yielded “research-based” MammaPrint, Oncotype DX, and PAM50 assays (Table 1). It is important to note that	Yes	Unclear	Low	Low	Unclear
191	Brown	The use of magnetic resonance imaging to noninvasively detect genetic signatures in oligodendroglioma	2008	18413825	http://www.ncbi.nlm.nih.gov/pubmed/18413825	55	33	22	43	diffuse glioma	Glioma (grade II, oligodendroglioma)	pathology comfirmed	MR	CE, FLAIR	no	yes	no	no	quantitative	NA	no treatment received	NA	yes	yes	NA	Heterozygosity analysis, FISH	NA	DNA loss of heterozygosity/chromosome loss	1p/19q codeletion	In neuro-oncology, a sensitive and specific imaging-based molecular test that reliably detects important genetic signatures in gliomas would be a helpful diagnostic adjunct. Such a capability would be especially useful in the case of a young adult with a first seizure, a normal neurologic examination, and a probable low-grade glioma on magnetic resonance (MR) imaging, a common clinical scenario. …	Quantitative MR texture of T2 sequences predicted codeletion of 1p and 19q with a sensitivity of 93% and a specificity of 96% using images that were similar overall, but acquired with variable scanning parameters.	yes	no	no	yes	yes	no	NA	(c) available preoperative MR images that included at least two of the following sequences: contrast enhanced T1-weighted, T2-weighted, or FLAIR sequences. The imaging parameters were, for T1-weighted, median repetition time, 539 ms; median echo time, 9 m	Unclear	Unclear	Low	Low	heterozygosity analysis or fluorescence in situ hybridization	Yes	Unclear	Unclear	Low	Unclear
217	Macyszyn	Imaging patterns predict patient survival and molecular subtype in glioblastoma via machine learning techniques	2016	26188015	http://www.ncbi.nlm.nih.gov/pubmed/26188015	133	NA	NA	NA	diffuse glioma	Glioblastoma	pathology comfirmed	MR	DSC, DTI, FLAIR	no	yes	no	no	quantitative	NA	no treatment received	NA	yes	yes	yes	RT-qPCR	DNA	gene expression	Verhaak subclasses based on genomics	Specifically, we hypothesize that overall survival and molecular subtype have an associated imaging phenotype.	Using MRIs at time of diagnosis, we applied machine learning algorithms to predict noninvasively, and with high accuracy, clinical and genomic variables of patients with brain cancer. Our findings therefore provide a robust mechanism for predicting survival among GB patients and for estimating molecular subtype.	no	yes	yes	yes	no	no	NA	MRI Features The computer-based glioma image segmentation and registration (GLISTR) segmentation algorithm20 was used to segment enhancing tumor (ET), non-ET (nonenhancing core of tumor), edema, and ventricles, as well as to estimate parameters of a bioph	Unclear	Unclear	Low	Low	After a formal neuropathologist’s (M.M-L.) GB diagnosis, the tissue sample underwent subtyping into one of 4 molecular classes of GB (classical, mesenchymal, proneural, and neural), as described by Verhaak et al.18 We used an isoform-based classifier init	Yes	Unclear	Low	Low	Unclear
229	Mehta	Radiogenomics Monitoring in Breast Cancer Identifies Metabolism and Immune Checkpoints as Early Actionable Mechanisms of Resistance to Anti-angiogenic Treatment	2016	27474395	http://www.ncbi.nlm.nih.gov/pubmed/27474395	36	NA	NA	47	breast	Breast cancer	NA	MR	DCE	no	yes	no	no	NA	NA	difference pre-treatment and after bevacizumab	yes	yes	no	yes	PCR, Immunohistochemistry	NA	gene expression	whole genome	NA	These findings support that anti-angiogenesis trials should incorporate initial enrichment of patients with high Ktrans, and a range of targeted therapeutic options to meet potential early resistance pathways.	yes	no	no	yes	no	yes	Top downregulated transcript was endothelial cell specific molecule-yes (ESMyes), regulated by VEGFA, mediating angiogenesis and invasion.	2.2. Outcomes: DCE-MRI Treatment response was measured by DCE-MRI. High temporal resolution T1-weighted acquisition was used to images 8–12 central slices of the tumor region. DCE-MRI setup, imaging acquisition details and all image processing and derivat	Unclear	Unclear	Low	Unclear	An experienced radiologist obtained the ultrasound guided core biopsies using 14 gauge core biopsy needles with 22 mm throw from the margin of tumours. Affymetrix Human Exon 1.0 ST arrays were used to measure gene expression. To confirm gene expression re	Yes	Unclear	Low	Low	Unclear
239	Nakae	Prediction of genetic subgroups in adult supra tentorial gliomas by pre- and intraoperative parameters	2016	27837434	http://www.ncbi.nlm.nih.gov/pubmed/27837434	167	NA	NA	NA	diffuse glioma	Glioma (grade II, III, IV)	pathology comfirmed	CT, MR, MRS	MRS	no	yes	yes	no	semi-quantitative	NA	no treatment received	NA	yes	yes	no	Direct sequencing	DNA	DNA small nucleotide variant	Mutation of TP53, IDH	DH1/2, TERT promoter, ATRX, TP53, H3F3A, and 1p/19q co-deletions have been previously reported to be useful prognostic markers	In the present study, we showed that tumor metabolites obtained by MRS are diferent among genetic subtypes of gliomas and allow us to evaluate genetic subgroups of gliomas prior to initial surgery in suspected glioma patients. Moreover, we revealed that 5-ALA-induced PpIX luorescence is useful for evaluating the malignancy of gliomas.	no	no	no	yes	yes	no	NA	Investigation for pre- and intraoperative factors Axial unenhanced and iodine-enhanced CT image (120 kV, auto exposure control, 1 s/rotation, 5-mm section thickness), and/or T1-weighted unenhanced and gadolinium (Gd) enhanced image (inversion recovery ; r	Unclear	Unclear	Unclear	Unclear	Resected tumor samples were analyzed via direct sequencing for IDH 1/2 and TP53 exon 5–8 as previously described [7].	Yes	Unclear	Unclear	Low	Unclear
261	Qian	Identification of biomarkers for pseudo and true progression of GBM based on radiogenomics study	2016	27421136	http://www.ncbi.nlm.nih.gov/pubmed/27421136	38	NA	NA	NA	diffuse glioma	Glioblastoma	NA	MRI	NA	no	yes	no	no	quantitative	NA	NA	NA	yes	no	yes	Microarray, database	DNA	gene expression, DNA methylation status	whole genome	NA	In summary, we introduced a longitudinal sparse regression model to construct the relationship between imaging features and gene expressions for selection of candidate genes, among which the potential biomarkers, i.e., IRF9 and XRCC1, were further identified for PsP and TTP. IRF9 and XRCC1 can be employed as a predictor to assist classifying the PsP and TTP since they were significantly different…	no	yes	no	yes	yes	yes	IRF9 and XRCCyes were highly expressed in the tumors from PsP patients and both of them are involved in cancer suppression and prevention. Therefore, IRF9 and XRCCyes were finally identified as the potential biomarkers for PsP and TTP.	Longitudinal imaging data were collected by magnetic resonance scanners (GE Medical System, repetition time: 17204-27431 ms; echo time: 7.0-26.2 ms; 2-5-mm slice thickness; 0.42-0.46-mm in plane resolution; and 512*512 matrix). Four contrast-enhanced T1MR	Unclear	Yes	Low	Unclear	The gene expression levels of GBM patient were measured by Affymetrix Human Exon 1.0 ST (HuEx- 1_0-st-v2) arrays. All the probe sets’ locations were obtained from the annotation file which was downloaded from Affymetrix website. The DNA methylation was de	Yes	Unclear	Low	Low	Unclear
265	Rao	Integrative Analysis of mRNA, microRNA, and Protein Correlates of Relative Cerebral Blood Volume Values in GBM Reveals the Role for Modulators of Angiogenesis and Tumor Proliferation	2016	27053917	http://www.ncbi.nlm.nih.gov/pubmed/27053917	50	30	19	NA	diffuse glioma	Glioblastoma	NA	MRI	DSC	no	yes	no	no	quantitative	NA	no treatment received	NA	yes	no	yes	Microarray, reverse-phase protein array	mRNA, miRNA	gene expression, protein expression	whole genome	NA	This study reveals the utility of integrating genomic data to dissect the molecular programs underlying the vascular phenotype of the tumor, which is assessed with perfusion imaging. Methodologically, this work infers differentially expressed entities from median-dichotomized patient groups from rCBVmax (relative cerebral blood volume).	no	no	no	yes	yes	yes	Among the miRNAs listed in Table 2, miR495 has been shown to inhibit proliferation of GBM cells by downregulating CDK6, and thus is heavily downregulated in higher grade gliomas.37 miRNA-26a regulates angiogenesis via modulation of the BMP/SMADyes signaling.38,39 miR-29b suppresses angiogenesis, migration, and invasion by regulating MMP2 levels; thus, it is expected that it would be downregulated…	Radiology annotations of the 50 GBM cases and their preoperative images (from TCIA) were obtained from the TCGA Glioma Phenotype Research Group.10 This Health Insurance Portability and Accountability Act-compliant retrospective study was approved by the H	Unclear	Unclear	Low	Low	Batch-corrected, Level 3 expression data for both mRNA (Affymetrix U133Av2 BI Platform: Affymetrix HT HG U133A) and miRNA (UNC Agilent Human miRNA 8x15K) were downloaded from the UT MD Anderson Genome Data Analysis Center Portal12 version dated June 18, 2	Yes	Unclear	Low	Low	Unclear
278	Saito	Calcification on CT is a simple and valuable preoperative indicator of 1p/19q loss of heterozygosity in supratentorial brain tumors that are suspected grade II and III gliomas	2016	26849373	http://www.ncbi.nlm.nih.gov/pubmed/26849373	250	160	90	43	diffuse glioma	Glioma (grade II, III)	pathology comfirmed	CT, MR	NA	no	yes	yes	no	qualitative	Consensus	no treatment received	NA	no	yes	no	Immunohistochemistry, FISH	NA	DNA copy number, DNA small nucleotide variant	1p/19q LOH, mutation of IDH1, p53 mutation	Gliomas with 1p/19q loss of heterozygosity (LOH) are associated with prolonged patient survival in comparison to gliomas with an intact 1p/19q.	In conclusion, we demonstrated that the finding of calcification on CT is a simple and valuable preoperative indicator of 1p/19q LOH in patients with supratentorial brain tumors who are suspected, based on MRI findings, of having primary supratentorial WHO grade II or III gliomas.	no	no	no	yes	yes	no	NA	MRI All of the patients underwent standard MRI examinations in the preoperative period. MR images were obtained with a 1.5 T (Interna; PHILIPS, The Netherlands), 3.0 T (Ingenia; PHILIPS, The Netherlands), or 3.0 T system (Vantage Titan; Toshiba Medical Sy	Unclear	Unclear	Unclear	Unclear	The standard method of fluorescence in situ hybridization (FISH) was used to determine the 1p/19q deletion as described previously [13]. The two-color FISH assay was performed on 5-mm-thick sections, by using mixed 1p36/ 1q25 and 19q13/19p13 dual-color pr	Yes	Unclear	Low	Low	Unclear
284	Chen	Correlation between PET/CT parameters and KRAS expression in colorectal cancer	2014	24978328	http://www.ncbi.nlm.nih.gov/pubmed/24978328	121	72	49	59	colorectal	Colorectal carcinoma	pathology comfirmed	PET/CT	FDG-PET	yes	no	yes	no	semi-quantitative	Definitions	NA	NA	NA	yes	NA	PCR	DNA	DNA small nucleotide variant	Kras mutation (exon 2)	KRAS mutations, which occur in approximately 40% of CRCs, are particularly crucial because they can predict a lack of responses to therapies with antibodies targeted to the epidermal growth factor receptor (EGFR).2Y5 18F	PET/CT-related parameters can be used for supplementing genomic analysis to determine KRAS expression in CRC. The mutated KRAS tumors are associated with higher FDG accumulation across several threshold methods. SUVmax and TW40% are the 2 predictors of KRAS mutations. The accuracy of SUVmax was superior in patients with colon or sigmoid colon cancers, whereas TW40% was more accurate in those with…	no	no	no	no	yes	no	NA	1. PET/CT Image Acquisition All patients fasted for at least 4 hours prior to 18F-FDG PET/ CT imaging. The images were captured using a PET/CT scanner (PET/CT-16 slice, Discovery STE; GE Medical System, Milwaukee, Wis) approximately 60 minutes after admin	Yes	Yes	Low	Low	A routine pathology preparation was performed following tumor resection, and the tissue blocks were reviewed by the pathologists to select the tumor area. DNA was extracted from 5-mm formalin-fixed, paraffin-embedded tumor tissue slides, using the QuickEx	Unclear	Unclear	Unclear	Unclear	Unclear
291	Shin	Prediction of KRAS Mutation in Rectal Cancer Using MRI	2016	27630331	http://www.ncbi.nlm.nih.gov/pubmed/27630331	275	164	111	65.5	colorectal	Rectal cancer	pathology comfirmed	MR	DWI	no	yes	no	no	qualitative	Interreader agreement statistics	no treatment received	no	yes	yes	no	PCR	DNA	DNA small nucleotide variant	KRAS mutation	Mutations in the Kirsten-ras (KRAS) gene occur in approximately 40% of colorectal cancer (CRC), and a number of studies have shown that KRAS mutations in CRC are predictive of the response to therapies that use antibodies to target epidermal growth factor receptor (EGFR).	In conclusion, KRAS genetic mutations were associated with the following MRI features: higher N stage, polypoid pattern, greater axial tumor length, and greater ratio of the axial to the longitudinal dimensions of the tumor.	no	no	no	yes	no	yes	The authors found that KRAS mutations were significantly associated with the gross tumor pattern, the axial tumor lengt, and th eratio of the axial to the longitudinal dimentions of the tumor.	evaluated the patients’ data from chest computed tomography (CT) scan, bone scan, and MRI of brain, as routine staging workup,	Unclear	Unclear	Unclear	Unclear	EGFR Genotyping Genomic DNA was extracted from paraffin-embedded tissues, as described previously.19 In patients whose only available tissue was cytologic sample at initial diagnosis, methanol- fixed cytologic specimens were used for DNA extraction.20 EGF	Yes	Unclear	Low	Low	Unclear
299	Stoyanova	Association of multiparametric MRI quantitative imaging features with prostate cancer gene expression in MRI-targeted prostate biopsies	2016	27438142	http://www.ncbi.nlm.nih.gov/pubmed/27438142	6	NA	NA	NA	other/not specified	Prostate cancer	pathology confirmed	MR	DCE, DWI	no	yes	no	no	semi-quantitative	NA	no treatment received	yes	yes	no	yes	Microarrau	RNA	gene expression	whole genome	NA	Further, radiomic features were correlated with known prognostic gene expression patterns in prostate cancer. The novelty of this application is threefold: (i) integration of radiomic features from multiple MRI sequences; (ii) extraction of radiomic features from 3D volumes (rather than from a single image slice); and (iii) identification of radiomic features in normal appearing tissues that are …	yes	no	no	yes	no	no	NA	Radiomics data were extracted in MIM system (MIM Software, Inc., Cleveland, Ohio). Prostate, peripheral zone (PZ) and urethra were manually contoured on T2w. TZ volume was determined by subtracting the PZ and urethra from the prostate volume. In addition,	Unclear	Unclear	Low	Low	From the original study (n = 19), RNA was available for microarray from 17 biopsies (6 unique patients). As previously described [4, 48], after histopathological rereview by an expert genitourinary pathologist, tumor was macrodissected from surrounding st	Yes	Unclear	Low	Low	Unclear
321	Wan	A Radio-genomics Approach for Identifying High Risk Estrogen Receptor-positive Breast Cancers on DCE-MRI: Preliminary Results in Predicting OncotypeDX Risk Scores	2016	26887643	http://www.ncbi.nlm.nih.gov/pubmed/26887643	96	NA	NA	NA	breast	Breast cancer	pathology confirmed	MR	DCE	no	yes	no	no	semi-quantitative	Na	NA	yes	yes	no	yes	Oncotype Dx assay test, database	NA	gene expression	Oncotype DX gene module recurrence score	3 Currently, the selection of individualized therapy for patients with ER-positive, human epidermal growth factor receptor type 2 (HER2)-negative early stage breast cancers is guided by the OncotypeDX gene expression assay (Genomic Health Inc., Redwood City, CA), which produces a recurrence score between 0–100 to predict the likelihood of disease recurrence with tamoxifen and improves the oncolog…	We identified a set of computer extracted image texture features on DCE-MRI that appear to be able to segregate high and low OncotypeDX risk scores in ER-positive breast cancers. The texture features so identified may allow for non-invasively predicting which ER-positive patients might benefit from adjuvant hormonal and chemotherapy.	no	no	no	yes	no	no	NA	DCE-MRI. Of the 96 patients for whom pathology reports and OncotypeDX results were available, 17 breast MRIs were acquired from the Site I as multiplanar T1- and T2-weighted images on a 1.5T magnet with an 8-channel breast coil (Achieva; Philips, Best, Th	Yes	Unclear	Unclear	Unclear	The lesion diagnosis for both cohorts was confirmed by ultrasound guided core needle biopsies or MRI guided biopsies, followed by the histopathologic examination of 3–10 specimens obtained by core biopsy sampling. A total of 89 patient studies were collec	Yes	Unclear	Low	Low	Unclear
339	Yamamoto	Radiogenomic Analysis Demonstrates Associations between (18)F-Fluoro-2-Deoxyglucose PET, Prognosis, and Epithelial-Mesenchymal Transition in Non-Small Cell Lung Cancer	2016	27082783	http://www.ncbi.nlm.nih.gov/pubmed/27082783	26	8	18	NA	lung	Non-small cell lung cancer	pathology confirmed	PET	FDG-PET	yes	no	yes	no	semi-quantitative	NA	NA	NA	yes	yes	yes	PCR	DNA	Gene expression	whole genome	NA	In conclusion, studies such as this, in which different data types are combined from different domains to address specific hypothesis-driven questions, will likely be important in future studies as a means to aid in the delineation of complex cancer phenotypes and their mechanisms of action, drug development, and identification of clinically useful biomarkers. By using such an approach, our integ…	yes	yes	no	yes	yes	yes	There is a growing body of evidence highlighting the key role of EMT in aggressive cancers that include but are not limited to the lung, breast, pancreas, lymph nodes, and colon. Similarly, FDG PET imaging has been shown to not only be able to demonstrate lung cancers by depicting differences in glucose metabolism between tumor and nontumor cells but also allow differentiation of more aggressive …	Since tumor SUVmax estimates can be affected by intra- and interinstitutional variability, several investigators have recommended use of tumor SUVmax normalized to the mean liver SUV, referred to as “SUVindex,” to control for variations; SUVindex has been	Yes	Unclear	Low	Low	Next, to confirm the prognostic power of our SUVindex mRNA signature, we applied this radiogenomic signature in an independent data set of 181 patients with NSCLC who had clinical and gene expression data (data set 2, gene expression omnibus data set GSE5	Yes	Unclear	Unclear	Low	Unclear
346	Yip	Associations between somatic mutations and metabolic imaging phenotypes in non-small cell lung cancer	2016	27688480	http://www.ncbi.nlm.nih.gov/pubmed/27688480	348	212	136	NA	lung	Non-small cell lung cancer	pathology confirmed	PET	FDG-PET	yes	no	yes	no	semi-quantitative	NA	no treatment received	NA	yes	yes	yes	PCR	NA	DNA small nucleotide variant	EGFR mutation, KRAS mutation	Advances in cancer genomics have demonstrated that NSCLC is driven by somatic mutations in key oncogenes, such as epidermal growth factor receptor (EGFR) and Kristen rat sarcoma viral (KRAS). These discoveries have led to the use and regulatory approval of EGFR-specific tyrosine kinase inhibitors for treatment of patients who harbor an EGFR mutation.	Our results indicate that EGFR mutations may drive different metabolic tumor phenotypes that are captured in PET images, whereas KRAS mutated tumors do not.	yes	no	no	yes	no	no	NA	Patients were injected with 9.3–24.9 mCi of 18F-FDG and scanned approximately 65 min after injection on a GE scanner (GE Healthcare, Waukesha, WI), Siemens Biograph (Siemens AG, Erlangen, Germany), or GEMINI TF (Philips Medical Systems, Cleveland, OH) PET	Yes	Yes	Low	Low	Tissue samples of primary tumors were acquired through biopsy or surgical resection. Somatic mutations were tested using a polymerase chain reaction-based method or PROFILE Oncomap (30). The nucleotide sequence encoding the kinase domain (exons 18–24) of	Yes	Unclear	Low	Low	Unclear
348	You	Integrative radiogenomic analysis for genomic signatures in glioblastomas presenting leptomeningeal dissemination	2016	27399113	http://www.ncbi.nlm.nih.gov/pubmed/27399113	145	83	62	NA	diffuse glioma	Glioblastoma	pathology comfirmed	MR	NA	no	yes	no	no	qualitative	Definitions, consensus	NA	NA	no	yes	no	Whole exome sequencing, whole transcriptome sequencing	DNA, RNA	Gene expression, DNA copy number	whole genome	NA	Through this radiogenomic analysis integrating gene expression, CNA, and mutation analysis, we suggested the possibility of finding candidate genes associated with LMD and highlighted the significance of integrating approach to clarify the molecular characteristics in LMD.	no	no	no	yes	yes	no	NA	2.2. Definition of leptomeningeal dissemination on MR finding The LMD was defined as positive findings in imaging evaluation of brain. All MRI exams were performed on a 1.5- or 3.0-T Signa Echospeed scanner (GE Medical Systems, Milwaukee, USA). To diagnos	Yes	Unclear	Low	Unclear	Capturing exonic DNA fragments was performed using either the Illumina TruSeq Exome-capture kit (for Case S780) or the Agilent SureSelect kit (for 100 other cases). Captured exonic DNA fragments were sequenced on the Illumina HiSeq2000 to generate 2_x0001_101bp	Yes	Unclear	Low	Low	Unclear
349	Yu	Anatomical location differences between mutated and wild-type isocitrate dehydrogenase 1 in low-grade gliomas	2017	27929688	http://www.ncbi.nlm.nih.gov/pubmed/27929688	92	45	47	NA	diffuse glioma	Glioma (grade II)	pathology comfirmed	MR	VLSM (voxel-based lesion symptom mapping)	no	yes	no	no	quantitative	NA	NA	NA	yes	yes	yes	PCR	DNA	DNA small nucleotide variant	IDH1 mutation	Patients with glioma carrying IDH1 mutation have a better prognosis than patients with wild-type IDH1. Since IDH1 mutation occurred in about 70% of LGG and a lower percentage of HGG, it has been considered as the most important factor to predict clinical outcome and target for chemotherapy sensitivity.	Experimental results proved that the quantitative tumor location measurement could be a very important group of imaging features in biomarker estimation based on radiomics analysis of glioma.	no	no	no	yes	no	no	NA	Image segmentation All the three-dimensional (3D) MRI images of 92 patients were segmented using fully automatic segmentation method based on convolutional neural network (CNN) [16]. Among many state-of-the-art automatic segmentation methods, the method b	Yes	Unclear	Low	Low	All the patients were performed MR scan on a Magnetom Trio 3T (Siemens AG, Erlangen, Germany) scanner. The paraffin slides of tumor were sectioned with thickness of 10 mm. The tissues representative with tumor content >70% were scrapped-off from dewaxed s	Yes	Unclear	Low	Low	Unclear
361	Zhu	Identifying molecular genetic features and oncogenic pathways of clear cell renal cell carcinoma through the anatomical (PADUA) scoring system	2016	26848523	http://www.ncbi.nlm.nih.gov/pubmed/26848523	112	NA	NA	NA	kidney	Renal cell carcinoma with Birt–Hogg–Dube	pathology confirmed	CT	NA	no	no	yes	no	qualitative	PADUA scoring system, Consensus	no treatment received	yes	no	no	yes	Database	mRNA, miRNA	gene expression	whole genome	NA	In summary, this preliminary radiogenomics analysis of ccRCC identified several meaningful molecular genetic features correlated with radiological features included in the PADUA system. Our present study also associated the PADUA scoring system with EMT signaling pathways.	yes	no	no	yes	no	no	NA	PADUA scoring system According to the PADUA scoring system [6], the following radiological anatomical features and scores were assigned for each tumor. 1. Longitudinal location: The kidney was subdivided into upper, middle and lower parts by upper and low	Unclear	Yes	Low	Low	To explore the possibility that patients with different PADUA system scores have molecularly distinct tumors, we examined associations between the PADUA system score and several genomic features from tumors of 112 patients with ccRCC, represented both in	Yes	Unclear	Low	Low	Unclear
510	Bordia	Melanoma brain metastases: correlation of imaging features with genomic markers and patient survival	2016	27822597	http://www.ncbi.nlm.nih.gov/pubmed/27822597	98	NA	NA	NA	other/not specified	Melanoma brain metastases	pathology confirmed	MR	NA	no	yes	no	no	qualitative	NA	no treatment received	no	no	yes	no	Database	NA	DNA small nucleotide variant	BRAF mutation	There is increasing evidence that immunotherapy (such as CTLA4 and PD-1 inhibitors), BRAF inhibitors and other targeted therapy have an efect on survival in patients with brain metastases.	The comparison of imaging parameters and the BRAF status showed no correlation with non-signiicant p values. Thus, the imaging parameters are independent of the BRAF mutation status.	no	no	no	yes	no	no	NA	All MRI studies were reviewed by 2 radiologists. The following MRI features of MBM were evaluated: number of lesions, size of the largest lesion, number of lesions larger than 1 cm, presence or absence of T1-weighted hyperintense signal, T2-weighted signa	Unclear	Unclear	Unclear	Unclear	Genomic data for these patients was obtained with respect to the status of BRAF gene. This was categorized as wild type (non-mutated) or mutated.	Unclear	Unclear	Unclear	Unclear	Unclear
723	Hsu	Epidermal growth factor receptor mutation status in stage i lung adenocarcinoma with different image patterns	2011	21512404	http://www.ncbi.nlm.nih.gov/pubmed/21512404	162	72	90	59	lung	Stage I Lung Adenocarcinoma	pathology comfirmed	CT	NA	no	no	yes	no	NA	Definitions	no treatment received	NA	NA	yes	NA	PCR	DNA	DNA small nucleotide variant	EGFR mutation	Epidermal growth factor receptor (EGFR), a transmembrane glycoprotein is involved in the cancer cell proliferation, angiogenesis, and resistance to apoptosis.5,6 The EGFR is frequently overexpressed in NSCLC.7,8 Somatic mutations in the EGFR gene have also been well documented as a major determinant of the clinical response to small molecule EGFR specific tyrosine kinase inhibitors, such as gefit…	In summary, in stage I lung adenocarcinoma with tumor size less than 3 cm, the part-solid and solid pattern tumors had more typical EGFR mutation. L858R point mutation was especially more frequent in invasive solid pattern. Pure GGO pattern tends to with tumor size less than 2 cm and has less typical EGFR mutation significantly, especially L858R.	no	no	no	yes	yes	yes	There are some possible explanations for the results. First, EGFR mutation was acquired in the relatively late stage in carcinogenesis of lung adenocarcinoma, and more invasive adenocarcinoma had more EGFR mutation. Nevertheless, this is against previous studies13,35 and also our data from the microdissected tumors. Second, change in solid component was characterized by a significant rise in the …	Image Patterns The patients were divided into three groups such as pure GGO, part-solid, and solid patterns according to the images over the CT scanning. GGO was defined as a hazy increase in lung attenuation without obscuring the underlying bronchial or	Unclear	Yes	Unclear	Low	The frozen lung cancer tissues were obtained at surgery, immediately snap frozen in liquid nitrogen, and stored until use. Tumor specimens were procured for EGFR gene mutational analysis with previous description. Briefly, DNA was extracted from the tumor	Yes	Unclear	Unclear	Low	Unclear
764	Jamshidi	Illuminating radiogenomic characteristics of glioblastoma multiforme through integration of MR imaging, messenger RNA expression, and DNA copy number variation	2014	24056404	http://www.ncbi.nlm.nih.gov/pubmed/24056404	23	18	5	62	diffuse glioma	Glioblastoma	pathology comfirmed	MR	CE, FLAIR	no	yes	no	no	qualitative	Definitions, consensus	no treatment received	NA	NA	yes	NA	(micro)Array, array comparative genomic hybridization, comparative database	DNA (18 patients) and mRNA (21 patients)	mRNA expression, DNA CNV	Whole genome	LTBP1 modulates the secretion and processing of transforming growth factor-ß, a cytokine that has been targeted in a number of malignancies (22). In particular, transforming growth factor-ß has been associated with more malignant gliomas, and overexpression of LTBP1 has been associated with increased grade of malignancy in gliomas(23).	Imaging features, including necrosis, contrast enhancement, and spatial localization of brain tumors, were found to have significant alterations in mRNA expression and gene dose levels in some of the genes implicated in the pathogenesis of GBM.	yes	no	no	yes	no	no	NA	preoperative MR images (14,15). T1-weighted pre- and postcontrast (Magnevist; Schering, Berlin, Germany), T2-weighted, and fast lowangle shot MR imaging sequences were performed with a 1.5-T MR unit (Signa Echospeed; GE Medical Systems, Milwaukee, Wis) an	Unclear	Yes	Low	Low	Global gene expression and genomic DNA measurements from the matched surgical GBM specimens with use of research identifiers were performed in these patients, as previously described (14). Briefly, nucleic acid extraction and hybridization were performed	Unclear	Unclear	Unclear	Unclear	Unclear
816	Kapoor	Magnetic resonance perfusion-weighted imaging defines angiogenic subtypes of oligodendroglioma according to 1p19q and EGFR status	2009	19357963	http://www.ncbi.nlm.nih.gov/pubmed/19357963	30	NA	NA	NA	diffuse glioma	Glioma (grade II, III, oligodendroglioma)	pathology comfirmed	MR-PWI	DSC, FLAIR, PWI	no	yes	no	no	semi-quantitative	Averaging discrepancies	no treatment received	NA	NA	yes	NA	RT-PCR, FISH	mRNA	gene expression, DNA loss of heterozygosity/chromosome loss	1p/19q LOH or 1p LOH (Group 1) and 1p19q intact alleles or 19q LOH (Group 2) and single genes expression: EGFR, VEGF, CD31, CD105	We propose that EGFR overexpression is mutually exclusive to 1p19q deletion and results in the upregulation of angiogenic markers such as VEGF, CD31 and CD105.	Collectively, our data suggest that advanced MR perfusion modalities may be used to define distinct cytogenetic subtypes of oligodendroglial neoplasms and their possible association with EGFR expression and tumor angiogenesis.	no	no	no	yes	yes	yes	Previous studies have shown that perfusion MR imaging may assess the degree of tumor angiogenesis as determined by VEGF expression in non-enhancing gliomas [17, 20]. However, VEGF is only one of the several factors involved in triggering the complex angiogenic cascade and may not be a true representative of changes in tumor blood volume. We believe that there could be multiple factors associated …	system. Conventional magnetic resonance imaging Magnetic Resonance (MR) imaging was performed on a 3 Tesla Tim Trio MR scanner (n = 16; Siemens, Erlangen, Germany) equipped with a 12-channel phased array head coil and on a 1.5-T clinical MR system (n = 14	Unclear	Unclear	Unclear	Low	The cDNAs generated for the conventional RT-PCR were also used to quantify mRNA expression of VEGF, wild type EGFR, CD31 (PECAM), and CD105 (Endoglin) using Taqman Fast Universal Master Mix in probe-based Realtime RT-PCR assay (Applied Biosystems, Austin,	Yes	Unclear	Low	Unclear	Unclear
943	Hong	Radiogenomic correlation in lung adenocarcinoma with epidermal growth factor receptor mutations: Imaging features and histological subtypes	2016	26787602	http://www.ncbi.nlm.nih.gov/pubmed/26787602	250	118	132	63	lung	Lung adenocarcinoma	pathology confirmed	PET, CT	FDG-PET	yes	no	yes	no	semi-quantitative	Consensus	no treatment received	NA	yes	yes	no	PCR	DNA	DNA small nucleotide variant	EGFR mutation	The presence of EGFR mutation (exons 18–21) is an important prognostic factor for predicting the response to EGFR tyrosine kinase inhibitors (TKIs), such as gefitinib and erlotinib.	In conclusion, GGO proportion in adenocarcinomas with EGFR mutation was significantly higher than that in adenocarcinomas without EGFR mutation, and the absence of GGO on CT was an independent predictor of negative EGFR mutation.	no	no	no	yes	no	yes	GGO proportion in adenocarcinomas with EGFR mutation was significantly higher than that in adenocarcinomas without EGFR mutation, and the absence of GGO on CT was an independent predictor of negative EGFR mutation. Mutations at exon yes9 or 2yes were the two major subtypes in adenocarcinomas and showed a higher GGO proportion than that in EGFR wild-type tumours.	CT image acquisition and interpretation All patients underwent a CT scan within 30 days prior to surgery (range, 1–27 days; median, 12 days). The CT examinations were performed with one of three scanners (iCT, Brilliance 64, or Mx-8000 IDT; Philips Medica	Yes	Yes	Low	Low	Resected surgical specimens were cut at 3-mm intervals and fixed in 10 % buffered formalin. All sections were embedded in paraffin, and stained with haematoxylin and eosin for histological examination. A board-certified pathologist (J.H.C., with 20 years’	Yes	Unclear	Low	Low	Unclear
1057	Kanas	Learning MRI-based classification models for MGMT methylation status prediction in glioblastoma	2017	28254081	http://www.ncbi.nlm.nih.gov/pubmed/28254081	86	59	27	58	diffuse glioma	Glioblastoma	NA	MR	FLAIR	no	yes	no	no	semi-quantitative	Vasari, consensus	no treatment received	NA	yes	yes	yes	Illumina DNA methylation probes and Illumina HumanMethylation27 and HumanMethylation450 BeadChip platforms.	NA	DNA methylations status	MGMT methylation	Recent molecular studies have demonstrated that the methylation status of the O6 methylguanine-DNA methyltransferase (MGMT) gene promoter is a predictor of response to temozolomide and a prognostic indicator of survival time in patients with temozolomide-treated GBM	The relationship between volumetric, morphological, and locational MRI variables with MGMT methylation status was analyzed for GBM patients, as a first step towards developing a noninvasive diagnostic technique that may be valuable when tissue-based sampling is inconclusive or not feasible. Although the achieved accuracies are not high enough for clinical utility, the results imply that preoperat…	no	no	no	yes	yes	no	NA	The Cancer Genome Atlas (TCGA) and corresponding pretreatment MRI data available in The Can- cer Imaging Archive (TCIA) were included in the study. Because TCGA and TCIA are publicly available databases that contain no link- age to patient identification,	Yes	Unclear	Low	Low	Genomic data had been obtained with Illumina DNA methyla- tion probes and Illumina HumanMethylation27 and HumanMethy- lation450 BeadChip platforms. MGMT methylation status was de- termined using level 3 beta values for Illumina DNA methylation probes MGMT	Yes	Unclear	Low	Low	Unclear
1212	Narang	Tumor vascular leakiness and blood volume estimates in oligodendrogliomas using perfusion CT: An analysis of perfusion parameters helping further characterize genetic subtypes as well as differentiate from astroglial tumors	2010	20680399	http://www.ncbi.nlm.nih.gov/pubmed/20680399	21	9	12	46	diffuse glioma	Glioma (grade II, III)	pathology comfirmed	CT-PWI	NA	no	no	yes	no	semi-quantitative	Consensus	no treatment received	NA	NA	yes	NA	PCR	DNA	DNA loss of heterozygosity/chromosome loss	1p/19q LOH	Loss of heterozygosity (LOH) on the long arm (designated ‘‘q’’) of chromosome 19 and the short arm (designated ‘‘p’’) of chromosome 1 has been described as a molecular marker of chemosensitivity and prognosis in oligodendrogliomas [7]. Oligodendroglial neoplasms with the -1p/-19q genotype are more indolent with longer survival and increased therapeutic responsiveness than those with intact 1p/19q	Similarly, 1p19qLOH OGs show slightly higher CBV and lower PS as compared to 1p19q intact OGs which probably is due to difference in tumor vasculature and can hence, also help explain the difference in chemosensitivity of the two subgroups.	no	no	no	yes	yes	yes	However, there are no studies comparing the degree of VEGF expression or angiogenesis in higher grade OGs with that of higher grade astroglial tumors. Histopathology is the gold standard in characterization of glial tumors, however; histopathologic findings can be inaccurate especially when only partial tumor resection is performed and also limited biopsy specimens obtained using stereotactic tec…	PCT technique PCT studies were performed on 64-slice (VCT; GE Medical Systems, Milwaukee, WI) multi-detector row CT scanner. A low radiation dose non-contrast CT head study was done to localize the ROI before obtaining a perfusion scan. For the perfusion	Unclear	Unclear	Low	Low	Apart from routine grading, staining and parameters, allelic loss was assessed by PCR assay in Normal DNA (baseline)/Tumor DNA pairs using 3 markers at both 1p and 19q. The 3 markers on 1p were D1S548, D1S1592, and D1S552 (with D1S468, D1S1612, and D1S496	Yes	Unclear	Low	Low	Yes
1279	Lovinfosse	18F-FDG PET/CT imaging in rectal cancer: Relationship with the RAS mutational status	2016	27146067	http://www.ncbi.nlm.nih.gov/pubmed/27146067	151	95	56	65.8	colorectal	Rectal cancer	pathology confirmed	PET, CT	NA	yes	no	yes	no	semi-quantitative	NA	no treatment received	no	yes	yes	no	PCR, pyrosequencing	DNA	DNA small nucleotide variant	KRAS, NRAS, BRAF mutations	Thus, targeted treatments with anti-EGFR monoclonal antibodies (cetuximab and panitumumab) are recommended only for metastatic patients whose tumours do not harbour mutations of KRAS or NRAS, also called “wild-type” tumours (WT).	Although rectal cancers with KRAS or NRAS mutations display a significantly higher glucose metabolism than wild-type cancers, the accuracy of currently available quantitative metrics extracted from 18F-FDG PET/CT is not as such as the technique could play a meaningful clinical role.	no	no	no	yes	no	no	NA	Fluorine-18 fludeoxyglucose positron emission tomography/CT acquisition All patients underwent 18F-FDG PET/CT before any treatment for tumoral staging or target volume delineation, within a median time interval of 27 days (range: 1–87 days) of the sample.	Yes	Unclear	Low	Unclear	All sample specimens analyzed were retrieved from the biobank of our institution, where they were kept for scientific research after patients provided their informed consent. These samples were obtained prior to any treatment from biopsies in 144 patients	Yes	Unclear	Low	Low	Unclear
1311	Mai	Association between magnetic resonance imaging patterns and baseline disease features in multiple myeloma: analyzing surrogates of tumour mass and biology	2016	26767378	http://www.ncbi.nlm.nih.gov/pubmed/26767378	164	NA	NA	NA	other/not specified	Multiple mylenoma	NA	MR	NA	no	yes	no	no	qualitative	Consensus	no treatment received	no	no	yes	no	FISH	deletion 17p, translocation t(4;14) and gain 1q21 > 3 copies	DNA copy number	NA	NA	Baseline disease characteristics and biological features of MM are differentially pronounced in the evaluable MRI patterns: A diffuse infiltration pattern is associated with a poor prognosis and features of advanced disease as well as surrogates of high tumour burden.	no	no	no	yes	no	no	NA	Imaging protocol and analysis Whole-body MRI was performed without the administration of contrast agent on two similar 1.5 Tesla MRI units (Magnetom Avanto, Siemens Healthcare, Erlangen, Germany, duration of MRI scan: approximately 30–45 minutes) and incl	Unclear	Unclear	Unclear	Unclear	As previously described, cytogenetic analyses identifying adverse CA (deletion 17p, translocation t(4;14) and gain 1q21> 3 copies) were performed according to local standards using interphase in-situ hybridization (iFISH) [14].	Yes	Unclear	Low	Low	Unclear
1505	Rundle-Thiele	Using the apparent diffusion coefficient to identifying MGMT promoter methylation status early in glioblastoma: Importance of analytical method	2015	26229673	http://www.ncbi.nlm.nih.gov/pubmed/26229673	32	24	8	NA	diffuse glioma	Glioblastoma	pathology comfirmed	MR	CE, DWI, FLAIR	no	yes	no	no	quantitative	NA	no treatment received	NA	NA	yes	NA	PCR	NA	DNA methylation status	MGMT promoter methylation	MGMT is an enzyme-like DNA protein which confers cellular resistance to alkylating agents effective in GBM such as temozolomide (TMZ)1 by removing the methyl adduct from the O6-position of guanine and subsequently preventing lethal DNA cross-link formation	The findings of this study corroborate previous reports that elevated minimum ADC values and/or lower mean ADC values as determined by histogram analysis of DW images is associated with MGMT promoter methylation status.	no	no	no	yes	yes	no	NA	Tool). Imaging protocols MRI studies were acquired within 48 h before tumour resection. MRI scans were acquired using a 3T Siemens TimTrio (Siemens, Erlangen, Germany). Routine diagnostic scans were supplemented with a CE T1-weighted MRI acquired with a M	Yes	Yes	Low	Low	Molecular analysis Molecular analyses were performed on freshly frozen tissue obtained during tumour resection. MGMT promoter methylation status was assessed by methylationspecific PCR (Qiagen, Valencia, CA) as per the assay manufacturer’s instructions.	Unclear	Unclear	Unclear	Unclear	Unclear
1519	Park	Imaging characteristics of driver mutations in EGFR, KRAS, and ALK among treatment-naïve patients with advanced lung adenocarcinoma	2016	27518729	http://www.ncbi.nlm.nih.gov/pubmed/27518729	265	143	122	62.1	lung	Lung adenocarcinoma (advanced)	pathology confirmed	CT	NA	no	no	yes	no	qualitative	Definitions, consensus	no treatment received	NA	no	yes	no	PCR	NA	DNA small nucleotide variant, DNA translocation	EGFR mutations, KRAS mutations, ALK rearrangements	For example, EGFR-tyrosine kinase inhibitors, such as gefitinib, erlotinib, or afatinib, have significant benefits in patients with EGFR mutations. Furthermore, one trial of crizotinib reported a remarkable response rate and prolonged progression free survival among patients with ALK-positive non-small cell lung cancer (NSCLC).	Patients with ALK-positive lung adenocarcinoma tended to present with lymphadenopathy, extranodal invasion, and lymphangitis. In contrast, patients with EGFR-positive lung adenocarcinoma tended to present with GGO, and patients with KRAS-positive lung adenocarcinoma tended to present with a solid tumor that had limited tendency to metastasize to the lung and pleura.	no	no	no	yes	yes	no	NA	Computed tomography Radiological findings from the initial diagnosis were retrospectively analyzed for each molecular subtype. Computed tomography (CT) was performed using 10-mm, 7-mm, 5-mm, or 2-mm of collimation, and all CT scans were reviewed to evalua	Unclear	Yes	Low	Unclear	Mutation analysis was performed to detect EGFR mutations, KRAS mutations, and ALK rearrangements. The mutation statuses of EGFR, KRAS, and ALK in fresh frozen tissue samples were analyzed via direct sequencing of reverse transcriptase polymerase chain rea	Yes	Unclear	Low	Low	Unclear
1582	Putora	SUVmax and tumour location in PET-CT predict oncogene status in Lung cancer	2016	27855379	http://www.ncbi.nlm.nih.gov/pubmed/27855379	81	39	42	NA	lung	Non-small cell lung cancer	NA	PET, CT	FDG-PET	yes	no	yes	no	NA	NA	no treatment received	NA	yes	yes	no	PCR, cyto-Light SPEC ALK Dual Color-Probe	DNA	DNA small nucleotide variant, DNA translocation	EGFR mutations, ALK rearrangements	Anaplastic lymphoma kinase (ALK) rearrangement and epidermal growth factor receptor (EGFR) mutation represent important subsets of non-small cell lung cancer (NSCLC), which are targetable by tyrosine kinase inhibitors (TKI).	High SUVmax and central primary tumour location are associated with a higher likelihood of ALK rearrangement while a peripheral tumour location favours the presence of an EGFR mutation.	yes	no	no	yes	yes	yes	Our findings of a more aggressive tumour biology of ALK+ NSCLC are supported by previous observations: ALK+ NSCLC tends to occur in younger patients and those with more advanced disease while this relationship has not been reported for EGFR+ NSCLC [26, 27]. Furthermore, in the majority of Western ALK+ patients, histology shows tumour cells with a solid or sheet-like pattern whereas predominantly …	PET-CT Imaging From 2006 to August 2011, a GE Discovery STE PET-CT system (GE Healthcare, Chicago, IL, USA) was used, which was replaced by a GE Discovery PET/CT 690 VCT (GE Healthcare) thereafter maintaining the same procedure. Fasting time was at least	Unclear	Yes	Unclear	Unclear	EGFR Mutation Testing Sections (4 μm) of formalin-fixed paraffin-embedded tissue with 􀋰 50% of neoplastic cells or cytological slides with adequate samples (tumour cell aggregates without erythrocytes) were manually micro-dissected. After standardised am	Yes	Unclear	Low	Low	Unclear
1586	Qiang	Association between histopathological subtype, 18F-fluorodeoxyglucose uptake and epidermal growth factor receptor mutations in lung adenocarcinoma	2016	26998075	http://www.ncbi.nlm.nih.gov/pubmed/26998075	97	50	47	NA	lung	Lung adenocarcinoma	pathology confirmed	PET,CT	FDG-PET	yes	no	yes	no	semi-quantitative	NA	no treatment received	NA	yes	yes	no	PCR	DNA	DNA small nucleotide variant, DNA translocation	EGFR mutation	During the past 10 years, targeting the epidermal growth factor receptor (EGFR) pathway has become the mainstream of treatment for advanced lung ADC. The identification of the association between histology and EGFR status becomes clinically relevant when choosing which patients may receive properly targeted therapies.	In conclusion, SUVmax and EGFR mutations were associated with lung ADC patients stratified according to the IASLC/ATS/ERS classification. Overall, SUVmax has the potential to be a useful marker in stratifying pre-operative patients with lung ADC and identifying EGFR mutations.	no	no	no	yes	no	yes	In terms of the molecular mechanism underlying the association between SUVmax and EGFR mutation, the SUVmax is significantly associated with the expression of glucose transporter-yes (GLUT-yes) in lung cancer, and overexpressed GLUT-yes is indicative of the increasing proliferative activity, energy requirements and aggressive behavior of cells.	Integrated 18F‑FDG PET‑CT. 18F‑FDG PET‑CT was performed using an integrated PET‑CT scanner (GE Discovery ST; GE Healthcare Life Sciences, Chalfont, UK). All patients with a pre‑scan glucose level of >200 mg/dl fasted for 6 h prior to the PET/CT scan, foll	Unclear	Unclear	Unclear	Unclear	Detection of EGFR mutations. EGFR mutations were detected by the amplification refractory mutation system (ARMS), as previously described (17). ARMS analysis was conducted using an AmoyDx® EGFR Mutations Test kit (Amoyx Diagnostics, Co., Ltd., Xiamen, Chi	Yes	Unclear	Low	Low	Yes
1718	Tateishi	MRI features of extraskeletal myxoid chondrosarcoma	2005	16220270	http://www.ncbi.nlm.nih.gov/pubmed/16220270	19	12	7	53	other/not specified	Extraskeletal myxoid chondrosarcoma	pathology comfirmed	CT, MR	CE	no	yes	yes	no	qualitative	Definitions, consensus	no treatment received	NA	NA	yes	NA	RT-PCR, FISH	RNA	DNA translocation	Translocations: EWS-CHN t(9;22) (q22;q12), TAF2N-CHN t(9;17) (q22;q11), TFG-TCH t(3;9) (q11;q22), NOS (not ontherwise specified translocations)	These variants were derived from independent chromosomal translocations and the resultant fusion genes. The identification of the highly specific balanced chromosomal rearrangement in EMC assists a specific diagnosis at molecular level.	Characteristic imaging features of EMC are multi-nodular soft-tissue masses, presenting predominantly hyper-signal intensity on T2-weighted MR images and heterogeneous enhancement after administration of contrast material. Peripheral enhancement was seen more frequently in tumors with the EWS-CHN variant than in those with other cytogenetic variants. Tumors with TAF2N-CHN or TFG-TCH variants show…	no	no	no	yes	yes	no	NA	Radiologic studies of each lesion were reviewed by two radiologists, with consensus, and included CT, with (n=4) and without (n=15) contrast material enhancement, and MRI with high-field (1.5-T) units in all patients. T1- weighted and T2-weighted images w	Unclear	Unclear	Low	Low	For reverse-transcribed polymerase chain reaction (RTPCR) analysis, frozen tissues were available from 18 patients. The RNA was reverse transcribed, and the samples were then subjected to protein chain reaction (PCR) amplification using primers: CCCACTAGT	Unclear	Unclear	Unclear	Unclear	Yes
1820	Veltman	Breast tumor characteristics of BRCA1 and BRCA2 gene mutation carriers on MRI	2008	18270717	http://www.ncbi.nlm.nih.gov/pubmed/18270717	58	NA	0	58	breast	Breast cancer	pathology comfirmed	MR, Mammogram	MRI-CE	no	yes	no	yes	qualitative	Consensus	NA	no	NA	yes	NA	NA	NA	DNA small nucleotide variant	BRCA1 or BRCA2 mutation carrier (BRCA-MC)	BRCA1 and BRCA2 are the most well known gene mutations responsible for an increased risk for developing breast cancer. A BRCA1 or BRCA2 mutation carrier (BRCA-MC) has approximately a 3% risk of getting breast cancer before the age of 30. This risk increases to almost 50% when she reaches the age of 50 and becomes 50–80% at the age of 70	We conclude that in BRCA-MC malignant lesions frequently have morphological characteristics that are commonly seen in benign lesions, like a rounded morphology or a sharp delineation. This applies for both mammography and MRI. However, the possibility of MRI to evaluate the enhancement pattern and enhancement kinetics of lesions enables the radiologist to detect characteristics suggestive for a m…	no	no	no	no	yes	yes	The association of rim-enhancement (Fig. 1) with central necrosis or insufficient microvessel growth can be an indicator for the growth rate of tumors. Jimenez and coworkers have described centrally necrotizing carcinomas to have an accelerated clinical course and early systemic metastasis [28]. An accelerated growth rate can be associated with a high MAI (Mitotic Activity Index). In this study, …	measurement. MRI investigations were performed on a 1.5-Tesla system with a double breast coil (Magnetom Vision, Sonata or Symphony, Siemens, Erlangen, Germany). In the scanning, we used a coronally orientated three-dimensional fast low-angle shot (FLASH	Yes	Yes	Low	Low	All available (35) BRCA-MCs with a biopsy-proven malignancy, imaged with MRI for screening [9] or preoperative evaluation in the period from July 2000 until November 2006, were included in the study: 23 BRCA1 carriers and 12 BRCA2 carriers.	Unclear	Unclear	Unclear	Unclear	Unclear
1976	Wang	Clinical and CT characteristics of surgically resected lung adenocarcinomas harboring ALK rearrangements or EGFR mutations	2016	27776643	http://www.ncbi.nlm.nih.gov/pubmed/27776643	107	38	69	NA	lung	Lung adenocarcinoma	pathology confirmed	CT	NA	no	no	yes	no	semi-quantitative	Consensus	no treatment received	NA	yes	yes	no	Database	NA	DNA small nucleotide variant, DNA translocation	EGFR mutation, ALK rearrangement	For example, the discovery that epidermal growth factor receptor (EGFR) mutations are effective targets for EGFR tyrosine kinase inhibitors (TKIs) has revolutionized therapeutic strategies. More recently, the fusion oncogene of echinoderm microtubule-associated protein like 4 (EML4) and anaplastic lymphoma kinase (ALK) was newly identified in a subset of non-small cell lung cancer (NSCLC), primar…	Inconclusion,patients withlung adenocarcinomaharboringALK rearrangements appeared to have younger age and CT characteristics of solid pattern and more distant lymphadenopathy compared with those with EGFR mutations.	no	no	no	yes	no	no	NA	characteristicsChest CT examinations were performed before surgery by usingone of three multi-detector CT systems: Somatom Sensation 64(Siemens Medical Solutions, Forchheim, Germany), Light speed 16,and Discovery CT750 HD (GE Healthcare, Milwaukee, WI, US	Yes	Yes	Low	Low	We searched our database for those patients who had surgicalresection for primary lung cancer and undergone both ALK fusionand EGFR mutation detection at our institution between January2014 and July 2015.	Unclear	Unclear	Unclear	Unclear	Unclear
2052	Ahn	Prediction of methylguanine methyltransferase promoter methylation in glioblastoma using dynamic contrast-enhanced magnetic resonance and diffusion tensor imaging	2014	24949678	http://www.ncbi.nlm.nih.gov/pubmed/24949678	43	25	18	58	diffuse glioma	Glioblastoma	pathology comfirmed	MR	DCE, DTI	no	yes	no	no	semi-quantitative	Definition, interobserver agreement	no treatment received	NA	NA	yes	NA	PCR	NA	DNA methylation status	MGMT promoter methylation	Methylguanine methyltransferase (MGMT) is a key enzyme in DNA repair because it removes alkyl groups from the O6 position of guanine, an important site of DNA alkylation.7 Epigenetic silencing of the MGMT gene by promoter methylation is associated with low levels of MGMT proteins and consequently reduces DNA repair activity against alkylating agents.16,19 Therefore, glioblastoma with MGMT promote…	Transfer constant (Ktrans) of DCE-MRI may serve as a potential imaging biomarker to predict MGMT methylation status preoperatively in glioblastoma.	no	no	no	yes	yes	yes	High-grade tumors with a higher proportion of immature vessels from neoangiogenesis have increased endothelial permeability, which facilitates the transfer of contrast agents from plasma into the extracellular space. Therefore, one might expect that glioblastomas with MGMT methylation, which have been well documented to have a better prognosis, would demonstrate less ag-gressive features and henc…	Image Acquisition Preoperative MR images were obtained using a 3.0-T system (Achieva, Philips) and an 8-channel SENSE head coil. The preoperative evaluation MRI protocol included the following conventional sequences: pre- and postcontrast T1-weighted imag	Yes	Unclear	Low	Low	MGMT methylation status was assessed with methylation-specific polymerase chain reaction.	Unclear	Unclear	Unclear	Unclear	Unclear
2060	Yang	EGFR L858R mutation is associated with lung adenocarcinoma patients with dominant ground-glass opacity	2015	25582278	http://www.ncbi.nlm.nih.gov/pubmed/25582278	788	370	419	NA	lung	Lung adenocarcinoma	pathology confirmed	CT	NA	no	no	yes	no	semi-quantitative	NA	no treatment received	NA	yes	yes	no	PCR	DNA	DNA small nucleotide variant, DNA translocation	EGFR mutations, KRAS mutations, ALK rearrangements	Adenocarcinomas exhibit distinct genomic changes that can be classified into clinically relevant molecular subsets according to EGFR, KRAS, and EML4-ALK status. Specific mutations in these genes induce differential tumor sensitivities to targeted therapeutic agents.	In conclusion, it is important that we understand GGO lesions of lung adenocarcinoma to identify molecular biomarkers. GGO volume, solid volume and diameter were correlated with EGFR mutation. We also found GGO volume percentages were significantly higher in lepidic predominant adenocarcinomas, including AAH/AIS, minimally invasive adenocarcinoma, and lepidic predominant invasive adenocarcinoma, …	no	no	no	yes	no	no	NA	All patientsincludedinthisstudyhadundergonechestCT for preoperativestaging,whichhadbeenconductedwithin1 month priortosurgery.CTimagingwasperformedonCTsystems (SIEMENSSomatomDefinitionAS,SiemensMedicalSystems,Erlan- gen, Germany)byusingthefollowingtechniqu	Unclear	Unclear	Unclear	Unclear	Genomic DNAandtotalRNAwereextractedfromFreshtissues using QIAampDNATissueKitandRNeasyKit(Qiagen,Germany), respectively. Mutationsof EGFR, KRAS and rearrangementof EML4- ALK were detectedusingcommerciallyavailablekitsfromAmoy Diagnostics (Xiamen,China).All	Yes	Unclear	Low	Low	Unclear
2085	Aoki	Adenocarcinomas with predominant ground-glass opacity: correlation of morphology and molecular biomarkers	2012	22653188	http://www.ncbi.nlm.nih.gov/pubmed/22653188	25	10	15	65.1	lung	Lung adenocarcinoma	pathology comfirmed	CT	NA	no	no	yes	no	qualitative	Definitions, consensus	no treatment received	NA	NA	yes	NA	PCR, Immunohistochemistry	DNA	DNA small nucleotide variant	EGFR (exon 19 and 21), KRAS (exon 2)	Epidermal growth factor receptor (EGFR) and K-ras are the most frequently mutated oncogenes in lung adenocarcinoma, and their mutations are thought to play a role in tumor cell proliferation and differentiation, as well as a role in tumor angiogenesis (6,7). EGFR mutations occur in early lung adenocarcinoma and atypical adenomatous hyperplasia, whereas atypical adenomatous hyperplasia with K-ras …	Lung adenocarcinomas with a dominant GGO often possess EGFR mutations. Interval changes in the solid component may be related to p53 inactivation.	no	no	no	yes	yes	no	NA	CT Scanning and Image Analysis Whole-lung CT images were obtained with a 16–detector row CT scanner (Aquilion 16; Toshiba Medical Systems, Otawara, Tochigi, Japan) by using the following technique: 2.0-mm section width with 2.0-mm reconstruction interval,	Unclear	Yes	Low	Low	Surgical specimens were placed alongside the final CT images and used for all molecular analyses. Genomic DNA was extracted and purified from fresh frozen specimens or formalin-fixed paraffin blocks of tumor tissues. Exons 19 and 21 of the EGFR gene and e	No	Unclear	Unclear	Unclear	Unclear
2086	Zakrzewski	Transcriptional profiles of pilocytic astrocytoma are related to their three different locations, but not to radiological tumor features	2015	26497896	http://www.ncbi.nlm.nih.gov/pubmed/26497896	86	55	31	7	other/not specified	Paediatric pilocytic astrocytoma	pathology comfirmed	MR	NA	no	yes	no	no	qualitative	Definitions	no treatment received	NA	no	no	yes	microarray	RNA	Gene expression	whole genome	NA	In our comprehensive study we showed the differences between pilocytic astrocytoma of different locations and pointed out the heterogeneity of a tumor coming from the supratentorial region (Table 5). We may state that gene expression profile in pilocytic astrocytomas is connected only with tumor location, which suggests a different origin of PA arising within various anatomical brain structures	no	no	no	yes	no	no	NA	In all patients, preoperative MRI scans with and without contrast administration were obtained. For assessing the radiological features of tumors, we adopted the classification of radiological subtypes of PA proposed by Pencalet et al., commonly used in a	Unclear	Unclear	Unclear	Unclear	cRNA synthesis and hybridization 250 ng RNA of each sample selected for array analysis (50 cases) was used for cDNA and subsequent cRNA synthesis (GeneChip® 3′ IVT Expression Kit, Affymetrix). The amplified and biotinylated complementary RNA (cRNA) was pu	Yes	Unclear	Low	Low	Unclear
2087	Zang	Association between microRNA-125a rs12976445 C>T polymorphism and 18F-fluorodeoxyglucose (18FDG) uptake: Clinical and metabolic response in patients with non-small cell lung cancer	2016	27814341	http://www.ncbi.nlm.nih.gov/pubmed/27814341	169	105	64	NA	lung	Non-small cell lung cancer	NA	PET, CT	FDG-PET	yes	no	yes	no	semi-quantitative	NA	no treatment received	NA	yes	yes	no	PCR	RNA	gene expression	microRNA-125a rs12976445	One polymorphism (rs12976445) has been reported to be able to undermine the processing of the mature miR-125a and decrease the expression level of miRNA.	In this study, we discovered that rs12976445 TT genotype was implicated with a lower uptake rate of FDG	no	no	no	yes	yes	yes	A lower VEGF level-associated genetic variant, resulting to lower vascular density and growth, might possibly lead to lower yes8FDG uptake.	FDG PET-computed tomography All participants received a PET-CT scan before surgical intervention. Following 12 hours’ fasting, 18FDG (3.7 MBq/kg) was given intravenously. Residual radioactivity and actual injected amount were determined using dose measure	Unclear	Unclear	Unclear	Unclear	Salt precipitation method was applied to extract genomic DNA from peripheral blood samples. Single nucleotide extension was performed using a SNaPshot Multiplex System (Thermo Fisher Scientific). The chromosome segment covering the SNP was first amplified	Yes	Unclear	Low	Low	Unclear
2098	Ashraf	Identification of intrinsic imaging phenotypes for breast cancer tumors: preliminary associations with gene expression profiles	2014	24702725	http://www.ncbi.nlm.nih.gov/pubmed/24702725	56	NA	56	NA	breast	Breast cancer	pathology comfirmed	MR	DCE-MRI	no	yes	no	no	semi-quantitative	NA	NA	yes	yes	yes	yes	PCR	RNA	gene expression	Oncotype DX gene module recurrence score	The output of Oncotype DX is a continuous score that predicts the likelihood of recurrence 10 years after treatment (low risk, ,18; medium risk, 18–31; high risk, .31).	Intrinsic imaging phenotypes exist for breast cancer tumors and correlate with recurrence likelihood as determined with gene expression profiling. These imaging biomarkers could ultimately help guide treatment decisions	no	no	no	yes	yes	no	NA	1). All DCE MR imaging data, which were obtained with T1-weighted sequences before and after contrast material administration, were analyzed. Women were imaged prone with a 1.5-T unit (LX Echo, GE Healthcare, Little Chalfont, England; or Sonata, Siemens,	Unclear	NA	Low	Low	We identified 284 women with estrogen receptor–positive invasive breast cancer who underwent assay with a validated gene expression assay (Oncotype DX; Genomic Health, Redwood City, Calif) as part of standard care at our institution from 2005 to 2010. Onc	Unclear	Unclear	Unclear	Unclear	Unclear
2118	Barajas	Glioblastoma multiforme regional genetic and cellular expression patterns: influence on anatomic and physiologic MR imaging	2010	20093527	http://www.ncbi.nlm.nih.gov/pubmed/20093527	12	7	5	57.75	diffuse glioma	Glioblastoma	pathology comfirmed	MR	DW, DSC	no	yes	no	no	semi-quantitative	NA	no treatment received	NA	NA	yes	NA	Microarray	RNA	gene expression	Whole genome	NA	Our findings suggest that the heterogeneous genetic and cellular expression patterns within GBM, in part, influence anatomic and physiologic MR imaging.	yes	no	yes	yes	no	yes	In our study, we directly correlated MR imaging findings with clinically important histopathologic and molecular genetic markers of cellular mitosis and angiogenesis, possibly providing biologic and molecular correlates for much of the structural, physiologic, and functional information encoded within the MR images of GBM.	All patients underwent preoperative anatomic and physiologic MR imaging with a 1.5-T Signa Horizon MR imager (GE Medical Systems, Milwaukee, Wis). All DW and DSC MR images were acquired by following the same imaging protocols. For axial DW imaging, the im	Yes	NA	Low	Low	Microarray Analysis Sample preparation, labeling, and array hybridizations were performed in accordance with standard protocols ( 46,47 ). Total RNA quality was assessed with a Pico Chip on an Agilent 2100 Bioanalyzer (Agilent Technologies, Palo Alto, Cal	Yes	Unclear	Low	Low	Unclear
2168	Blanchet	18F-FDG PET/CT as a predictor of hereditary head and neck paragangliomas	2014	24422786	http://www.ncbi.nlm.nih.gov/pubmed/24422786	60	21	39	NA	pheochromocytomas or paragangliomas	Paragangliomas hereditary head and neck	pathology comfirmed	PET, CT	FDG-PET	yes	no	yes	no	semi-quantitative	NA	no treatment received	NA	NA	yes	NA	NA	NA	germline mutation	SDHx (SDHB, SDHC, SDHD) germline mutation	The association map also enabled systematic mapping of a predetermined group of genes to their corresponding imaging traits. Previously, a group4 working with the same tumors imaged in this study identified expression variation in a group of 91 genes that was associated with microscopic venous invasion, a well-established sign of poor prognosis9that is extremely difficult to predict using convent…	Our results suggest that 18F-FDG in HNPGLs, in addition to its qualitative information (detection and localization of tumour), provides quantitative information relevant for understanding the tumour biology and predicting the patient’s genotype.	no	no	no	yes	yes	yes	In this study, we found that increased 18F-FDG uptake (expressed as SUVmax or SUV ratio) was associated with the presence of SDHx mutations. In symp-PGLs, Timmers et al. found a similar pattern, in which the SUVmax in nonmetastatic PGLs for hereditary tumours related to the SDHB, SDHD and VHL mutations was statistically significantly higher than for hereditary tumours related to MEN2 and NF1 muta…	All patients fasted for a minimum of 6 h prior to intravenous injection of 18F-FDG (4–5 MBq/kg), and blood glucose levels were measured just before injection to ensure a value below 200 mg/dL. Scanning began 60 min (65 min _x0003_ 10 min) following tracer injec	Yes	No	Low	Low	genetic screening was performed for SDHB, SDHC, SDHD, VHL, SDHAF2, TMEM127 and MAX.	Unclear	Unclear	Unclear	Unclear	Unclear
2216	Brisson	MRI characteristics of lipoma and atypical lipomatous tumor/well-differentiated liposarcoma: retrospective comparison with histology and MDM2 gene amplification	2012	22987247	http://www.ncbi.nlm.nih.gov/pubmed/22987247	87	37	50	NA	other/not specified	Lipoma and atypical lipomatous tumor/well-differentiated liposarcoma	pathology comfirmed	MR	STIR	no	yes	no	no	qualitative	Definitions	NA	NA	no	yes	no	FISH	NA	DNA copy number	MDM2 amplification	A recent publication shows that in a large series of mature lipomatous tumors, MDM2 is a highly sensitive marker for ALT/WDL (Lipoma and atypical lipomatous tumor/well-differentiated liposarcoma) and that pathologists had a tendency to “overcall” lipomas.	In conclusion, using standard imaging characteristics (thick septa, nodules, and non-fatty areas) compared to histology and MDM2 amplification status, there was a high ensitivity but poor specificity for the diagnosis of these tumors due to over-diagnosis of ALT/WDL on imaging. The strongest non-imaging and imaging predictors of ALT/WDL are lesion size and presence of non-fatty areas.	no	yes	no	yes	no	no	NA	MR image analysis One radiologist, experienced in bone and soft tissue tumor MRI, without knowledge of the patient history or final pathological diagnosis, reviewed MR images of the 87 cases. A second radiologist, also blinded to patient history and final diagnosis, independently reviewed 90 % of the cases to establish interobserver reliability for the diagnosis of lipoma or ALT/ WDL using these …	Yes	Unclear	NA	Low	Histology with MDM2 gene amplification analysis Representative tissue sections from tissue blocks were examined by fluorescence in situ hybridization (FISH) using the ZytoLight SPECMDM2/CEN12 Dual Colour Probe kit (Zyto- Vision GmbH, Bremerhaven, Germany), according to the protocol provided by the manufacturer. This probe cocktail highlighted the chromosomal region of the humanMDM2gene as a green…	Yes	Unclear	Low	Low	Unclear
2258	Carillo	Relationship between tumor enhancement, edema, IDH1 mutational status, MGMT promoter methylation, and survival in glioblastoma	2012	22322613	http://www.ncbi.nlm.nih.gov/pubmed/22322613	202	114	88	56.2	diffuse glioma	Glioblastoma	pathology comfirmed	MR	CE	no	yes	no	no	qualitative	Definition, interobserver agreement	chemo or radiotherapy	NA	NA	yes	NA	DNA sequencing, PCR	DNA	DNA small nucleotide variant, DNA methylation status	MGMT methylation status, IDH1 mutation status	Mutations in the citric acid cycle enzyme IDH1 have recently been implicated in gliomagenesis and are found in approximately 70%–80% of secondary glioblastomas but are much more rare (<10%) in primary GBMs.4⇓⇓⇓–8IDH1 mutations are associated with a distinct gene expression profile9 (in particular, the proneural subset of malignant gliomas) and are considered an independent prognostic indicator in…	Standard MR imaging features may be able to accurately predict IDH1 mutational status but are poorly predictive of MGMT promoter methylation.	no	no	no	yes	yes	yes	Pope et al21com-pared gene expression in completely-versus-incompletely en-hancing tumors and found overexpression of genes associatedwith hypoxia, angiogenesis, and edema in the former. Simi-larly, Van Meter et al28and Diehn et al29examined genes thatwere differentially expressed on the basis of contrast enhance-ment and areas of central necrosis, again noting upregulationof genes associated wit…	Imaging Acquisition MR imaging was performed on 1.5T or 3T scanners and typically included axial T1-weighted (TR, 400 ms; TE, 15 ms; section thickness, 5 mm), T2-weighted fast spin-echo (TR, 4000 ms; TE, 126–130 ms; section thickness, 5 mm), and gadodiami	Yes	NA	Low	Low	Molecular Analysis MGMT promoter methylation status was available for 190 patients and was determined from formalin-fixed paraffin-embedded tissue samples, as previously described.16 IDH1 mutation was determined by genomic sequencing analysis to identify	Unclear	Unclear	Unclear	Unclear	Unclear
2322	Choi	2-hydroxyglutarate detection by magnetic resonance spectroscopy in IDH-mutated glioma patients	2012	22281806	http://www.ncbi.nlm.nih.gov/pubmed/22281806	29	NA	NA	NA	diffuse glioma	Glioblastoma	no pathology available	MR, MRS	MRS, Spectroscopy	no	yes	no	no	quantitative	NA	no treatment received	NA	yes	yes	no	gene sequencing, immunohistochemistry	DNA	DNA small nucleotide variant	IDH1 mutation, IDH2 mutation, IDH1(R132)	While the metabolic consequences and downstream molecular effects of these mutations are yet to be elucidated, their potential value as diagnostic and rognostic markers in gliomas has been established from their clear association with improved overall survival when outcomes are compared between IDH mutated and IDH wild-type tumors2,6.	Detection of 2HG correlated with mutations in IDH1 or IDH2 and with increased levels of D-2HG by mass spectrometry of resected tumor. Noninvasive detection of 2HG may prove to be avaluable diagnostic and prognostic biomarker.	no	no	no	no	yes	yes	Since 2HG is produced by all known IDH mutant enzymes, evaluation of 2HG is an alternative indirect method for determining IDH status. The finding that 2HG is present at very high levels in IDH-mutated gliomas has raised the possibility that this metabolite could be detected noninvasively by MRS. Since brain MRI is the primary modality for clinical evaluation of glioma patients, the ability to de…	Experiments were carried out on a 3T whole-body scanner (Philips Medical Systems, Best, The Netherlands). A body coil was used for radio-frequency transmission and an 8-channel head coil for reception. Data were acquired according to our published methods28. PRESS8 and scalar difference editing9 were used for measuring 2HG in brain tumors. For editing, two 20-ms Gaussian 180° pulses, tuned to 1.9…	Unclear	NA	Low	Low	IHC for detection of R132H mutation in IDH1 Paraffin sections were cut at 4 μm thickness and prepared according to standard clinical methods. The primary antibody for IDH1 R132H (Dianova Inc.) was diluted 1:20. IDH1/2 DNA Sequencing DNA was prepared from frozen tissue by standard methods or from formalin-fixed paraffin embedded (FFPE) samples according to a published method29. Primers for IDH1 an…	Yes	Unclear	Unclear	Unclear	Unclear
2340	Chung	Epidermal growth factor receptor mutation and pathologic-radiologic correlation between multiple lung nodules with ground-glass opacity differentiates multicentric origin from intrapulmonary spread	2009	19844187	http://www.ncbi.nlm.nih.gov/pubmed/19844187	24	13	11	60	lung	Lung adenocarcinoma	pathology comfirmed	CT	NA	no	no	yes	no	qualitative	definitions	NA	NA	NA	yes	NA	PCR	DNA	DNA small nucleotide variant	EGFR gene mutation (exon 18-21), K-ras gene mutation (codon 12,13 and 61)	Recently, epidermal growth factor receptor (EGFR) gene mutation has been reported to be implicated in the development of pulmonary ADC11–13 and somatic alterations in EGFR can significantly improve the clonality assessment of patients with multiple primary lung cancer.7 EGFR or K-ras mutations were frequently found in AAH, BAC, and pulmonary ADC.14 –22 Furthermore, EGFR mutations were assumed to …	This study showed that synchronous BAC and/or ADC can have different EGFR or K-ras mutational profiles suggesting these lesions arise as independent events rather than intrapulmonary spread or systemic metastasis. This has significant implication in staging and treatment. These findings might be a clue to establish guidelines of the multiple neoplastic lung nodules with GGO.	no	no	no	yes	yes	no	NA	Before the postoperative pathologic examinations, two thoracic radiologists (T.J.K. and K.W.L.) interpreted the CT images. They were not aware of the preoperative interpretation of the images or of the intraoperative gross findings. GGO is defined as hazy	Yes	NA	Low	Low	DNA Extraction Genomic DNA was extracted from paraffin-embedded tissue. After deparaffinization with xylene, tissue sections were stained with hematoxylin and eosin, and target lesions were selectively dissected to minimize any normal tissue contamination	Yes	Unclear	Low	Low	Unclear
2352	Colen	Imaging genomic mapping of an invasive MRI phenotype predicts patient outcome and metabolic dysfunction: a TCGA glioma phenotype research group project	2014	24889866	http://www.ncbi.nlm.nih.gov/pubmed/24889866	92	NA	NA	NA	diffuse glioma	Glioblastoma	no pathology available	MR	CE, FLAIR	no	yes	no	no	qualitative	Validation (Vasari)	NA	NA	NA	yes	NA	Database	mRNA, microRNA	gene expression	Whole genome	The activation of MYC facilitates the Warburg effect (aerobic glycolysis) and induces glycolysis and glutaminolysis, two typical metabolism alterations present in cancer cells [37]. It has been well known that MYC target genes are involved in the maintenance of stem cell self-renewal ability and tumorigenesis [38,39]. Furthermore, aberrant activation of MYC expression in cancers provide sufficien…	Patients with specific invasive imaging signatures of ependymal involvement, deep white matter tract involvement and tumor extension across the midline have a highly significant decrease in overall survival and an associated distinctive genomic expression signature. MYC oncogene activation and inhibition of NFKBIA was seen in class A. This is a significant finding as these pathways can have a pos…	Unknown	no	no	yes	yes	yes	Our study demonstrates for the first time imaging features that uncover and predict metabolic andmitochondrial dysfunction in GBM. FKBIA represses the NF-kB and thus signaling from the EGFR and NF-kBpathways [43]. The finding of NFKBIA inhibition in thisstudy suggests an interesting link between NF-kBpath-way and EGFR signaling in GBM (Figure 10). Furthermore, our classification screen demonstrat…	Image acquisition and analysis All images were downloaded from the NCI’s TCIA (http://cancerimagingarchive.net/) [15]. Image analysis was performed as previously published by our group [13,16]. Standard imaging parameters were used for each of the sequenc	Unclear	NA	Low	Low	Patient population and TCGA and TCIA We identified 104 (female 38: male 66; mean age 58 years; age range from 14 to 84 years) treatment-naïve GBM patients from TCGA whom had gene expression profiles and corresponding pretreatment MR imaging available in t	Unclear	Yes	Unclear	Low	Unclear
2353	Colen	Glioblastoma: imaging genomic mapping reveals sex-specific oncogenic associations of cell death	2015	25490189	http://www.ncbi.nlm.nih.gov/pubmed/25490189	99	69	30	57	diffuse glioma	Glioblastoma	pathology comfirmed	MR	CE, FLAIR	no	yes	no	no	qualitative	Consensus	NA	NA	NA	yes	NA	Database	mRNA, microRNA	gene expression	Whole genome	Overexpression of BCL2 family proteins and TP53 expression have been indicated in the cancer apoptotic machinery. Morphologic features of apoptosis include membrane blebbing and chromosomal DNA fragmentation (18).	Our results indicate sex-specific molecular determinants in the GBM microenvironment and molecular etiology of cell death. The concordant findings across a multidimensional data set strongly suggest distinct sex biology in GBM.	no	yes	no	yes	yes	no	NA	All images were downloaded from the National Cancer Institute TCIA (http:// dx.doi.org/10.7937/K9/TCIA.2014. WIJJJPLM). Image analysis was performed as previously published (27) and is described below. The 3D Slicer software, version 3.6 (www.slicer.org)	Unclear	NA	Unclear	Low	From TCGA, we identified 99 treatment- naive patients with GBM (discovery set) who had both gene and microRNA expression profiles and corresponding pretreatment MR imaging data available in TCIA. The MR imaging discovery set was validated by using a separ	Unclear	Unclear	Unclear	Unclear	Unclear
2413	Diehn	Identification of noninvasive imaging surrogates for brain tumor gene-expression modules	2008	18362333	http://www.ncbi.nlm.nih.gov/pubmed/18362333	22	NA	NA	NA	diffuse glioma	Glioblastoma	no pathology available	MR	CE	no	yes	no	no	qualitative	Definitions, consensus	no treatment received	NA	NA	yes	NA	microarray	DNA	gene expression	Whole genome	Using this information, we were able to identify potential imaging biomarkers for different classes of anti-GBM therapeutic agents, including antiangiogenesis and EGFR-based therapies.	Most notably, an ‘‘infiltrative’’ imaging phenotype was identified that predicted patient outcome. Patients with this imaging phenotype had a greater tendency toward having multiple tumor foci and demonstrated significantly shorter survival than their counterparts.	yes	yes	no	yes	yes	no	NA	MRI Image Analysis. All MRI exams were performed on a 1.5 T Signa Echospeed scanner (GE Medical Systems). The following 10 binary imaging traits were scored for each MRI study after IRB: contrast enhancement, necrosis, mass effect,pattern of T2 edema (inf	Yes	NA	Low	Low	Patient Samples and Gene-Expression Data. The details of the tissue samples and GBM gene-expression data and their analysis have been reported (3). All samples used for microarray analysis in the initial publication were from the Brain Tumor Tissue Bank a	Unclear	Unclear	Unclear	Unclear	Unclear
2424	Drabycz	An analysis of image texture, tumor location, and MGMT promoter methylation in glioblastoma using magnetic resonance imaging	2009	19796694	http://www.ncbi.nlm.nih.gov/pubmed/19796694	72 location analysis; 59 texture analysis	NA	NA	59	diffuse glioma	Glioblastoma	pathology comfirmed	MR	CE, FLAIR, texture analysis	no	yes	no	no	qualitative	Definition, consensus	no treatment received	NA	NA	yes	NA	MS-PCR	DNA	DNA methylation status	MGMT promoter methylation	Interestingly, benefit from TMZ may be predictable through a test for methylation of the O6-methylguanine-DNA methyltransferase (MGMT) gene promoter. Methylation of the MGMT promoter inhibits the repair of therapeutic DNA damage induced by TMZ rendering a drug-resistant cancer more sensitive to chemotherapy (Hau et al., 2007). For unknown reasons, MGMT is methylated (silenced) in 50% of newly dia…	Our study provides further evidence for an association between imaging features and MGMT methylation although our techniques need further refinement to accurate predict noninvasively the MGMT status in glioblastoma. Nevertheless, by using these techniques we are able to reveal subtleties not seen by an observer while moving forward towards the standardization of MR imaging analysis in gliomas.	no	no	no	yes	yes	yes	If methylation ofMGMTis an early event ingliomagenesis, a characteristic of a subset of glial cells from whichsome GBMs arise, or an epigenetic event related to a specific cellularmicroenvironment, then differences in the locations of methylatedandunmethylated tumors might be observed. For example, differentpatterns ofMGMTpromoter methylation in oligodendrocyticversusastrocytic lineage cells or i…	Image processing T2, FLAIR, and T1-weighted postgadolinium images were used for the analysis. Because imaging parameters varied across the cohort, all images were resampled to ensure a common field of view (FOV) and voxel resolution. Images were cropped a	Yes	NA	Low	Low	DNA samples MGMT promoter status was assessed by MS-PCR. GenomicDNAwas isolated from paraffin sections of tumor tissue. For each sample, 1 μg of DNA was subjected to bisulphite conversion as per the manufacturer's protocol (EZ DNA Methylation-Gold kit, Zy	Unclear	Unclear	Unclear	Unclear	Unclear
2453	Ellingson	Anatomic localization of O6-methylguanine DNA methyltransferase (MGMT) promoter methylated and unmethylated tumors: a radiographic study in 358 de novo human glioblastomas	2011	22001163	http://www.ncbi.nlm.nih.gov/pubmed/22001163	358	222	136	56.4	diffuse glioma	Glioblastoma	pathology comfirmed	MR	CE, Flair	no	yes	no	no	semi-quantitative	NA	no treatment received	NA	NA	yes	NA	MS-PCR	DNA	DNA methylation status	MGMT promoter methylation	O6-methylguanine DNA methyltransferase (MGMT) promoter methylation is a favorable prognostic factor in patients treated with temozolomide (TMZ), a chemotherapeutic agent shown to prolong survival in patients with GBM (Stupp et al., 2005). The MGMT gene is located on chromosome 10q26 and encodes a DNA-repair protein, which removes alkyl groups from the O6 position of guanine. This is thought to be…	In summary, we have demonstrated that human de novo GBMs occur in a high frequency within or contiguous with the posterior SVZ; that MGMT promoter methylated GBMs are preferentially lateralized to the left hemisphere, while MGMT unmethylated GBMs are lateralized to the right hemisphere; and that tumors near the left temporal lobe have a significantly longer overall survival compared with tumor oc…	no	no	no	yes	yes	no	NA	Data was collected on either a 1.5 T (GE LX Echospeed or GE HDx Excite; General Electric Medical Systems,Waukesha,WI; Siemens Avanto TIM Class or Siemens Sonata Maestro Class; Siemens Medical Solutions, Erlangen, Germany) or 3.0 T (Siemens Trio TIM Class	Unclear	NA	Low	Low	MGMT methylation analysis was performed by methylation-specific PCR (MSP) according to a previously published protocol (Hegi et al., 2005)withsome slightmodifications as described in another publication (Lai et al., 2010). To generate bisulfite modified D	Unclear	Unclear	Unclear	Unclear	Unclear
2454	Ellingson	Probabilistic radiographic atlas of glioblastoma phenotypes	2013	22997168	http://www.ncbi.nlm.nih.gov/pubmed/22997168	507	NA	NA	NA	diffuse glioma	Glioblastoma	pathology comfirmed	MR	T2 weighted FSE, Flair, CE	no	yes	no	no	semi-quantitative	consensus	no treatment received	NA	NA	yes	NA	PCR, FISH, Immunohistochemistry	DNA	gene expression, DNA small nucleotide variant, DNA methylation status	MGMT promoter methylation, IDH mutation, PTEN loss, PTEN deficiency, EGFR amplification, EGFR variant 3 expression, gene expression subclassification	NA	Radiographic atlases identifying the location and frequency of glioblastoma tumor occurrence for specific demographic, -omic, and interventional phenotypes can provide new insight into potential overlap between prognostic variables and may help identify niche locations for glioma cells of origin. Results from the current study suggest that tumor laterality (left versus right hemisphere) and front…	no	no	no	yes	yes	no	NA	Data were collected on either a 1.5T or 3T MR imaging scanner. Standard anatomic MR imaging sequences consisted of T2- weighted FSE or FLAIR images, and gadolinium-diethylene-triamine pentaacetic acid– (Magnevist; Berlex, Wayne, New Jersey; 0.1 mmol/kg) o	Unclear	NA	Low	Low	Molecular and Genetic Analysis MGMTmethylation analysis was performed by methylation-specific polymerase chain reaction or real-time methylation-specific polymerase chain reaction (LabCorp, Santa Monica, California), according to previously published prot	Unclear	Unclear	Unclear	Unclear	Unclear
2531	Fukui	Clinicoradiologic characteristics of patients with lung adenocarcinoma harboring EML4-ALK fusion oncogene	2012	22483782	http://www.ncbi.nlm.nih.gov/pubmed/22483782	720	357	363	64	lung	Non-small-cell lung carcinoma Lung adenocarcinoma	pathology comfirmed	CT	CT CE	no	no	yes	no	qualitative	Averaging discrepancies	NA	NA	NA	yes	NA	RT-PCR (reverse transcriptasepolymerase chain reaction), Immunohistochemistry, FISH	NA	gene fusion	EML4-ALK fusion	In 2007, the fusion oncogene of echinoderm microtubuleassociated protein like 4 (EML4) and anaplastic lymphoma kinase (ALK) was newly identified as a chimeric tyrosine kinase with accelerated activity in NSCLC [7]. In addition, ALK kinase inhibitors have been already developed and reported to suppress the growth of EML4-ALK-positive cells [8]. To date, several clinical trials for the evaluation o…	We identified younger age, no or light history of smoking, and normal serum CEA as clinical features of patients with EML4-ALK-positive lung adenocarcinoma. In addition, EML4-ALK-positive tumors exhibited a solid pattern on CT. These features may be of value in predicting for patient selection for ALK inhibition therapy in the absence of genetic screening.	no	no	no	yes	yes	no	NA	A contrast-enhanced CT scan was performed for preoperative staging in each patient. The lung was photographed with a window level of 500–700 Hounsfield unit (HU) and a window width of 1000–2000 HU as a pulmonary window setting, and with a window level of	Unclear	NA	Low	Low	EML4-ALK fusion was screened with reverse transcriptasepolymerase chain reaction (RT-PCR) and immunohistochemistry. For RT-PCR, multiplex PCR were used according to the procedures reported previously [15] with minor modification. When the chimeric transcr	Yes	Unclear	Low	Low	Unclear
2568	Gevaert	Glioblastoma multiforme: exploratory radiogenomic analysis by using quantitative image features	2014	24827998	http://www.ncbi.nlm.nih.gov/pubmed/24827998	55	NA	NA	NA	diffuse glioma	Glioblastoma	no pathology available	MR	FLAIR, CE	no	yes	no	no	semi-quantitative	consensus, validation (VASARI)	no treatment received	NA	yes	no	yes	database	NA	gene module	whole genome	Next, we selected modules that were significantly correlated with overall survival across all 426 TCGA cases	We demonstrated the use of quantitative image features in GBM and reported significant correlations with survival, VASARI image features, and molecular data.	yes	no	no	yes	no	no	NA	The MR image data sets were downloaded from the Cancer Imaging Archive in July 2012 (www.cancerimagingarchive. net) and originated from four centers (Henry Ford Hospital, University of California San Francisco, M.D. Anderson Cancer Center, and Emory Unive	Unclear	NA	Low	Low	Genomic Data Integration with Amaretto All patients had extensive molecular data available in TCGA. We used Amaretto (8,9) to integrate gene expression, DNA methylation, and copy number data into gene expression modules, thereby creating 100 coexpressed g	Unclear	Unclear	Unclear	Unclear	Unclear
2569	Gevaert	Non-small cell lung cancer: identifying prognostic imaging biomarkers by leveraging public gene expression microarray data--methods and preliminary results	2012	22723499	http://www.ncbi.nlm.nih.gov/pubmed/22723499	26	18	8	NA	lung	Non-small-cell lung carcinoma Lung adenocarcinoma	no pathology available	PET, CT	FDG-PET	yes	no	yes	no	semi-quantitative	NA	no treatment received	NA	yes	no	yes	Microarrays	RNA	gene module	Metagenes	NA	In summary, by mapping image features to gene expression data, we were able to leverage public gene expression microarray data to assess prognosis and, where available, therapeutic response, as a function of image features. Even though we focused on CT and PET images in patients with NSCLC, our methods are sufficiently general that they can be applied to other imaging modalities and diseases.	yes	no	no	yes	no	no	NA	data in 26 patients with NSCLC who underwent preoperative CT and fluorine 18 fluorodeoxyglucose (FDG) PET/CT between April 7, 2008, and May 21, 2010, and who had archived frozen tissue available for gene expression analysis (Table E1 [online]). We gathere	Unclear	NA	Low	Low	From the same patients, we retrieved frozen tissue and extracted the RNA, which was analyzed with gene expression microarrays (Illumina HT-12).	Unclear	Unclear	Unclear	Unclear	Unclear
2575	Gilbert	Cancers in BRCA1 and BRCA2 carriers and in women at high risk for breast cancer: MR imaging and mammographic features	2009	19703879	http://www.ncbi.nlm.nih.gov/pubmed/19703879	39	NA	NA	40.1	breast	Breast cancer	pathology comfirmed	MR, Mammogram	CE	no	yes	no	yes	semi-quantitative	Consensus	NA	no	NA	yes	NA	full sequencing and multiple ligation-dependent probe amplification	NA	DNA small nucleotide variant	BRCA1, BRCA2	Cancers in BRCA1 carriers are more likely to be high grade, are associated with fewer cases of ductal carcinoma in situ (DCIS), are hormone receptor negative (estrogen receptor, progesterone receptor, HER2) (6), and are depicted by using standard imaging techniques at a larger size compared with sporadic cancers in women in the normal population.	Our review of the images from prior MR imaging examinations shows that the cancers grow in size and that enhancement curves change from type 1 to type 2 or 3 and demonstrate greater signal enhancement over time. In screening highrisk women, it is essential to be vigilant about these small cancers and to maintain a high degree of suspicion.	no	no	no	no	yes	no	NA	have been published previously (12). Independent double reading of all MR images from examinations and mammograms was undertaken prospectively (13). A formal consensus reading of all images in cancer cases was undertaken by two experienced breast radiolog	Unclear	NA	Unclear	Low	Genetic testing was undertaken at a woman’s request either prior to the study or during the MARIBS trial. Women choosing not to have a gene test, who developed a breast cancer, were subsequently tested anonymously. Most women provided blood samples for fu	Unclear	Unclear	Unclear	Unclear	Unclear
2634	Gupta	Pretreatment Dynamic Susceptibility Contrast MRI Perfusion in Glioblastoma: Prediction of EGFR Gene Amplification	2014	24474262	http://www.ncbi.nlm.nih.gov/pubmed/24474262	106	59	47	66.4	diffuse glioma	Glioblastoma	pathology comfirmed	MR	DSC	no	yes	no	no	semi-quantitative	Definitions	NA	NA	NA	yes	NA	PCR, FISH	DNA, RNA	DNA copy number, DNA small nucleotide variant	EGFR amplification, EGFRvIII mutation status	The expression of EGFR, a cell membrane tyrosine kinase receptor, has been described as one in a number of mechanisms underlying the aberrant and rapid cell proliferation seen in a wide range of solid tumors, including GBM [11−13]. Furthermore, the presence of EGFRvIII, a mutant form of the EGFR receptor with deletion of exons 2 through 7 in the extracellular portion of the receptor, has been imp…	Our study demonstrates a significant association between preoperative T2* DSC MR perfusion metrics and EGFR amplification and EGFRvIII mutation status in GBM.	yes	no	yes	yes	yes	yes	We hypothesize that the EGFR amplification may also contribute to leakiness and increased capillary permeability. EGFR amplification has been asso-ciated with lower apparent diffusion coefficient measure-ments [22], high contrast-to-necrosis ratio [20], T2-bright volume-to-enclosed T1-enhancing volume ratio [21], and T2 border sharpness coefficients. The expression of EGFR amplification status ha…	DSC MRI was obtained using gradient-echo echo-planar images (repetition time/echo time = 1,000–1,200/40–50 ms, matrix = 96 × 96–128 × 128, flip angle = 60°, number of slices = 12–18). Contrast (gadopentate dimeglumine) was injected though a peripheral ven	Yes	Unclear	Low	Low	The EGFR studies were routinely performed for patients operated on at our tertiary care cancer center, as part of their histology evaluation in a Clinical Laboratory Improvement Amendments-certified pathology laboratory, provided there was sufficient tiss	Unclear	Unclear	Unclear	Unclear	Unclear
2640	Gutman	MR imaging predictors of molecular profile and survival: multi-institutional study of the TCGA glioblastoma data set	2013	23392431	http://www.ncbi.nlm.nih.gov/pubmed/23392431	75	51	24	58.2	diffuse glioma	Glioblastoma	pathology comfirmed	MR	CE, Flair	no	yes	no	no	qualitative	Validation (Vasari), interobserver agreement	no treatment received	NA	NA	yes	NA	Database	NA	DNA copy number, gene expression, DNA small nucleotide variant	Gene expression subtypes and genetic mutation status for EGFR, ERBB2, IDH1, NF1, PDGFRA, PIK3CA, PIK3R1, PTEN, RB1 and TP53.	NA	Furthermore, tumors harboring EGFR mutations were significantly larger than EGFR wild-type tumors and TP53 mutant GBMs were significantly smaller than TP53 wild-type tumors. As a group, EGFR mutant GBMs were larger than TP53 mutant tumors. We also found that EGFR copy number amplification was marginally correlated with both contrast-enhanced tumor volume and necrosis was correlated with deletion …	yes	no	no	yes	no	no	NA	For each patient, three board-certified neuroradiologists independently reviewed axial T1-weighted MR images before and after gadolinium-based contrast material administration as well as axial T2-weighted FLAIR images. Images were viewed on a workstation	Unclear	Yes	Low	Low	For purposes of molecular analysis, gene expression subtypes and genetic mutation status for TP53, PTEN, EGFR, NF1, and IDH1 were obtained from supplementary material published in Verhaak et al (18).	Unclear	Unclear	Unclear	Unclear	Unclear
2651	Halpenny	Are there imaging characteristics associated with lung adenocarcinomas harboring ALK rearrangements?	2014	25312988	http://www.ncbi.nlm.nih.gov/pubmed/25312988	127	34	93	61	lung	lung adenocarcinoma	pathology comfirmed	CT	partially CE	no	no	yes	no	qualitative	Definitions, interobserver agreement	no treatment received	NA	NA	yes	NA	NA	NA	DNA small nucleotide variant,DNA translocation	ALK reaggangements, EGFR mutation	In 2007 a clinically distinct subgroup of patients with lung adenocarcinoma were identified, whose tumors were found to harbor ALK gene rearrangements [3]. These patients account for between 2 and 7% of all patients with non-small cell lung cancer [2,4,5]. They tend to be younger than patients with non-ALK rearranged tumors, and either light or never-smokers [6]. Among light or never smokers with…	The results of this study suggest that, in the correctclinical context, the presence of large volume multifocal thoraciclymphadenopathy in a patient with lung adenocarcinoma with asolid morphology should prompt testing for ALK rearrangement.	no	no	no	yes	no	no	NA	analysisAll CTs were retrospectively reviewed in an independent fashionby 2 radiologists (D.F.H. and S.H. with 6 and 5 years of radiol-ogy experience respectively). Both readers were blinded to theALK/EGFR status and other clinical details at the time of	Yes	Unclear	Low	Low	Patientswith a pathology report documenting lung carcinoma with an ALKrearrangement and with CT images on the institutional PictureArchiving and Communication System (PACS, GE Centricity RA100)were included for analysis	Unclear	Unclear	Unclear	Unclear	Unclear
2748	Jain	Genomic mapping and survival prediction in glioblastoma: molecular subclassification strengthened by hemodynamic imaging biomarkers	2013	23238158	http://www.ncbi.nlm.nih.gov/pubmed/23238158	57	NA	NA	NA	diffuse glioma	Glioblastoma	pathology comfirmed	MR	PWI, CE	no	yes	no	no	semi-quantitative	Consensus	NA	NA	NA	yes	NA	database	NA	gene module	Verhaak and Phillips subclasses based on genomics	NA	Hemodynamic imaging biomarkers (rCBV measures) did not show any significant correlation with the various molecular subclasses using the two most commonly accepted subclassification schema of GBM but did provide important prognostic information independent of the molecular subclasses and patients with higher rCBV showed worse prognosis and poor survival.	no	no	no	yes	no	no	NA	MR Perfusion: Image Acquisition At institution 1 studies were obtained with either 1.5-T (n = 21) or 3-T (n = 14) MR imagers (Signa Excite; GE Healthcare, Milwaukee, Wis). Perfusion imaging was performed during the injection of gadopentetate dimeglumine (	Yes	Unclear	Low	Low	Verhaak and Phillips molecular classification schema were used, as determined in a recent publication by Huse et al (22).	Unclear	Unclear	Unclear	Unclear	Unclear
2749	Jain	Correlation of perfusion parameters with genes related to angiogenesis regulation in glioblastoma: a feasibility study	2011	22422183	http://www.ncbi.nlm.nih.gov/pubmed/22422183	18	13	5	57.7	diffuse glioma	Glioblastoma	pathology comfirmed	CT	CT Perfusion	no	no	yes	no	semi-quantitative	NA	NA	NA	NA	yes	NA	microarray, database	RNA	gene expression	whole genome	Among the proangiogenic genes that showed significant positive correlation with either 1 or both perfusion parameters are KDR (VEGFR-2), HIF1A, TNFRSF1A, and TIE1 and TEK/TIE2, which represent several pathways involved with angiogenesis. Of all the proangiogenic molecules, the most prominent and best-characterized is the VEGF signaling pathway, a key component in both the early and delayed phases…	Although our study is limited by small sample size, the data show that CBV and PS estimates in GBMs can correlate positively with proangiogenic genes and inversely with antiangiogenic genes; this correlation can help establish a genomic/ molecular basis for these commonly used imaging biomarkers and potentially adds to our knowledge of their immunohistologic bases	no	no	no	yes	no	yes	Tumor blood volume and permeability or leakiness estimates obtained by using dynamic contrast-enhanced imaging techniques (MR imaging or PCT) have been shown to correlate with tumor grade, prognosis, and treatment response. 10,40-44 These parameters have been shown to be imaging surrogate markers of tumor vascular attenuation and angiogenesis in gliomas,45 emphasizing their role as imaging biomar…	PCT Technique Perfusion studies were performed by using 64-section multidetector row CT scanners (VCT; GE Healthcare, Milwaukee, Wisconsin) in all patients. A low-radiation-dose noncontrast CT head study was performed to localize the ROI before obtaining	Unclear	Unclear	Low	Low	A custom 244 K Human Gene Expression Microarray (G4502A; Agilent Technologies, Santa Clara, California) was used to assess 18,407 genes in the human genome. The samples were processed by using the Universal Human Reference RNA pool (Stratgene, La Jolla, C	Unclear	Yes	Unclear	Low	Unclear
2750	Jain	Outcome prediction in patients with glioblastoma by using imaging, clinical, and genomic biomarkers: focus on the nonenhancing component of the tumor	2014	24646147	http://www.ncbi.nlm.nih.gov/pubmed/24646147	45	NA	NA	NA	diffuse glioma	Glioblastoma	no pathology available	MR	T1/FLAIR, Perfusion, T2, T2CE	no	yes	no	no	semi-quantitative	Validation (Vasari)	NA	NA	NA	yes	NA	database	NA	gene module	EGFR, PTEN, TP53, PDGFRA, Verhaak en Phillips subclasses	NA	In summary, assessment of the imaging phenotype of NER in GBM provides important prognostic information that could be complementary to clinical and genomic markers. In particular, the perfusion parameter rCBVNER is a unique prognostic marker that could help refine existing conventional prognostic models in patients with GBM.	no	no	no	yes	no	no	NA	For each patient, three of four boardcertified neuroradiologists (C.A.H., with 15 years of experience; A.F., with 22 years of experience; S.N.H., with 5 years of experience; and M.W., with 6 years of experience) independently scored the MR imaging feature	Unclear	Unclear	Low	Low	Genomic alterations were obtained, when available, for each of the 45 samples via the cBIO Genomics Portal (http://www.cbioportal.org, accessed November 21, 2012). Of these 45 samples, 41 had mutation information, 36 had copy number information, and 32 ha	Unclear	Yes	Unclear	Low	Unclear
2760	Jenkinson	Histological growth patterns and genotype in oligodendroglial tumours: correlation with MRI features	2006	16670176	http://www.ncbi.nlm.nih.gov/pubmed/16670176	86	43	43	44	diffuse glioma	Glioma (grade II, III)	pathology comfirmed	MR	CE	no	yes	no	no	qualitative	Consensus	radiotherapy or no therapy	NA	NA	yes	NA	PCR	NA	DNA loss of heterozygosity/chromosome loss	1p/19q codeletion	The 1p/19q codeletion genotype is associated with longer time to first therapy, therapeutic response to initial therapy, longer progression-free survival, response at recurrence and prolonged overall survival	Tumours with and without the 1p/19q genotype show similar cellularity transition at the radiological margin, and showed solid, mixed and infiltrative growth patterns, but infiltrative growth was more common in those with intact 1p/19q. Tumours with sharp, smooth imaging features and homogeneous signal intensity were more likely to have intact 1p/19q, which may be clinically useful in the absence …	no	no	yes	yes	no	no	NA	MRI scans were assessed by a neuroradiologist (T.S.S.), neuropathologist (D.duP.) and neurosurgeon (M.D.J.) blinded to the Oligodendroglial tumour growth patterns Brain (2006), 129, 1884–1891 1885 Downloaded from by guest on August 17, 2015 genotype of ea	Yes	Unclear	Low	Low	For each case, regions of tumour histology in biopsy specimens representative of the overall pathology diagnosis were selected for study. Laser capture microdissection was used to enrich the tumour component in the samples for analysis, and determination	Unclear	Unclear	Unclear	Unclear	Unclear
2784	Kalinina	Detection of "oncometabolite" 2-hydroxyglutarate by magnetic resonance analysis as a biomarker of IDH1/2 mutations in glioma	2012	22426639	http://www.ncbi.nlm.nih.gov/pubmed/22426639	75	NA	NA	NA	diffuse glioma	Glioma (grade II, III, IV)	pathology comfirmed	MR, MRS	MRS, High resolution magic angle spinning nuclear magnetic resonance (HRMAS NMR)	no	yes	no	no	quantitative	NA	no treatment received	NA	NA	yes	NA	PCR, Immunohistochemistry	DNA	DNA small nucleotide variant	mutations in the hotspot codons R132 (in IDH1) and R140 and R172 (in IDH2)	Interestingly, most patients with gliomas harboring IDH1/2 mutations belong to the “proneural” transcriptional subclass of gliomas [12], suggesting that patients with low- and high-grade gliomas with IDH mutations may represent a continuum of a distinct disease. These patients show overall prolonged survival, although they do not appear to respond to the current radio- and chemotherapies, highlig…	In summary, by identifying the NMR spectroscopic fingerprint of 2HG in IDH1/2 mutationbearing gliomas we demonstrate the feasibility of using NMR to detect and quantify an “oncometabolite,” 2HG, to type the genetic profile of a tumor ex vivo.	no	yes	no	no	yes	yes	Somatic mutations in the gene encoding cytosolic isocitrate dehydrogenase (IDH)1 and its mitochondrial homolog IDH2 have been recently identified in a subset of gliomas and acute myeloid leukemia [6–8]. The mutations alter the evolutionary conserved residues in the active sites of IDH1 (R132) and IDH2 (R172 and R140). These alterations impair the normal ability of IDH1/2 to convert isocitrate to …	NA	Unclear	Unclear	Low	Low	Genomic DNA was extracted from all brain tissue samples using the DNeasy Blood and Tissue Kit (Qiagen, Hilden, Germany). Open reading frames of exon 4 of IDH1 (NM_005896.2) and IDH2 (NM_002168.2) were amplified by PCR using the following primers for IDH1	Yes	Unclear	Low	Low	Unclear
2795	Karlo	Radiogenomics of clear cell renal cell carcinoma: associations between CT imaging features and mutations	2014	24029645	http://www.ncbi.nlm.nih.gov/pubmed/24029645	233	169	64	NA	kidney	Renal cell carcinoma (clear cell)	pathology comfirmed	CT	CE	no	no	yes	no	semi-quantitative	Consensus, interreader agreement	NA	NA	NA	yes	NA	Databaseç	NA	DNA small nucleotide variant	mutations VHL, PBRM1, SETD2, BAP1, KDM5C	Mutations of VHL, PBRM1, BAP1, SETD2, and KDM5C were recently found to be associated with advanced stage, advanced grade, and possibly worse cancer-specific survival (6,7).	In summary, this preliminary radiogenomics analysis of clear cell RCC revealed associations between CT features and underlying mutations that therefore warrant further investigation and validation.	no	no	no	yes	no	yes	Nodular, heterogeneous enhancement of clear cell RCC and evidence of intratumoral vasculature on contrastenhanced CT images were significantly more common among clear cell RCC with underlying VHL mutations. This may be explained by the fact that a loss of VHL function is associated with an upregulation of hypoxia-inducible factors and an overexpression of angiogenic factors such as vascular endot…	CT Image Acquisition and Analysis Of 233 pretreatment, contrast-enhanced CT studies, 65.2% (152) had been performed at our institution and 34.8% (81) were performed at outside institutions. Through our picture archiving and communications system, images f	Yes	Unclear	Low	Low	Information in regard to the mutations of PBRM1, SETD2, BAP1, KDM5C, and VHL were available for 289 clear cell RCCs from two distinct cohorts (ie, institutional cohort and The Cancer Genome Atlas [TCGA] cohort).	Unclear	Unclear	Unclear	Unclear	Unclear
2823	Kim	Relationship between radiological characteristics and combined 1p and 19q deletion in World Health Organization grade III oligodendroglial tumours	2010	20587495	http://www.ncbi.nlm.nih.gov/pubmed/20587495	56	32	24	40	diffuse glioma	Glioma (grade III, oligodendroglioma)	no pathology available	MR	CE	no	yes	no	no	qualitative	Definition	no treatment received	NA	NA	yes	NA	FISH	NA	DNA loss of heterozygosity/chromosome loss	1p/19q codeletion	Evidence of longer survival times and a better response to chemotherapy in patients with oligodendrogliomas and the 1p19q codeletion is well established.4e6 The 1p19q codeletion may be a prognostic marker as well as predictive marker for responses to chemotherapy.	Our observations show that radiological characteristics are associated with molecular signatures in AO/AOAs and they have prognostic value as a surrogate marker for the molecular characteristics.	no	no	no	yes	no	yes	The reason that 1p19q-codeleted tumours have indistinct borders in magnetic resonance images is not known. A study using microarray analysis suggested that oligodendroglial tumours lacking 1p have similar expression profiles to those of normal brain tissues.14 Based on these findings, Megyesi et al3 suggested that the reason for the indistinct border around the 1p19q-codeleted tumours was that no…	Preoperative magnetic resonance images with contrast enhancement were obtained using a 1.5 or 3.0-Tunit (Signa or CV/I, Signa Excite, GE Medical Systems, Milwaukee, WI, USA). Magnetic resonance images were analysed by a neuroradiologist and a neurosurgeon	Yes	Unclear	Low	Low	The 1p19q chromosomal deletion status was assessed by fluorescence in situ hybridisation on paraffin sections obtained during surgery, as previously described.13	Unclear	Unclear	Unclear	Low	Unclear
2835	Ko	Value of (1)(8)F-FDG uptake on PET/CT and CEA level to predict epidermal growth factor receptor mutations in pulmonary adenocarcinoma	2014	24852187	http://www.ncbi.nlm.nih.gov/pubmed/24852187	132	57	75	66	lung	Lung adenocarcinoma	pathology comfirmed	PET, CT	FDG-PET	yes	no	yes	no	qualitative	Definitions, consensus	NA	NA	NA	yes	NA	PCR	DNA	DNA small nucleotide variant	EGFR gene mutation (exons 18-21)	The epidermal growth factor receptor (EGFR), which is a transmembrane glycoprotein, plays a role in tumor cell proliferation and differentiation, angiogenesis and anti-apoptosis, and is often mutated in patients with adenocarcinoma [2, 3]. Studies have shown that these patients have high rates of radiographic response when receiving tyrosine kinase inhibitors (TKIs), such as erlotinib or gefitini…	In conclusion, the results of the present study suggest that EGFR mutation in an Asian population with adenocarcinoma is correlated with clinical and radiological factors, including FDG uptake, serum CEA level, smoking status and tumor margins, on CT imaging.	no	no	no	yes	yes	yes	Our resultsrevealed that a spiculated tumor margin was a negative pre-dictive factor ofEGFRmutation. Pathologically, spiculatedtumors are correlated with a desmoplastic reaction with fibrot-ic strands radiating into the surrounding lung parenchyma, orwith direct tumor infiltration into the adjacentbronchovascular sheath or localized lymphangitic extension	Image acquisition PET/CT was performed using a Biograph PET/CT scanner (Siemens Inc., Germany). All patients ingested nothing but water for at least 6 h before examination. The serum glucose level was measured before the administration of the radiotracer	Yes	Unclear	Low	Low	EGFR mutational analysis Pathological samples submitted for EGFR mutational analysis were mostly obtained via CT-guided core-needle biopsy (n= 86; 65.2 %); the remaining samples were obtained from ultrasound-guided percutaneous biopsy (n=22/132, 16.7 %),	Yes	Unclear	Low	Low	Unclear
2837	Kobayashi	Genetic features of pulmonary adenocarcinoma presenting with ground-glass nodules: the differences between nodules with and without growth	2014	25361983	http://www.ncbi.nlm.nih.gov/pubmed/25361983	96	NA	NA	63	lung	Lung adenocarcinoma	pathology comfirmed	CT	NA	no	no	yes	no	NA	Definitions	no treatment received	NA	NA	yes	NA	RT-PCR (reverse transcriptasepolymerase chain reaction), FISH	NA	DNA small nucleotide variant,DNA translocation	EGFR mutation, KRAS mutation, ALK rearrangement, HER2 mutation	NA	In conclusion, three fourths of resected GGNs (ground class nodules) were positive for EGFR, KRAS, ALK, or HER2 mutations. Quadruple-negative tumors were associated with a lack of GGN growth, whereas EGFR mutation-positive tumors were correlated with growth.	no	no	no	yes	no	no	NA	radiological evaluation of the lesions First, we evaluated CT images carried out within 4 weeks before the surgery. At least one CT imaging study was carried out on each patient before surgery to confirm the presence of a lesion, which excludes patently b	Unclear	Yes	Low	Low	The pathological diagnosis was classified according to the International Association for the Study of Lung Cancer/American Thoracic Society/ European Respiratory Society International Multidisciplinary Classification of Lung Adenocarcinoma [13]. Invasive	Unclear	Unclear	Unclear	Unclear	Unclear
2864	Kuo	Radiogenomic analysis to identify imaging phenotypes associated with drug response gene expression programs in hepatocellular carcinoma	2007	17609439	http://www.ncbi.nlm.nih.gov/pubmed/17609439	30	NA	NA	NA	liver	Liver cancer, HCC	pathology comfirmed	CT	CT CE	no	no	yes	no	qualitative	Definitions, consensus	no treatment received	yes	NA	yes	NA	Microarray	DNA	gene module	Doxorubicin program, multidrug resistance program, liver-specific program, venous invasion program	Because doxorubicin is a routine component in the chemotherapeutic regimen of transarterial chemoembolization for the treatment of HCC, we focused on identifying imaging phenotypes that could potentially be correlated with a previously defined doxorubicin gene expression program	Our results overall suggest a general association between severity of the tumor margin score imaging trait and an aggressive HCC phenotype that is, at least in part, manifested through broad activation or repression of a number of fundamental HCC gene exp	NA	no	no	yes	no	no	It is therefore difficult to assess from this analysis the mechanistic associations, if any, that exist between the tumor margin score and its association with the doxorubicin-resistance, liver-spe-	CT Protocol All CT examinations consisted of conventional contrast-enhanced CT and were performed with a multidetector helical CT scanner (GE Medical Systems, Milwaukee, Wis) that generates four sections per gantry rotation. Low-molecular-weight nonionic	Unclear	NA	Low	Low	HCC gene expression profiling data, extracted from two-color complementary DNA (cDNA) microarrays containing _x0001_23,000 clones and representing _x0001_18,000 genes, were extracted from the published dataset as previously described by Chen et al (23) for 77 HCC sam	Unclear	Unclear	Unclear	Unclear	Unclear
2900	Lee	Epidermal growth factor receptor mutation in lung adenocarcinomas: relationship with CT characteristics and histologic subtypes	2013	23468578	http://www.ncbi.nlm.nih.gov/pubmed/23468578	153	73	80	63	lung	Lung adenocarcinoma	pathology comfirmed	CT	NA	no	no	yes	no	semi-quantitative	Definitions, Consensus	no treatment received	NA	NA	yes	NA	PCR, FISH	NA	DNA copy number,DNA small nucleotide variant	EGFR gene copy number (disomy, low trisomy, high trisomy, low polysomy, high polysomy,and gene amplification), EGFR mutation	E pidermal growth factor receptor (EGFR) mutations are correlated with specific characteristics, such as nonsmoking status, adenocarcinoma histologic findings, female sex, and East Asian ethnicity (1,2). In turn, EGFR mutations are closely associated with a high response rate to treatment with EGFR tyrosine kinase inhibitors (2–4). Recently, the question of whether exon 19 deletion and exon 21 L8…	In conclusion, GGO volume percentage in tumors with exon 21 missense mutation was significantly higher than that in EGFR wild-type tumors and exon 19–mutated tumors.	no	no	no	yes	yes	no	NA	CT Imaging All patients included in this study had undergone chest CT for preoperative staging, which had been conducted within 1 month prior to surgery. CT imaging was performed by using one of four CT systems (LightSpeed Ultra, GE Medical Systems, Milwa	Yes	Unclear	Low	Low	All resected specimens were formalin fixed and stained with hematoxylin-eosin in accordance with the routine regulations of our hospital. One board-certified pathologist (D.H.C., with 20 years of experience performing pathologic diagnosis of lung cancer)	Unclear	Unclear	Unclear	Unclear	Unclear
2932	Levner	Predicting MGMT methylation status of glioblastomas from MRI texture	2009	20426152	http://www.ncbi.nlm.nih.gov/pubmed/20426152	59	39	20	59	diffuse glioma	Glioblastoma	no pathology available	MR	FLAIR, CE	no	yes	no	no	semi-quantitative	NA	no treatment received	NA	NA	yes	NA	MS-PCR	NA	DNA methylation status	MGMT promoter methylation	Methylation of the MGMT promoter inhibits the repair of therapeutic DNA damage induced by TMZ thus rendering a drug-resistant cancer more sensitive to chemotherapy [2]. For unknown reasons, MGMT is silenced in 50% of newly diagnosed GBMs [3]. Therefore, a sensitive and specific test that reliably predicts the methylation status of a given GBM would be a helpful diagnostic alternative to the stand…	Our system achieved an average accuracy of 87.7%. The worst-case accuracy remained above 80%, an important threshold for clinical utility. The best-case accuracy was on par with that from physical biopsy (∼ 90%)We therefore conclude that our proposed virtual biopsy technique may complement traditional biopsies, particularly for patients in whom direct testing is inconclusive, or infeasible.	no	no	no	yes	no	no	NA	Fifty-nine patients (39 men; 20 women) were included in the texture study, with median age 59 years (range 29-82) at the time of diagnosis. Thirty-one subjects had tumors that were methylated (53%). Median imaging parameters were as follows for T2, FLAIR	Unclear	NA	Unclear	Unclear	existence of paraffin embedded GBM tissue from the first surgery enabling the assessment of MGMT promoter status via MS-PCR	Unclear	Unclear	Unclear	Unclear	Unclear
3009	Mak	Role of 18F-fluorodeoxyglucose positron emission tomography in predicting epidermal growth factor receptor mutations in non-small cell lung cancer	2011	21339258	http://www.ncbi.nlm.nih.gov/pubmed/21339258	100	39	61	64.5	lung	Non-small-cell lung carcinoma	pathology comfirmed	PET, CT	FDG-PET	yes	no	yes	no	semi-quantitative	NA	NA	NA	NA	yes	NA	PCR	NA	DNA small nucleotide variant	EGFR mutation	Three randomized clinical trials have demonstrated a progressionfree survival benefit when patients with advanced NSCLC and EGFR mutations are treated with upfront TKIs rather than standard chemotherapy [4 – 6].	In conclusion, a lower normalized SUVmax of the primary tumor was associated with EGFR mutation in this retrospective analysis of a sample of predominantly white patients with NSCLC.	no	no	no	yes	yes	yes	Glucose metabolism can be molecularly imaged in vivo with 18F-fluorodeoxyglucose positron emission tomography (FDG-PET), and uptake of FDG has been correlated with tumor proliferation in NSCLC [10]. FDG-PET scans are gaining an increasing role in NSCLC for initial staging, radiation therapy planning, and restaging after therapy [11– 13]. Furthermore, EGFR-mutant cancers preferentially activate Ak…	Radiologic Analyses All PET–CT examinations were performed with an integrated PET–CT scanner (Biograph Sensation 16, Siemens Healthcare, Malvern, PA), which has the capability for 16- multidetector computed tomography and PET with threedimensional lutetiu	Yes	NA	Low	Low	Direct sequencing of EGFR exons 18–21 was performed in an internal Clinical Laboratory Improvement Amendments– certified laboratory in 2004 –2008, as previously published [18]. In 2009, we adopted an allele-specific polymerase chain reaction– based assay	Unclear	Unclear	Unclear	Unclear	Unclear
3037	Mazurowski	Radiogenomic analysis of breast cancer: luminal B molecular subtype is associated with enhancement dynamics at MR imaging	2014	25028781	http://www.ncbi.nlm.nih.gov/pubmed/25028781	48	NA	48	57	breast	Breast cancer	no pathology available	MR	CE	no	yes	no	no	semi-quantitative	NA	no treatment received	no	yes	yes	yes	Database	NA	gene module	Luminal B (ER+ and/or PR+, HER2)	Advances in this field have resulted in the classification of breast cancer into four distinct molecular subtypes: luminal A, luminal B, human epidermal growth factor receptor 2 (HER2)–enriched, and basal-like (3,4). These subtypes are unevenly distributed among women with breast cancers, with differences according to race, menopausal status, and age (5). These distinct differences in tumor genet…	We also demonstrated that imaging features, in general, are related to breast cancer subtypes. The ability to identify breast cancer molecular subtype without formal genetic analysis has enormous potential clinical benefits.	yes	no	no	yes	no	yes	Our analysis shows that there is a large differential between the rate of enhancement of luminal B breast cancer and normal background pa-renchyma. This implies an increase in either vascularity or vascular perme-ability due to neoangiogenesis. There is evidence that luminal B cancers are enriched for fibroblast growth factor receptor gene amplification (21,39), which has been implicated in angio…	All imaging data were obtained from the Breast Cancer Risk Assessment collection of the Cancer Imaging Archive (http://www.cancerimagingarchive.net). Patients were imaged at four different institutions: the Mayo Clinic, the Memorial Sloan-Kettering Cancer	Unclear	NA	Low	Low	The reader used a graphical user interface developed in our laboratory. The lesions were classified into four genomic subtypes as (35) luminal A, luminal B, HER2-enriched, or basal-like. The subtypes for the patients were obtained from the supplementary m	Unclear	Unclear	Unclear	Unclear	Unclear
3050	Metellus	Absence of IDH mutation identifies a novel radiologic and molecular subtype of WHO grade II gliomas with dismal prognosis	2010	21080178	http://www.ncbi.nlm.nih.gov/pubmed/21080178	47	25	22	41	diffuse glioma	Glioma (grade II)	pathology comfirmed	MR	CE, FLAIR	no	yes	no	no	qualitative	Definitions	no treatment received	NA	NA	yes	NA	PCR, FISH, Immunohistochemistry	DNA	DNA copy number, gene expression, DNA small nucleotide variant	IDH1, IDH1, p53 expression, chromsome arms 1p 19q, EGFR gene amplification	The better understanding of molecular event/pathways involved in gliomagenesis has led to identify molecular prognostic biomarkers in gliomas [17, 37, 38]. Chromosomes 1p and 19q deletions and TP53 mutations represented the two main genetic alterations described in LGGs [17, 37, 38] that could account for such a dismal prognosis in this population. TP53 mutations are the most frequent in astrocyt…	In summary, this study shows that the absence of IDH mutations in LGGs identifies a novel entity of LGGs with distinctive location, infiltrative behavior, peculiar molecular pattern including lack of p53 expression and 1p19q deletion and dismal outcome.	no	no	no	yes	no	no	NA	magnetic resonance imaging (MRI) scans data were analyzed at the time of diagnosis. T1-weighted, T1 postgadolinium, T2-weighted and FLAIR images were consistently available and reviewed. All MRI data were assessed by two neuroradiologists (FC and SP) blin	Yes	NA	Low	Low	DNA was extracted from formalin-fixed paraffinembedded tissues with more than 50% of tumor cells, using the QIAmp DNA minikit, as described by the manufacturer (Qiagen, Courtaboeuf, France), and after areas of viable and representative tumor were marked b	Unclear	Unclear	Unclear	Unclear	Unclear
3078	Moon	Imaging parameters of high grade gliomas in relation to the MGMT promoter methylation status: the CT, diffusion tensor imaging, and perfusion MR imaging	2011	21833736	http://www.ncbi.nlm.nih.gov/pubmed/21833736	24	12	12	49	diffuse glioma	Glioma (grade III, IV)	pathology comfirmed	CT, MR	FLAIR, DTI, DSC-PWI	no	yes	yes	no	semi-quantitative	consensus, interobserver agreement	chemo or radiotherapy or no therapy	NA	NA	yes	NA	NA	NA	DNA methylation status	MGMT promoter methylation	Recent molecular investigations have revealed that the methylation status of the methyl-guanine methyl transferase (MGMT) gene promoter is associated with a favorable prognosis and prolonged survival for patients with HGGs treated with TMZ [1, 3, 4]. The MGMT promoter gene is located on chromosomal band 10q26. Methylation of the MGMT promoter gene induces low levels of MGMT proteins, which is an …	This study demonstrates that the MGMT promoter methylation status is associated with a specific imaging feature (an ill-defined margin) and several imaging parameters (lower CT attenuation, a higher ADC, and lower FA) of HGGs.	no	no	no	yes	yes	no	Volgens mij staat er nergens echt de biologie volgende uit MGMT methylatie	CT imaging All the CT scans were obtained with a helical CT scanner (LightSpeed Pro16, GE Medical Systems, Milwaukee, WI, USA). The scanning parameters for unenhanced CT were 120 kVp and 330 mAs with an image matrix of 512×512, a 23- or 24-cm field of vie	Yes	NA	Low	Low	Among the remaining 32 patients with HGGs, 24 patients who underwent evaluation of the methylation status of MGMT promoter in their tumor specimens were finally included in this study.	Unclear	Unclear	Unclear	Unclear	Unclear
3105	Nair	NF-kappaB protein expression associates with (18)F-FDG PET tumor uptake in non-small cell lung cancer: a radiogenomics validation study to understand tumor metabolism	2013	24355259	http://www.ncbi.nlm.nih.gov/pubmed/24355259	355	NA	NA	67.2	lung	Non-small-cell lung carcinoma	pathology comfirmed	PET, CT	FDG-PET	yes	no	yes	no	semi-quantitative	Definitions	chemo or radiotherapy or no therapy	yes	NA	yes	NA	Immunohistochemistry, microarray	NA	gene expression	NF-κB expression, LDHA expression	NF-κB expression is an essentialtranscription factor that controls multiple cellular processes under normal and pathologic conditions, including tissue differentiation, inflammation, wound healing, angiogenesis and proliferation. It is present in all tissues and most commonly is inactive in its cytosolic, bound form. Once released by inhibitor of nuclear factor kappa-B kinase (IKB), it then migra…	NF-_x0002_B protein expression and PET FDG uptake of primary tumors in NSCLC appear to be associated with each other as well as with stage, histology and tumor invasion. Although NF- B was not associated with LDHA expression, these two markers were synergistic	no	no	no	yes	yes	yes	TP53 is both an indirect and direct regulator of glycolysis via TIGAR (TP53 inducible regulator of glycolysis and apoptosis) [41,42] and G6PD [21], and it has been recently shown to regulate NF-B via IKB kinase. Additionally, NF-B is activated downstream of excess lactate production, a hallmark of the Warburg Effect [43]. Interestingly, of several studies that have analyzed lung tumor IHC express…	FDG PET-CT images from 2003 through 2010 at Stanford University Medical Center that were most closely dated to the corresponding tumor pathology were retrieved to assess FDG uptake using a General Electric LS PET/CT with slice thickness 3–5 mm (GE, Milwau	Unclear	NA	Unclear	Unclear	The Stanford Lung Cancer TMA was developed from archival FFPE surgical specimens that contained viable tumor from duplicate slides that were reviewed by a board-certified pathologist (RW). The area of highest tumor content was marked manually for coring b	Unclear	Unclear	Unclear	Unclear	Unclear
3137	Noh	Association between BRCA Mutation Status, Pathological Findings, and Magnetic Resonance Imaging Features in Patients with Breast Cancer at Risk for the Mutation	2013	24155760	http://www.ncbi.nlm.nih.gov/pubmed/24155760	209	NA	NA	40	breast	Breast cancer	pathology comfirmed	MR	DCE	no	yes	no	no	qualitative	consensus	NA	no	NA	yes	NA	PCR	DNA	DNA small nucleotide variant	BRCA1 mutation, BRCA2 mutation	The BRCA1 and BRCA2 genes are involved in DNA repair and recombination, cell-cycle control, and transcription [1]. Mutations in these genes are associated with the development of breast and ovarian cancer [2,3]. In addition, BRCA mutations may predispose patients to other primary cancers, including those of the stomach, pancreas, biliary tract, and prostate	In summary, BRCA1 mutations were associated with the triple-negative phenotype and high-grade cancers. These aggressive characteristics were associated with rim enhancement on MRI, which is a significant predictor of increased disease recurrence. However, there was no direct relationship between BRCA mutation and MRI features. If rim enhancement is observed on MRI, its association with aggressive…	no	no	no	yes	yes	no	NA	MR imaging MR imaging was performed in the prone position using a 1.5-T system (Sigma; General Electric Medical Systems, Milwaukee, USA), or a 3.0-T system (Achieva; Philips Medical Systems, Best, The Netherlands) scanner with a dedicated surface breast c	Yes	NA	Low	Low	Genetic testing was carried out in 275 patients who underwent curative surgery for breast cancer between November 2005 and May 2012, and who carried at least one of the following risk factors for BRCA mutations: a reported family history of breast or ovar	Unclear	Unclear	Unclear	Unclear	Unclear
3174	Park	EGFR gene copy number in adenocarcinoma of the lung by FISH analysis: investigation of significantly related factors on CT, FDG-PET, and histopathology	2008	18819724	http://www.ncbi.nlm.nih.gov/pubmed/18819724	132	59	73	61	lung	Non-small-cell lung carcinoma	pathology comfirmed	PET, CT	FDG-PET	yes	no	yes	no	semi-quantitative	Consensus	NA	NA	NA	yes	NA	FISH	NA	DNA copy number	EGFR gene copy number (normal disomy, trisomy, low polysomy, high polysomy, gene amplificaition)	However, recently, our understanding of the molecular biology of NSCLC has improved and new therapeutic modalities that target specific molecular biomarkers are being developed. Epidermal growth factor receptor (EGFR) is one of these targets. EGFR (ErbB-1; HER1 in humans) is a cell-surface receptor and a member of the ErbB family of receptors, a subfamily of four closely related receptor tyrosine…	In conclusion, a high SUVmax on FDG-PET was significantly related to a FISH-positive result. Furthermore, a high proportion of GGO, small tumor diameter on CT, and a well-differentiated histopathology were more frequent in FISH-negative adenocarcinomas.	no	no	yes	yes	yes	no	NA	2.2. CT Imaging and analysis All included patients had undergone preoperative dedicated CT, which had been conducted within 1 month prior to surgery. CT examinations were performed using various CT scanners. The scanning parameters used for chest CT were	Yes	NA	Low	Low	EGFR gene copy numbers per cell was determined by FISH using the frozen or formalin-fixed and paraffin embedded tissues of lung resection specimens. Multi-color FISH assays were performed as described previously [29,30] using an LSI EGFR Spectrum Orange/C	Yes	Unclear	Low	Low	Unclear
3200	Perreault	MRI surrogates for molecular subgroups of medulloblastoma	2014	24831600	http://www.ncbi.nlm.nih.gov/pubmed/24831600	47	33	14	8.2	other/not specified	Paediatric medulloblastoma	pathology comfirmed	MR	FSE, DWI, FLAIR, CE	no	yes	no	no	semi-quantitative	Third reviewer in case of discrepancy	NA	NA	NA	yes	NA	Nanostring based multigene assay	NA	gene module	Wingless, Hedgehog, Group 3, Group 4	Genomic characterization of medulloblastoma has recently demonstrated that medulloblastomas can be subdivided into 4 distinct molecular subgroups: wingless (WNT), sonic hedgehog (SHH), group 3, and group 4.2-4 These subgroups have shown different clinical behaviors and may benefit from subgroup- specific treatments.	MRimaging features of tumor location and enhancement pattern were correlated with specific molecular subgroups of medulloblastoma and were validated by an independent cohort	yes	yes	no	yes	no	no	NA	Imaging Technique All patients from the discovery cohort underwent brain MR imaging at 1.5 or 3T (Signa or Discovery 750; GE Healthcare, Milwaukee, Wisconsin). We obtained the following sequences: axial and coronal T2 FSE (TR/TE, 2700/100 ms), axial FLAIR	Yes	Yes	Low	Low	NanoString-based assay (http://www.nanostring.com) was performed to classify the medulloblastoma into the 4 main molecular subgroups (WNT, SHH, group 3, and group 4) on the basis of gene-expression profiling, as previously described.9 For most of the pati	Unclear	Unclear	Unclear	Unclear	Unclear
3213	Pickering	CT imaging correlates of genomic expression for oral cavity squamous cell carcinoma	2012	23764725	http://www.ncbi.nlm.nih.gov/pubmed/23764725	27	20	7	59	head neck	Oral cavity squamous cell carcinoma	pathology comfirmed	CT	CE	no	no	yes	no	qualitative	Consensus	NA	NA	NA	yes	NA	Expression array platform	RNA	gene expression	cyclin D1 protein, EGFR, and VEGF ligands (VEGF-A, -B, and -C) and receptors including VEGF-r1 (also known as FMS-like tyrosine kinase receptor 1), VEGF r2 (kinase insert domain receptor or fetal liver kinase 1), and VEGF-r3 (FMS-like tyrosine kinase receptor 4).	Epidermal growth factor receptor (EGFR) is a tyrosine kinase receptor on the cell surface related to cell growth that is both a predictive biomarker in head and neck squamous cell carcinoma18,19 and a chemotherapy target. Vascular endothelial growth factor (VEGF) ligands and receptors are signaling proteins involved in angiogenesisand are targets for chemotherapy.9 Cyclin D protein alters cell cy…	In summary, we demonstrated correlations between CT findings and OSCC gene expression. The size and invasion of the tumor (and therefore stage and prognosis) may relate to specific driver gene expression	yes	no	no	yes	no	yes	Vascular endothelial growth factor (VEGF) ligands and receptors are signaling proteins involved in angiogenesis and are targets for chemotherapy.9 VEGF expression has been related to brain and liver tumor enhancement and elevated perfusion. 10,11,15 Increased EGFR has corre-lated previously with worse stage and prognosis with treatmentresistance.18,19,26The association between size with mass effe…	Imaging Imaging analysis was done by consensus of 2 board-certified neuroradiologists. A third reader was used to resolve discrepancies. All readers were blinded to genetic results. The CT technique changed during the course of the study. Most patients un	Yes	Unclear	Low	Low	After institutional review board approval, untreated patients with OSCC underwent extensive genomic evaluation of surplus frozen tissue removed during a clinically indicated surgical procedure. A total of 27 of these patients had good-quality pathology sp	Yes	Unclear	Low	Low	Unclear
3223	Pope	Relationship between gene expression and enhancement in glioblastoma multiforme: exploratory DNA microarray analysis	2008	18796682	http://www.ncbi.nlm.nih.gov/pubmed/18796682	52	NA	NA	NA	diffuse glioma	Glioblastoma	pathology comfirmed	MR	FSE, CE	no	yes	no	no	qualitative	interobserver agreement, consensus, definitions	no treatment received	NA	NA	yes	NA	RT-PCR, microarray	RNA	gene expression	Brevican, ASCL1, OLIG2, Tight junction protein-2, astrotactin-2, patched homolog, Usher syndrome 1C, inhibitor of DNA binding 4	One of these was tight junction protein-2 (also known as zonula occluden-2), which is a component of the brain endothelial tight junction (11), and acts to maintain the blood-brain barrier. The oligodendroglioma markers oligodendrocyte lineage transcription factor 2 (OLIG2) and Achaete-scute complex-like 1 (ASCL1) were at increased levels in the IE group.	In summary, our results suggest that DNA microarrays may be used to identify changes in gene expression that correlate with specific MR imaging features, and which might affect patient survival. The pattern of enhancement may help distinguish secondary from primary GBM, and may be important in the future for predicting response to therapies tailored to specific GBM subtypes.	no	no	no	yes	no	yes	The function of several of CEenriched gene products are known to be interrelated, as they are associated with the hypoxia-edema-angiogenesis pathway. For instance, VEGF is known to be a key component of the angiogenic pathway induced by hypoxia and is also a potent permeability factor that causes edema (12,13). It has also been shown that inhibiting VEGF reduces edema and tumor burden in GBM pati…	(range, 56–2305 days). MR imaging sequences were performed with a 1.5-T imager and included, in most cases, sagittal T1- weighted (repetition time msec/echo time msec, 400–550/14; section thickness, 5 mm), axial T1-weighted (400/ 15; section thickness, 3	Yes	NA	Low	Low	Complete RNA samples were extracted from the tumor samples, and processed by using a kit (RNeasy mini-kit; Qiagen, Valencia, Calif). Complementary DNA and complementary RNA were generated by using standard protocols (6). All samples were processed, scanne	Yes	Unclear	Low	Low	Unclear
3224	Pope	Non-invasive detection of 2-hydroxyglutarate and other metabolites in IDH1 mutant glioma patients using magnetic resonance spectroscopy	2012	22015945	http://www.ncbi.nlm.nih.gov/pubmed/22015945	24	12	12	NA	diffuse glioma	Glioma (grade II, III)	pathology comfirmed	MR, MRS	Spectroscopy	no	yes	no	no	semi-quantitative	NA	NA	NA	yes	yes	NA	Immunohistochemistry, PCR	DNA	DNA small nucleotide variant	IDH1 mutation	Somatic mutations of the isocitrate dehydrogenase 1 and 2 genes (IDH1 and IDH2) have recently been implicated in gliomagenesis and are found in approximately 80% of World Health Organization (WHO) grade II–III gliomas and secondary glioblastomas (WHO grade IV) in humans	We found that IDH1 mutant tumors have decreased levels of GSH compared to gliomas with the wild-type allele.	no	no	yes	no	yes	yes	Isocitrate dehydrogenase 1 mutations almost always occur at a single amino acid residue of the IDH1 active enzymatic site, namely arginine 132. We previously demonstrated that, when arginine 132 is mutated to histidine, residues at the IDH1 active site are shifted, thereby producing structural changes that result in a new ability of the enzyme to catalyze the NADPH-dependent reduction of α-ketogl…	Within 1 week prior to surgery, patients with newly diagnosed or recurrent gliomas underwent pre-operative MRI and MRS. A 3T MRI/MRS scanner (Trio-Tim, Siemens Medical Systems, Erlangen, Germany) was used to acquire the MR spectral data. A 12- channel hea	Unclear	NA	Low	Low	The pre-operative MRS scans were fused to the anatomical T1-weighted MRI and registered to a BrainLAB™ intra-operative navigational system. At the time of tumor resection, brain tumor samples corresponding to the voxel localized by the pre-operative MRS w	Unclear	Unclear	Unclear	Unclear	Unclear
3292	Rizzo	CT Radiogenomic Characterization of EGFR, K-RAS, and ALK Mutations in Non-Small Cell Lung Cancer	2015	25956936	http://www.ncbi.nlm.nih.gov/pubmed/25956936	285	160	125	65.21	lung	Non-small-cell lung carcinoma	pathology comfirmed	CT	Partly CE	no	no	yes	no	qualitative	Senior reader's decision, interobserver agreement	NA	NA	NA	yes	NA	PCR, FISH	DNA	DNA small nucleotide variant,DNA translocation	EGFR mutation (exons 18-21), KRAS mutation (exon 2 and 3) ALK gene rearrangement	The most frequent EGFR mutations (sensitizing activating mutations) are associated with tumour sensitivity to EGFR tyrosine kinase inhibitors (gefitinib, erlotinib, and afatinib). KRAS is a member of the Ras family of GTPases that promote cell growth and	In conclusion, this preliminary radiogenomics analysis of NSCLC revealed associations between CT features and EGFR alterations (internal air bronchogram, pleural retraction, small lesion size, and absence of fibrosis), ALK (pleural effusion), and KRAS (round lesion shape and nodules in non-tumor lobes).	no	no	no	yes	no	no	NA	CT image acquisition CT examinations were randomly performed either on a 16-slice Lightspeed CT system (General Electric Healthcare,Milwaukee WI, USA) or on a 64-slice GE MSTC Optima 660 (General Electric Healthcare, Milwaukee WI, USA). All examinations e	Yes	Unclear	Unclear	Unclear	Selected gene sequencing and identification of mutations Tumours were classified according to the 2004 WHO Classification [15]. DNA mutational analysis was performed on formalin-fixed, paraffin-embedded tumour tissues. Areas with at least 60 % tumour cell	Yes	Unclear	Low	Low	Unclear
3331	Sankar	Magnetic resonance imaging volumetric assessment of the extent of contrast enhancement and resection in oligodendroglial tumors	2012	22424566	http://www.ncbi.nlm.nih.gov/pubmed/22424566	100	55	45	42.6	diffuse glioma	Glioma (grade II, III, oligodendroglioma)	pathology comfirmed	MR	CE	no	yes	no	no	semi-quantitative	consensus, interobserver agreement	chemo or radiotherapy or no therapy	NA	NA	yes	NA	FISH	NA	DNA loss of heterozygosity/chromosome loss	1p/19q codeletion	Addressing the question of resection is particularly relevant given that oligodendroglial tumors exhibiting deletion of chromosome regions 1p and 19q (del 1p/19q) are highly sensitive to chemotherapy.4,5 These tumors also have a more favorable natural history,14,33 which suggests that a less aggressive approach to surgery altogether may be a reasonable approach in patients in this subgroup.	Quantitative MRI volumetric analysis strongly suggests that among enhancing oligodendroglial tumors, the burden of initial contrast-enhancing tumor tissue and the degree of resection of this tissue are related to outcome. These relationships remain significant irrespective of histological grade or molecular genetic classification.	no	no	yes	yes	no	no	NA	basis. Image Processing and MRI Volumetric Analysis Digital MR images in DICOM format for each patient were stripped of overt identifiers, numerically coded, and stored on a personal computer workstation. Image processing was completed with the freely ava	Unclear	NA	Low	Low	Deletion analysis was done using fluorescence in situ hybridization. Unstained sections of 5-mm thickness were deparaffinized in xylene, placed in Lugol iodine solution for 5 minutes, washed in 2.5% sodium thiocyanate until clear, and then dehydrated in e	Unclear	Unclear	Unclear	Unclear	Unclear
3343	Sauk	Clear cell renal cell carcinoma: multiphasic multidetector CT imaging features help predict genetic karyotypes	2011	22025734	http://www.ncbi.nlm.nih.gov/pubmed/22025734	54	36	18	57	kidney	Renal cell carcinoma (clear cell)	pathology comfirmed	CT	CE	no	no	yes	no	qualitative	Consensus, interreader agreement	no treatment received	NA	NA	yes	NA	cytogenetic karyotyping	NA	DNA loss of heterozygosity/chromosome loss, DNA copy number	Deletion of the short arm of chromosome 3 (3p) or loss of chromosome Y and tumors that had an extra chromosome 5 or 7 (trisomy 5 or 7)	The gain of the long arm of chromosome 5 (5q), detected in a subset of ccRCCs, correlates with a higher 5-year survival rate and the loss of the short-arm of chromosome 9 (9p) correlates with a lower 5-year survival rate in patients with ccRCCs that include this anomaly ( 12,16 ). Other common chromosomal anomalies seen in ccRCCs include the loss of the short arm of chromosome 3, which occurs in …	In conclusion, our study findings suggest that differences in multiphasic multidetector CT imaging features demonstrate a relationship between genetics and imaging in ccRCCs with specific karyotypic abnormalities.	yes	no	no	yes	no	no	Our data indicate that ccRCCs with trisomy 5 have higher attenuation values than do those tumors without this anomaly during the excretory phase, suggesting that washout may be slower. While the importance of this finding is not known, this finding may correlate possibly with increased cell-to-cell adhesions in tumors because of an extra CTNNA1 gene.	NA	Yes	NA	Low	Low	RCC karyotypes were obtained by retrospectively reviewing cytogenetic data from the pathology reports of the 58 tumors included in this study. Karyotypic analysis was performed by the pathologist (N.P.R., with 23 years of experience) for genetic character	Yes	Unclear	Low	Low	Unclear
3369	Segal	Decoding global gene expression programs in liver cancer by noninvasive imaging	2007	22025734	http://www.ncbi.nlm.nih.gov/pubmed/22025734	47	NA	NA	NA	liver	Liver cancer, HCC	no pathology available	CT	CE	no	no	yes	no	qualitative	Definitions, interobserver agreement	NA	no	NA	no	yes	Microarrary	NA	gene expression	Gene modules (module networks algorithm)	For example, three image traits reconstructed the expression level of module 697, which is highly enriched for genes involved in cell proliferation, including PCNA, CCNA2, MCM5, MCM6 and GMNN (Fig. 3a). In addition, the expression level of VEGF, an important driver of tumor angiogenesis and target of the approved antibody therapeutic bevacizumab8 (Avastin), covaries with these cell cycle genes an…	In summary, we show that much of the global gene expression profiles of liver cancer were systematically correlated with their imaging features. The systematic association between imaging traits and gene expression allowed useful inference from both directions. On the one hand, the association map identified biological processes, based on specific gene expression programs, which underlie specific…	yes	no	no	yes	no	no	The imaging trait ‘tumor margin score, minimum’ denotes tumors that show an ill-defined transition zone between tumor and surrounding liver tissue; we found that the presence of this trait was associated with elevated expression of a group of genes associated with extracellular matrix remodeling, such as MMP2, MMP7, COL3A1, COL6A2, and THBS1 and THBS2 (Fig. 3c). Several of these genes, notably MM…	Imaging traits. We defined 138 distinct imaging traits that were present in at least one tumor sample and were scored across all tumor samples. Traits were selected a priori based on intrinsic radiological interest (e.g., internal arteries and hypodense h	Unclear	NA	Unclear	Unclear	Microarray data. Training set: gene expression profiles4 of 28 imaged HCCs were downloaded from Stanford Microarray Database (http:// genome-www5.stanford.edu/). Data from array elements that had hybridization signals 1.5 times the background signal in bo	Unclear	Unclear	Unclear	Unclear	Unclear
3373	Sekine	Metastatic brain tumors from non-small cell lung cancer with EGFR mutations: distinguishing influence of exon 19 deletion on radiographic features	2012	22335887	http://www.ncbi.nlm.nih.gov/pubmed/22335887	57	29	28	NA	lung	Metastatic brain tumors from non-small cell lung cancer	pathology comfirmed	MR	FLAIR, CE	no	yes	no	no	qualitative	definitions	no treatment received	NA	NA	yes	NA	PCR	DNA	DNA small nucleotide variant	EGFR exon 21 mutation, EGFR exon 19 deletion	Recently, the usefulness of epidermal growth factor receptor-tyrosine kinase inhibitors (EGFR-TKIs) for NSCLC patients with brain metastases has been reported; therefore, the clinical significance of evaluating the EGFR mutation status has become increasingly important [7–9].	In summary, our results revealed that patients with the exon 19 deletion had apparently more multiple and smaller brain tumors with smaller peritumoral brain edema than did those with wild-type EGFR.	no	no	no	yes	no	no	NA	For each patient, three brain tumor variables were measured with brain MRI: (1) the number and (2) the size of the metastatic brain tumors on T1-weighted Gd-enhanced imaging and (3) the size of the associated peritumoral brain edema (PTBE) on T2-weighted	Yes	Unclear	Low	Low	All patients gave written informed consent for the comprehensive use of molecular analysis. Genomic DNAs were isolated from paraffin-embedded tissues, which were obtained mainly by transbronchial lung biopsy or from cytologic materials, such as bronchial	Unclear	Unclear	Unclear	Unclear	Unclear
3403	Shin	EGFR mutation and brain metastasis in pulmonary adenocarcinomas	2014	24419416	http://www.ncbi.nlm.nih.gov/pubmed/24419416	314	151	163	64	lung	Metastatic brain tumors from pulmonary adenocarcinomas	pathology comfirmed	CT, MR	NA	no	yes	yes	no	NA	Validation ((TNM) system proposed by American Joint Committee on Cancer (8th edition))	no treatment received	NA	NA	yes	NA	Direct sequencing and pyrosequencing	DNA	DNA small nucleotide variant	EGFR mutation	Genetic alteration of the epidermal growth factor receptor (EGFR), which is predominantly found in adenocarcinomas, 3 is a representative marker in determining the appropriate treatment for advanced lung cancer.3,4 The recognition of EGFR mutation indicates clinical treatment recognition of EGFR mutation indicates clinical treatment with tyrosine kinase inhibitors such as gefitinib and erlotinib.…	We found a significant association between EGFR mutation and risk of brain metastases at the time of diagnosis and follow-up after curative resection for pulmonary adenocarcinoma. This result indicates the distinct clinical features of EGFR-mutated tumors in terms of brain metastases.	no	no	no	yes	no	no	NA	We evaluated the patients’ data from chest computed tomography (CT) scan, bone scan, and MRI of brain, as routine staging workup, for which expenses were shared by national health insurance. T and N stage were determined on the basis of the findings of CT	Unclear	NA	Low	Unclear	Genomic DNA was extracted from paraffin-embedded tissues, as described previously.19 In patients whose only available tissue was cytologic sample at initial diagnosis, methanol- fixed cytologic specimens were used for DNA extraction.20 EGFR mutation analy	Yes	Unclear	Unclear	Low	Unclear
3406	Shinagare	Radiogenomics of clear cell renal cell carcinoma: preliminary findings of The Cancer Genome Atlas-Renal Cell Carcinoma (TCGA-RCC) Imaging Research Group	2015	25753955	http://www.ncbi.nlm.nih.gov/pubmed/25753955	103	77	26	59	kidney	Renal cell carcinoma (clear cell)	no pathology available	CT, MR	NA	no	yes	yes	no	qualitative	Definitions, consensus, inter-observer agreement	no treatment received	NA	NA	yes	NA	Database	NA	DNA small nucleotide variant	VHL, PBRM1, MUC4 , SETD2, KDM5C, BAP1	The association of a deactivating mutation of von Hippel-Lindau (VHL) tumor suppressor gene, located on the short arm of chromosome 3, has been recognized for many years [10–12]. Several other mutations, including those involving the BRCA1-associated protein 1 (BAP1), polybromo 1 (PBRM1), SET domain containing 2 (SETD2), and lysine (K)-specific demethylase 5C (KDM5C) have been identified more rec…	Illdefined margins and tumoral calcifications each were associated with the BAP1 mutation, which in clinical studies is associated with high-grade tumors and poor survival. An exophytic growth pattern was associated with theMUC4 mutation, which is associated with better survival. These results indicate that imaging has potential as a non-invasive means of ascertaining mutation status, a research …	yes	no	no	yes	no	no	NA	Each case was reviewed by three radiologists, randomly assigned from a pool of 13 academic radiologists from seven teaching institutions, each with fellowship training in abdominal imaging (7–16 years of experience). The readers were blinded to the clinic	Yes	Yes	Low	Low	The cancer genome atlas The Cancer Genome Atlas (TCGA) is an ongoing project funded by the National Cancer Institute (NCI) and the National Human Genome Research Institute (NHGRI) with the purpose of creating an atlas of genetic changes related to more th	Unclear	Unclear	Unclear	Unclear	Unclear
3411	Siamakpour-Reihani	Genomic profiling in locally advanced and inflammatory breast cancer and its link to DCE-MRI and overall survival	2015	25811737	http://www.ncbi.nlm.nih.gov/pubmed/25811737	20	NA	NA	NA	breast	Breast cancer	pathology comfirmed	MR	DCE-MRI	no	yes	no	no	NA	NA	chemo or radiotherapy or no therapy	yes	NA	yes	NA	Microarray	mRNA	gene expression	Whole genome	CP was found to have higher expression in genes involved in a component of sulphur metabolism pathway. Cytosolic sulphotransferase (SULTs) function as catalysts for biotransformation of steroid hormones, drugs and environmental toxins. Table 2 provides some background information and references for SULTs. Through sulphoconjugation, SULTs play a key role in the metabolism and inactivation of oestr…	However, our preliminary results have shown unique links to changes in DCE-MRI and gene expression profiles. Here we reported on the differential genes expression profile between the CP and CF enhancement patterns.	no	no	no	yes	no	yes	Through sulphoconjugation, SULTs play a key role in the metabolism and inactivation of oestrogen. It is therefore theorised that overexpression of the SULTs genes in CP morphologies could decrease the levels of unconjugated oestrogens (the active form of oestrogen) in breast cancer tissue, and consequently block the proliferative effect of the hormone. In addition, oestrogen directly affects tumo…	The image analysis protocol has previously been described in detail for characterisation of the CP and CF perfusion patterns [7,12]. A 20-patient subgroup in the phase II portion of the trial was chosen for the DCE-MRI analysis from the 47 patients. These	Unclear	Unclear	Unclear	Unclear	RNA was prepared, probe generated, and hybridised to the Affymetrix GeneChip _x0002_ Human Genome U133 Plus 2.0 array [4,6]. For the current analysis our study population had long-term surveillance of 11 years (median 8.4 years, range 0.3–11 years). All genomic	Unclear	Unclear	Unclear	Unclear	Unclear
3448	Stevenso	CXCR4 expression is elevated in glioblastoma multiforme and correlates with an increase in intensity and extent of peritumoral T2-weighted magnetic resonance imaging signal abnormalities	2008	18812968	http://www.ncbi.nlm.nih.gov/pubmed/18812968	22	NA	NA	NA	diffuse glioma	Glioblastoma	pathology comfirmed	MR	CE	no	yes	no	no	quantitative	NA	NA	NA	NA	yes	NA	PCR, Immunohistochemistry	RNA	gene expression	CXCR4, CXCL12	In conjunction with our earlier report detailing the mechanistic role of CXCR4 in mediating glioma cell dispersal, these findings underscore the clinical relevance of CXCR4 based on its association with increasing invasive tumor grade and imaging-related evidence of a more disseminated disease process in the brain.	In this study, we have now identified expression levels of the CXCR4 receptor, known to control activity of a key cellular signaling mechanism mediating multiple aspects of glioma biology, as a correlative marker for disseminated disease in the brains of GBM patients.	no	no	no	yes	yes	yes	In the context of brain tumors, we (5) and others (3,22,32) have detailed the ability of CXCR4 to affect glioma growth and invasiveness in vitro and in vivo. The generation of peritumoral T2 signal abnormalities associated with high-grade gliomas is attributable to multiple mechanisms. Key among these is the presence of invading tumor cells and associated foci of neovascularization. Additionally,…	Data were obtained from preoperative scans acquired using a General Electric Genesis Signa (Waukesha, WI) or a Philips Intera Achieva (Cleveland, OH) system. All analyzed scans were obtained 1 to 4 days before initial tumor resection from patients who wer	Unclear	Unclear	Low	Unclear	Isolated RNA was processed for complementary deoxyribonucleic acid generation as described (5) and then subjected to triplicate multiplex real-time quantitative polymerase chain reaction amplification for CXCR4 and CXCL12 nucleotide sequences using predes	Yes	Unclear	Low	Low	Unclear
3467	Sunwoo	Correlation of apparent diffusion coefficient values measured by diffusion MRI and MGMT promoter methylation semiquantitatively analyzed with MS-MLPA in patients with glioblastoma multiforme	2013	23023975	http://www.ncbi.nlm.nih.gov/pubmed/23023975	26	15	11	52.8	diffuse glioma	Glioblastoma	pathology comfirmed	MR	FSE, DWI, CE	no	yes	no	no	semi-quantitative	NA	no treatment received	NA	NA	yes	NA	PCR, Immunohistochemistry	DNA	DNA methylation status	MGMT promoter methylation	Recent studies have shown that the methylation of the O6-methylguanine DNA methyltransferase (MGMT) gene promoter has been associated with a longer survival in patients treated with radiotherapy as well as with concurrent and adjuvant TMZ therapy (4–7). In addition, researchers have proposed that the methylation status of the MGMT promoter can help differentiate true progression from pseudoprogre…	In conclusion, we have demonstrated a positive relationship between the mean ADC value and the semiquantitative methylation status of the MGMT promoter. In addition, we have shown a significant relationship between a higher mean ADC value and clinical outcome. These results indicate that mean ADC values could serve as an independent biomarker for predicting treatment response, following further v…	no	no	no	yes	yes	no	NA	1). Imaging All the participants underwent MRI within 2 weeks before surgery. All MR images were obtained with a 1.5 T MR imager (Signa HDx or HDxt; GE Medical Systems, Milwaukee, WI) with an eight-channel head coil. The imaging protocol included axial T2	Unclear	Unclear	Low	Low	The methylation status of the MGMT promoter was assessed using MS-MLPA. The procedure was performed according to the manufacturer’s protocol and has been described in the literature (11). Briefly, the methylation status was tested using the MS-MLPA probe	Unclear	Yes	Unclear	Low	Unclear
3469	Sutton	Breast cancer subtype intertumor heterogeneity: MRI-based features predict results of a genomic assay	2015	25850931	http://www.ncbi.nlm.nih.gov/pubmed/25850931	95	NA	NA	50.3	breast	Breast cancer	pathology comfirmed	MR	CE	no	yes	no	no	semi-quantitative	Consensus	no treatment received	yes	NA	yes	NA	database	mRNA	gene expression	Oncotype DX gene module recurrence score	Oncotype Dx RS(hereafter, ODxRS) is used clinically to influence decisionmaking, sometimes preventing unnecessary chemotherapy.5	In conclusion, it was possible to leverage quantitative MRI phenotypic image-based biomarkers of early-stage luminal A-like breast cancers (ER1/PR1/HER2–) that correlated with their ODxRS. IDC computer-derived imaging features correlated with ODxRS, suggesting that these are image-based biomarkers that reflect the likelihood of recurrence and magnitude of chemotherapy benefit	no	no	no	yes	no	no	NA	MR Image Acquisition All images were acquired with a 1.5T (n547; 49.50%) or 3.0T (n548; 50.50%) MRI system (Signa or Signa HDX; GE Medical Systems, Waukesha, WI). In all patients, a dedicated 8- or 16- channel surface breast coil was used. Sagittal T1-wei	Yes	No	Low	Low	Oncotype Dx RS Tumor specimens were sent to Genomic Health, after definitive surgery and the breast cancer ODxRS score was generated (RS range: 0–100).	Unclear	Unclear	Unclear	Unclear	Unclear
3486	Takeuchi	Increased xCT expression correlates with tumor invasion and outcome in patients with glioblastomas	2012	23096413	http://www.ncbi.nlm.nih.gov/pubmed/23096413	40	19	21	63	diffuse glioma	Glioblastoma	pathology comfirmed	MR	CE	no	yes	no	no	qualitative	Consensus	no treatment received	NA	NA	yes	NA	Western blot, Immunohistochemistry	DNA	gene expression	xCT expression	The levels of xCT expression have been shown to correlate with system xc 2 activity.19 xCT, which is normally expressed mainly in the leptomeninges, is also widely expressed in immature neurons and astrocytes of the cerebral cortex, but at lower levels. Furthermore, system xc 2 has been shown to represent the main viable pathway for glutamate release and cystine uptake in glioma cells.20 Cystine …	This study demonstrated that increased xCT expression predicted poor prognoses in patients with GBMs and that increased xCT expression correlated with the infiltrative phenotype on MRI. Despite a recent report that failed to show any effectiveness of the administration of sulfasalazine for GBMs,37 further investigations are necessary to elucidate the optimal strategy for sulfasalazine treatment i…	no	no	no	yes	no	yes	Theinvasive nature of GBMs and goals for thepreservation of brain function almost alwaysprevent a total surgical excision.11Glioma cellssecrete high levels of glutamate, thus resulting inneuronal cell death and brain edema.12-16Fur-thermore, glutamate plays a role in glioma cellinvasion.17Extracellular glutamate levels are reg-ulated by glutamate transporters, which playa central role in the upta…	MRI Analysis Pretreatment MRI studies were reviewed in all 40 patients with GBMs who had not received either previous surgery or treatment. The axial T2-weighted images and T1-weighted images with gadolinium enhancement were reviewed in all cases. MRI phe	Yes	Unclear	Low	Low	Immunohistochemistry for xCT, EAAT-2, and IDH1 R132H Immunohistochemical staining was performed on paraffin sections with the avidin-biotin-peroxidase complex method (K0675; Dako North America, Inc, Carpinteria, California) for xCT and EAAT-2 and the EnVi	Yes	Unclear	Low	Low	Unclear
3546	Tykocinski	Use of magnetic perfusion-weighted imaging to determine epidermal growth factor receptor variant III expression in glioblastoma	2012	22492960	http://www.ncbi.nlm.nih.gov/pubmed/22492960	132	71	61	61	diffuse glioma	Glioblastoma	pathology comfirmed	MR	DSC, PWI	no	yes	no	no	semi-quantitative	Averaging discrepancies	NA	NA	NA	yes	NA	PCR	RNA, mRNA	gene expression	EGFRwt, EGFRvIII, VEGF	EGFRvIII, the most common variant of EGFR, expressed with an overall prevalence of 20%–30%,10 encodes an in-frame deletion of the extracellular domain of EGFR, resulting in prooncogenic effects.11 Studies in EGFRvIII-transfected GBM cell lines have demonstrated that EGFRvIII enhances tumorigenicity, because it leads to decreased apoptosis and increased proliferation, angiogenesis, and invasion.	Collectively, our data support a statistically significant correlation between rTBV and EGFRvIII mutation in GBMs and a weaker correlation of these variables to VEGF.	no	no	no	yes	yes	yes	domain of EGFR, resulting in prooncogenic effects.11 Studies in EGFRvIII-transfected GBM cell lines have demonstrated that EGFRvIII enhances tumorigenicity, because it leads to decreased apoptosis and increased proliferation, angiogenesis, and invasion.10 We surmised that expression of the EGFRvIII mutation activates a complex array of independent signals to influence a multitude of downstream fa…	Magnetic Resonance (MR) Imaging We acquired conventional MR images with either a 1.5-Tesla (Signa, GE Medical Systems) or a 3.0-Tesla (Siemens) clinical MRsystem. We acquired dynamic susceptibility contrast (DSC) single shot spin-echo (SE) echo-planar ima	Yes	Yes	Low	Low	RT-PCR We converted the total RNA, extracted by the TRIzol method from the tumor tissue stored in RNA later at -808F, into cDNA fragments and subjected them to PCR analyses to assess the tumor expression of EGFRwt, EGFRvIII and GAPDH mRNAs, using the foll	Yes	Unclear	Low	Low	Unclear
3569	Vargas	Association between morphologic CT imaging traits and prognostically relevant gene signatures in women with high-grade serous ovarian cancer: a hypothesis-generating study	2015	25383459	http://www.ncbi.nlm.nih.gov/pubmed/25383459	46	NA	46	59	other/not specified	Ovarian cancer (high-grade serous)	pathology comfirmed	CT	CE	no	no	yes	no	qualitative	Interreader agreement statistics	NA	NA	NA	yes	NA	Database	NA	DNA copy number, gene expression, DNA methylation status	Genetic subtype (CLOVAR): differentiated, immunoreactive, mesenchymal, and proliferative	Four prognostically relevant CLOVAR subtypes of HGSOC were identified and labeled as differentiated, immunoreactive, mesenchymal, and proliferative (14,15)	In summary, in this hypothesis-generating study, we found that the pattern of peritoneal involvement and the presence of mesenteric infiltration, as phenotypically expressed on noninvasive pretreatment CT images, appear to be associated with prognostically relevant gene signatures in patients with HGSOC.	no	no	no	yes	no	no	NA	CT Acquisition Staging CT studies were performed with multidetector helical scanners (GE Medical Systems, Milwaukee, Wis) with four to 16 detector rows. Images were obtained during patient breath holding by using the following acquisition parameters: 120	Yes	Yes	Low	Low	Transcriptomic CLOVAR Subtyping Gene expression–based CLOVAR subtypes for cases that originated at our institution were obtained from supplemental table 1 of Verhaak et al (15). In particular, among the 46 cases in this study, the gene expression subtype	Unclear	Unclear	Unclear	Unclear	Unclear
3576	Venkatesan	Comparison of clinical and imaging features in succinate dehydrogenase-positive versus sporadic paragangliomas	2011	22136839	http://www.ncbi.nlm.nih.gov/pubmed/22136839	124	83	41	NA	pheochromocytomas or paragangliomas	Paraganglioma	pathology comfirmed	PET, CT, MR	F-FDG PET, CE	yes	yes	yes	no	semi-quantitative	NA	no treatment received	NA	NA	yes	NA	Database	NA	DNA small nucleotide variant	SDHB mutation	Aggressive familial PGLs are most commonly the result of germline B subunit mutations in the succinate dehydrogenase (SDHB) gene, with SDHB-related PGLs predominantly occurring in extra-adrenal abdominal or thoracic locations and with up to 70% being malignant.8-11	Relatively greater CT enhancement and semiquantitative 18F-FDG uptake were observed in SDHB+ patients in this study, although further validation of these findings in larger numbers of patients is warranted in order to determine if there are thresholds spe	no	no	no	yes	yes	no	NA	Imaging methods. CT, MRI, and 18F-FDG-PET imaging that delineated patients’ PGLs were available for only a subset of the SDHB+ and sporadic patients because many patients underwent surgical resection before being referred to the National Institutes of Hea	Yes	Unclear	Low	Low	who were genetically tested and had no known SDHB, SDHx, or any other genetic	No	Unclear	Unclear	Unclear	Unclear
3589	Glynn	Are there imaging characteristics associated with epidermal growth factor receptor and KRAS mutations in patients with adenocarcinoma of the lung with bronchioloalveolar features?	2010	20087229	http://www.ncbi.nlm.nih.gov/pubmed/20087229	64	17	47	NA	lung	Lung adenocarcinoma	pathology comfirmed	CT	NA	no	no	yes	no	qualitative	consensus	no treatment received	NA	NA	yes	NA	NA	NA	DNA small nucleotide variant	EGFR, KRAS	Studies have found a correlation between the presence of EGFR mutations and the presence of a BAC growth pattern, either as a pure growth pattern or in ABAC growth.7–10 KRAS is an oncogene contributing to the development of cancer, usually as a mutated fo	We found no CT characteristics of pulmonary nodules in patients with ABAC that could help suggest the status of an EGFR or KRAS mutation. Further prospective studies with larger number of patients are warranted.	no	no	no	yes	yes	no	NA	Inclusion criteria were an available pathology report, preoperative CT images on our Picture Archiving and Communication System (PACS, GE Centricity RA100), The remaining studies were then retrieved on the radiology PACS and the images reviewed by two rad	Unclear	Yes	Unclear	Low	The EGFR and KRAS mutation status for the resected tumors was also documented. Patients positive for EGFR were not tested for KRAS as the mutations are mutually exclusive.	Unclear	Unclear	Unclear	Unclear	Unclear
3609	Wang	Anatomical localization of isocitrate dehydrogenase 1 mutation: a voxel-based radiographic study of 146 low-grade gliomas	2015	25318355	http://www.ncbi.nlm.nih.gov/pubmed/25318355	146	87	59	NA	diffuse glioma	Glioma (grade II)	pathology comfirmed	MR	NA	no	yes	no	no	semi-quantitative	Third reviewer in case of discrepancy	no treatment received	NA	NA	yes	NA	DNA-pyrosequencing, PCR	DNA	DNA small nucleotide variant	IDH1 mutation	Isocitrate dehydrogenase 1 (IDH1) enzymes are NADP-dependent and normally catalyze conversion of isocitrate to a-ketoglutarate [4]. IDH1 mutations are found at surprisingly higher frequencies in different types of LGGs, including diffuse astrocytomas (83.3%), oligodendrogliomas (80.4%) and oligoastrocytomas (100%) [5,6]. The majority of IDH1 mutations are found in TP53 mutated or 1p19q co-deleted…	In conclusion, a VLSM approach was introduced to specify the anatomical characteristics of tumors with an IDH1 mutation, and such tumors were found to preferentially occur in the frontal lobe and especially the rostral extension of the lateral ventricle.	tes	no	no	yes	no	no	NA	Magnetic resonance imaging and tumor registration A Magnetom Trio 3T MRI scanner (Siemens AG, Erlangen, Germany) was used to obtain T2-weighted images using the following parameters: TR 5800 ms; TE 110 ms; flip angle 150°; field of view 240 9 188 mm2; vox	Unclear	Unclear	Unclear	Unclear	DNA pyro-sequencing for IDH1 mutation The use of DNA pyro-sequencing for detecting IDH1 mutation was introduced in our previous study [14]. Briefly, the QIAamp DNA Mini Kit (Qiagen, Hilden, Germany) was used to isolate genomic DNA from samples of frozen t	Yes	Unclear	Low	Low	Unclear
3632	Weiss	Noninvasive image texture analysis differentiates K-ras mutation from pan-wildtype NSCLC and is prognostic	2014	24987838	http://www.ncbi.nlm.nih.gov/pubmed/24987838	48	29	19	70.4	lung	Non-small-cell lung carcinoma (Stage I and II)	pathology comfirmed	CT	QTA (Quantitative Texture Analysis)	no	no	yes	no	quantitative	NA	NA	yes	yes	yes	NA	Multiplexed assays	NA	DNA small nucleotide variant	KRAS	NA	Non-invasive QTA can differentiate the presence of K-ras mutation from pan-wildtype NSCLC with high sensitivity, specificity, and accuracy, as well as, associate with patient survival.	no	no	no	yes	yes	yes	We found that positive skewness with fine-texture (which may reflect bright highlighted features surrounded by darker background or lower density areas) and lower kurtosis with coarsetexture (which may reflect increased number of highlighted features and intensity variation in highlighted features) are significantly associated with K-ras mutations. These features may suggest more focal fibrosis a…	CT acquisition Cases with a K-ras mutation or pan-wildtype for all 26 oncogenes and tumor suppressor genes were selected for imaging analysis. Baseline pre-treatment non-contrast CT images that were performed as part of standard of care were retrieved for	Unclear	No	Unclear	Unclear	Tumor Specimens and Clinical Annotation Formalin-fixed, paraffin-embedded (FFPE) lung tumor tissues were obtained with approval of the local IRB from patients with early-stage NSCLC (stage I and II according the AJCC 7th edition), diagnosed between 2001 a	Yes	Unclear	Unclear	Low	Unclear
3679	Yamamoto	Breast Cancer: Radiogenomic Biomarker Reveals Associations among Dynamic Contrast-enhanced MR Imaging, Long Noncoding RNA, and Metastasis	2015	24987838	http://www.ncbi.nlm.nih.gov/pubmed/24987838	42	NA	NA	45	breast	Breast cancer	pathology comfirmed	MR	DCE MR	no	no	yes	no	qualitative	interobserver agreement	no treatment received	yes	NA	no	yes	PCR, RNA sequencing	RNA	gene expression, lncRNA	lncRNA expression	Long noncoding RNAs (lncRNAs), defined as noncoding transcripts greater than 200 nucleotides, represent an important class of regulatory RNAs that possess exquisite cell and tissue specificity and are critical to maintaining tissue structure and organization (1–3). Their role in breast cancer and in other solid tumors is increasingly being recognized (4–6). Indeed, dysregulated expression of the …	The enhancing rim fraction score, a quantitative DCE MR imaging lncRNA radiogenomic biomarker, is associated with early metastasis and expression of the known predictor of metastatic progression, HOTAIR	tes	no	no	yes	yes	yes	We found that positive skewness with fine-texture (which may reflect bright highlighted features surrounded by darker background or lower density areas) and lower kurtosis with coarsetexture (which may reflect increased number of highlighted features and intensity variation in highlighted features) are significantly associated with K-ras mutations. These features may suggest more focal fibrosis a…	Imaging Performance and Analysis All images were acquired by using a 1.5-T unit (Signa HDxt; GE Medical Systems, Milwaukee, Wis) with the following parameters for the bilateral	Unclear	NA	Low	Low	Next-Generation RNA Sequencing Protocol Libraries were constructed with a standard library preparation kit (TruSeq RNA Illumina; San Diego, Calif) according to the manufacturer’s instructions. Sequencing was performed on the largest tumor by using a seque	Yes	Unclear	Low	Low	Unclear
3680	Yamamoto	ALK molecular phenotype in non-small cell lung cancer: CT radiogenomic characterization	2014	24885982	http://www.ncbi.nlm.nih.gov/pubmed/24885982	172	74	88	NA	lung	Non-small-cell lung carcinoma	pathology comfirmed	CT	CE	no	no	yes	no	qualitative	Definitions, consensus, interobserver agreement	NA	NA	NA	yes	NA	FISH, DNA sequencing	DNA	DNA translocation	ALK reaggangements	Furthermore, ALK, a member of the tyrosine kinase family, has recently been validated as a viable therapeutic target; patients with advanced ALK-rearranged (ALK+) NSCLC demonstrate a striking benefit in response to the small-molecule ALK inhibitor crizotinib (Xalkori; Pfizer, New York, NY) (4,8,9). These and similar findings in other cancers confirm the thesis that patient outcomes can be markedl…	ALK+ NSCLC has distinct characteristics at CT imaging that, when combined with clinical covariates, discriminate ALK+ from non-ALK tumors and can potentially identify patients with a shorter durable response to crizotinib.	no	yes	no	yes	yes	no	NA	CT Imaging Screen Only patients who underwent pretreatment CT imaging for staging performed up to 3 months prior to treatment were included (data collected from March 2009 to February 2013). At the three institutions, enhanced chest CT was performed by us	Yes	Yes	Low	Low	Histologic Evaluation and Molecular Analysis For histologic evaluation, tumors were classified by using standard World Health Organization criteria (25). Molecular analysis for ALK+ status was performed on formalin-fixed paraffinembedded (FFPE) tumor samp	Unclear	Unclear	Unclear	Unclear	Unclear
3681	Yamamoto	Radiogenomic analysis of breast cancer using MRI: a preliminary study to define the landscape	2012	22915408	http://www.ncbi.nlm.nih.gov/pubmed/22915408	353	4	349	NA	breast	Breast cancer	pathology comfirmed	MR	CE	no	yes	no	no	semi-quantitative	Consensus	NA	yes	NA	no	yes	oligonucleotide expression profiling arrays	NA	gene expression	Whole genome	After initially identifying the normal breastlike, ERBB2+, basallike, luminal A/B, interferon, and claudin-low subtypes in the parent 353 patient dataset, we then observed that lesions with heterogeneous contrast enhancement were highly enriched in genes commonly expressed in the canonical interferon subtype, which has been implicated in a number of different pathologies in breast cancer.	Radiogenomic analysis of breast cancer with MRI is a novel approach to understanding the underlying molecular biology of breast cancers.	yes	no	no	yes	no	no	NA	1.1. MRI Technique and Image Analysis Subjects underwent a dedicated breast MRI examination according to our standard protocol with a 1.5-T magnet using a dedicated high-resolution breast-surface coil. Images were acquired before and after administration	Unclear	Yes	Low	Low	Three hundred fifty-three patients with a known diagnosis of breast cancer originating from the multicenter Expression Project for Oncology study (expO) with pathology-confirmed breast cancer were analyzed for global gene expression profiling in this stud	Unclear	Unclear	Unclear	Unclear	Unclear
3700	Yoo	Tumor blood flow from arterial spin labeling perfusion MRI: a key parameter in distinguishing high-grade gliomas from primary cerebral lymphomas, and in predicting genetic biomarkers in high-grade gliomas	2013	23390061	http://www.ncbi.nlm.nih.gov/pubmed/23390061	29	NA	NA	47.4	diffuse glioma	Glioma (grade III, IV)	pathology comfirmed	MR	FSE, ASL perfusion	no	yes	no	no	semi-quantitative	NA	chemo or radiotherapy or no therapy	NA	NA	yes	NA	Immunochemistry, PCR	NA	gene expression, DNA methylation status	EGFR (expression), Ki-67 (labeling index), pHH3 (index), p53 (expression), MGMT (loss), MGMT (methylation status) and PTEN (loss)	The promoter methylation status of MGMT, a deoxyribonucleic acid (DNA) repair enzyme that removes alkyl groups from guanine residue, was found to be associated with sensitivity of GBM to alkylating agents in the context of treatment	In conclusion, our results suggest that perfusion parameters from pCASL imaging may serve as key factors in the differential diagnosis of high-grade gliomas from lymphomas. Moreover, the parameters were found to have a significant positive correlation with EGFR expression status, proposing pCASL perfusion imaging as a valuable modality in a new era of imaging biomarkers and tailored therapy.	no	no	no	yes	no	yes	EGFRexpression status was found to have a significant pos-itive correlation with perfusion values. The finding issupported by those of previous studies that demon-strated a relationship between EGFR signaling andvascular endothelial growth factor (VEGF) expression(32–34). Specifically, several studies have revealedthat EGFR stimulation activates many downstreamsignal pathways, including phosphoin…	CCRT). MR Imaging Technique MR images were obtained with a 1.5 Tesla (T) MR scanner (Signa HDxt; GE Medical Systems, Milwaukee, WI), using an eight-channel head coil. The imaging protocol included axial fast spin-echo T2-weighted images (FSE T2WI), with r	Unclear	No	Unclear	Unclear	In immunohistochemistry (IHC) studies of the highgrade gliomas, six genetic alterations, previously documented as important genetic biomarkers for their grading, prognosis, and therapeutic response, were identified (13–15,20–22). Among the genetic biomark	Unclear	Unclear	Unclear	Unclear	Unclear
3704	Young	Clear cell renal cell carcinoma: multiphasic MDCT enhancement can predict the loss of chromosome 8p	2014	24573763	http://www.ncbi.nlm.nih.gov/pubmed/24573763	98	62	36	59	kidney	Renal cell carcinoma	pathology comfirmed	CT	CE, MDCT	no	no	yes	no	qualitative	Definitions	no treatment received	NA	NA	yes	NA	Karyotype	DNA	DNA loss of heterozygosity/chromosome loss	loss of 8p	Presti et al. [3] examined loss of heterozygosity at chromosomes 3p, 8p, 9p, and 14q in locally advanced clear cell RCC and found that the loss of 8p was a more powerful predictor of recurrence than tumor grade. Additionally, Elfving et al. [4] found that the loss of 8p was a significant predictor of 5-year recurrencefree survival in RCC. The loss of 8p has also been associated with a higher tumo…	To our knowledge, our study is the first to demonstrate that imaging features on multiphasic MDCT can predict the loss of 8p in clear cell RCCs.	no	no	no	yes	yes	no	NA	13]. CT examination All CT examinations were performed at our institution using either a 4-detector (2000–2003) (Lightspeed Qx/I, GEMedical Systems, Milwaukee,WI), 16 (2003–present), or 64 (2005–present) detector row helical scanner (Sensation 16 or Sensa	Yes	No	Low	Low	Karyotypes were obtained by reviewing cytogenetic analyses from pathology reports for the 105 specimens included in this study. Samples of the lesions were collected at the time of surgery and cultured after aseptic mincing and chemical dissociation. Acti	Yes	Unclear	Low	Low	Unclear
3705	Young	Potential role of preoperative conventional MRI including diffusion measurements in assessing epidermal growth factor receptor gene amplification status in patients with glioblastoma	2013	23811973	http://www.ncbi.nlm.nih.gov/pubmed/23811973	147	81	66	65.1	diffuse glioma	Glioblastoma	pathology comfirmed	MR	GRE, SWI, DWI, CE	no	yes	no	no	semi-quantitative	Definitions, Consensus	no treatment received	NA	NA	yes	NA	FISH	NA	DNA copy number	EGFR amplification status	Activation of the epidermal growth factor receptor (EGFR) pathway is one of the most frequent molecular events in glioblastomas, with EGFR overexpression or amplification observed in up to 50% of patients.5-7 The EGFR gene is located on chromosome 7p12 and is more commonly amplified in primary glioblastoma than in secondary glioblastoma.8 Activation of EGFR pathways is associated with increased m…	Our study suggests possible usefulness for DWI to predict EGFR amplification status in patients with glioblastoma. EGFR status information may be useful in the prediction of Classical subtype glioblastomas. Imaging has potential value for patients in whom multiple genetic and molecular analyses may be difficult or infeasible, such as when tissue is not available for study.	no	no	no	yes	yes	no	NA	Conventional MR Imaging Parameters MR imaging was performed with 1.5T (Signa Excite, HDx; GE Healthcare, Milwaukee, Wisconsin) and 3T magnets (Discovery 750; GE Healthcare). We acquired all images by using 5-mm section thickness and no intersection gap. T	Yes	No	Low	Low	EGFR Analysis EGFR amplification status was determined by interphase/nuclear fluorescence in situ hybridization techniques on paraffin sections. Per tissue sample, a total of 200 cells were analyzed and the results reported as the highest level of EGFR am	Unclear	Unclear	Unclear	Unclear	Unclear
3749	Zinn	Radiogenomic mapping of edema/cellular invasion MRI-phenotypes in glioblastoma multiforme	2011	21998659	http://www.ncbi.nlm.nih.gov/pubmed/21998659	52	35	17	NA	diffuse glioma	Glioblastoma	no pathology available	MR	FLAIR, CE	no	yes	no	no	semi-quantitative	Consensus	NA	NA	yes	no	NA	database	mRNA, microRNA	gene expression	Whole genome	In our study, POSTN expression was significantly associated with survival and time to disease progression in the TCGA database (P,0.0009; Figure 8a and 8b).	MRI-FLAIR readily and noninvasively detected key cancer genomic components responsible for cellular migration and invasion in GBM. It further detected genes and microRNAs highly associated with mesenchymal transformation and invasion. As a discovery tool, MRI specifically identified POSTN and miR- 219, suggesting a regulatory network promoting mesenchymal transition and invasion in GBM.	NA	yes	no	yes	no	yes	Since areas of peritumoralFLAIR hyperintensity contain a mixture of both edema and cellinvasion in GBM [19,27,38,41,42,43], we can further hypothesizethat high FLAIR radiophenotypes likely reflect a uniquemolecular tumor composition driving cellular migration andinvasion. CXCL12 and CXCL14 were other top genes associated with the invasive radiophenotype in the high FLAIR volume group. CXCL12 is a…	Image Acquisition and Analysis All images were downloaded from the National Cancer Institute’s ‘‘The Cancer Imaging Archive (TCIA)’’ (http:// cancerimagingarchive.net/). Volume Selection. We used two sequences for the study: 1) Fluid-Attenuated Inversion	Unclear	Unclear	Low	Low	Affymetrix level 1 mRNA and Agilent level 2 microRNA data were downloaded from the public TCGA dataportal (April 2011) (http://cancergenome.nih.gov/). The raw data files for discovery and validation sets were separately downloaded and analyzed. Affymetrix	Unclear	Unclear	Unclear	Unclear	Unclear
3750	Zinn	A novel volume-age-KPS (VAK) glioblastoma classification identifies a prognostic cognate microRNA-gene signature	2012	22870228	http://www.ncbi.nlm.nih.gov/pubmed/22870228	64	NA	NA	NA	diffuse glioma	Glioblastoma	no pathology available	MR	NA	no	yes	no	no	quantitative	NA	no treatment received	NA	NA	yes	NA	Database	mRNA, microRNA	gene expression	Whole genome	As such, Hegi et al [2,23] demonstrated a survival benefit in patients with methylation of the MGMT promoter treated with combined Temozolomide (TMZ) and radiotherapy, with median overall survival of 23.4 months compared with 12.6 months in the non-methylated group [2]. Etienne and colleagues demonstrated that older patients, who often have the De Novo (primary) form of GBM, have EGFR overexpress…	Despite the strong evidence across discovery and validation sets, prospective validation of the joint VAK clinical/molecular classification is needed to confirm the potential therapeutic significance. However, the VAK classification with its implication of VAK-specific molecular regulatory networks, can serve as a very robust prognostic tool, clinical trial selection criteria, and important step …	no	yes	no	yes	no	no	NA	Image Acquisition and Analysis All images were downloaded from the TCIA. Image analysis was performed as previously described by our group [20]. In brief, 3D Slicer (www.slicer.org), an open-source software platform developed at our institution (Brigham a	Unclear	Unclear	Unclear	Unclear	Affymetrix level 1 mRNA, Agilent level 2 microRNA, and Level 3 Illumina and HumanMethylation27 methylation data were downloaded from the public TCGA data portal (October 2011) (http://cancergenome.nih.gov/). Affymetrix CEL file analysis was performed in R	Unclear	Unclear	Unclear	Unclear	Unclear
3898	Shinomiya	Evaluation of 3'-deoxy-3'-[18F]-fluorothymidine (18F-FLT) kinetics correlated with thymidine kinase-1 expression and cell proliferation in newly diagnosed gliomas	2012	23229746	http://www.ncbi.nlm.nih.gov/pubmed/23229746	21	14	7	45.2	diffuse glioma	Glioma (grade II, III, IV)	pathology comfirmed	PET, MR	FLT, MRI CE	yes	yes	no	no	semi-quantitative	NA	no treatment received	NA	NA	yes	NA	Immonohistochemistry, PCR	mRNA, RNA	gene expression	TK1 expression, Ki-67 index	TK-1 is expressed with the onset of the S-phase during DNA synthesis and is decreased in nondividing cells [8], and TK-1 activity is proportional to the rate of DNA synthesis and cell proliferation in tumors	The present study demonstrated that 18F-FLT uptake in newly diagnosed human brain gliomas is related to transport through the disrupted BBB, but not to phosphorylation activity. Although tissue TK-1 expression reflects tumor proliferation activity, the phosphorylation rate constant k3 determined by 18F-FLT PET kinetic analysis did not accurately reflect TK-1 activity and should not be used as a s…	no	no	no	yes	yes	yes	18F-FLT is resistant to degradation and assumed not to cross back across the cell membrane, and is suitable for imaging with PET. The use of 18F-FLT phosphorylation as a biomarker of cell proliferation is based on the assumption that cellular 18F-FLT trapping after phosphorylation is represents thymidine incorporation into DNA [7]. TK-1 is expressed with the onset of the S-phase during DNA synthe…	PET scanning procedure 18F-FLT was synthesized using an HM-18 cyclotron (Sumitomo Heavy Industries Co., Tokyo, Japan) using a previously reported procedure [15]. The radiochemical purity of the 18F-FLT produced was >95 %. The specific activity of 18F-FLT	Unclear	Unclear	Unclear	Low	Representative standard formalin-fixed, paraffin-embedded sections (4-μm thick) from each brain tumor specimen were immunohistochemically stained with mouse anti-Ki-67monoclonal antibody (dilution 1:50; Dako, Glostrup, Denmark) for 4 h at room temperature	Yes	Unclear	Low	Low	Unclear
3918	Wang	Tumor border sharpness correlates with HLA-G expression in low-grade gliomas	2015	25903722	http://www.ncbi.nlm.nih.gov/pubmed/25903722	72	41	31	38	diffuse glioma	Glioma (grade II)	pathology comfirmed	MR	CE	no	yes	no	no	semi-quantitative	NA	no treatment received	NA	NA	yes	NA	Immunohistochemistry, microarray	RNA	gene expression	HLA-G expression	The major histocompatibility complex (MHC) is a group of genes coding for an antigen system that can induce a strong rejection reaction, and it is altered in a variety of malignancies (Mittal et al., 2014). Human leukocyte antigen-G (HLA-G) is a non-classical MHC class I molecule, which is rarely detected in normal tissues (O'Sullivan et al., 2012; Vesely and Schreiber, 2013), and is broadly expr…	Tumors with high HLA-G expression were associated with larger tumors and lower mean hyperintensive contrast. These findings suggest that tumors with blurred boundaries may be those prone to diffuse invasion. Additionally, patients with tumors having high HLA-Gexpressionwere less likely to have undergone complete resections.	no	no	no	yes	no	yes	In the current study, we performed a voxel-based analysis of the tumor borders. Thisapproach allowed us to use MR images to quantitatively describe themorphology of the tumor border, whichmay reflect tumor invasiveness.The results of the neuroimaging analysis showed that tumors with highHLA-G expression were more likely to grow to a large size and to haveblurred boundaries. Recent studies showed …	2.4. MR imaging T2-weighted images were acquired using standard pulse sequences on aMagnetomTrio 3T (Siemens, Erlangen, Germany) scannerwith the following parameters: repetition time, 5800 ms; echo time, 110 ms; flip angle, 150°; field of view, 240 × 188	Unclear	Unclear	Low	Low	All tumor samples were acquired from surgical resections. Tissue samples were immediately flash-frozen, after surgery, in liquid nitrogen. Before RNA extraction, the percentage of tumor cells was assessed using a hematoxylin and eosin-stained frozen secti	Yes	Unclear	Low	Low	Unclear
4089	Metellus	IDH mutation status impact on in vivo hypoxia biomarkers expression: new insights from a clinical, nuclear imaging and immunohistochemical study in 33 glioma patients	2011	21643985	http://www.ncbi.nlm.nih.gov/pubmed/21643985	33	20	13	44.8	diffuse glioma	Glioma (grade II, III)	pathology comfirmed	PET	F-FDG	yes	no	no	no	qualitative	NA	no treatment received	NA	NA	yes	NA	Immunohistochemistry, PCR, DNA sequencing	DNA	DNA small nucleotide variant	IDH 1 codon 132 and IDH2 codon 172	IDH enzymes catalyze the oxidative decarboxylation of isocitrate (ICT) to produce a-ketoglutarate (a-KG) and NADPH. Recently, it has been shown that tumor-derived IDH1 mutations impair the enzyme’s affinity for its substrate and dominantly inhibit wild-type IDH1 activity through the formation of catalytically inactive heterodimers [9]. IDH1 mutations in gliomas do not just result in a loss of fun…	The present study questions the actual relationship between IDH mutation status and in vivo hypoxic biomarkers expression in WHO grade II and III gliomas. The absence of glycolytic and hypoxic signatures found in our population of IDH-mutated tumors could reflect an adaptative behavior of IDH-mutated glioma cells in this condition and need to be investigated further. Moreover, other biochemical a…	no	no	no	yes	yes	yes	Since IDH1 has also been shown to participate in a glucose- sensing pathway [11], along with pseudo-hypoxia induction, IDH mutations would favor a metabolic shift in tumoral cells toward glycolysis and hence increased glucose consumption [10, 12–14]. 18F-FDG positron emission tomography (PET), a metabolic imaging study that explore glycolytic metabolism in human cancer, has been shown to correlat…	18F-FDG PET methods Pre-therapeutic FDG-PET was performed on hybrid PET/ Computed Tomography Discovery ST; GE Medical Systems, Waukesha, USA). The obtained images were reconstructed in axial, coronal and sagittal planes, using 3DOSEM iterative algorithm (	Yes	Unclear	Low	Low	1p/19q and p53 status analysis All analyses were performed on 5-lm tissue sections of formalin-fixed paraffin-embedded tissues when tissue material was available. Presence of 1p/19q deletion was studied by fluorescent in situ hybridization (FISH) with loc	Unclear	Unclear	Unclear	Unclear	Unclear
4095	Nair	Prognostic PET 18F-FDG uptake imaging features are associated with major oncogenomic alterations in patients with resected non-small cell lung cancer	2012	22710433	http://www.ncbi.nlm.nih.gov/pubmed/22710433	109	56	53	NA	lung	Non-small-cell lung carcinoma	pathology comfirmed	PET, CT	FDG-PET	yes	no	yes	no	semi-quantitative	Definitions	NA	yes	NA	yes	NA	Microarray	RNA	gene expression	Whole genome	This is a provocative finding, as NF-kB signaling is activated downstream by lactate production from glycolysis and—like FDG uptake—is increased in inflammatory and malignant diseases (32).	A computational approach to understanding gene expression correlates of aggressive NSCLC as defined by prognostic 18F-FDG uptake features may offer new insights into tumor biology.	yes	no	no	no	yes	yes	The biologic basis for the use of FDG as a biomarker is not fully understood, but upregulated glycolysis that results in increased FDG uptake has been associated with tumor growth, metastasis, and immune evasion (11–14). Recently, a key driver that seemingly promotes a less favorable cellular energy profile was discovered [pyruvate kinase isoenzyme M2 (PKM2); ref. 15–17] and has been implicated w…	centers. PET acquisition and FDG uptake feature extraction in study and validation cohorts PET/CT images were acquired using either an LS PET/CT (slice thickness, 3–5 mm) at Stanford or GE Discovery VCT (slice thickness, 3.75 mm) at the Veterans Administr	Unclear	Unclear	Low	Unclear	Gene expression microarray data Tumors from the study cohort were processed from a 3 to 5 mm cross-section after removal of fibrotic or necrotic areas during surgical excision (C.D. Hoang and J.B. Shrager). Tumor tissue was snap-frozen within 30 minutes a	Unclear	Unclear	Unclear	Unclear	Unclear
4104	Osborne	18F-FDG PET of locally invasive breast cancer and association of estrogen receptor status with standardized uptake value: microarray and immunohistochemical analysis	2010	20237034	http://www.ncbi.nlm.nih.gov/pubmed/20237034	36	NA	NA	50.4	breast	Breast cancer	pathology comfirmed	PET	FDG-PET	yes	no	no	no	semi-quantitative	NA	no treatment received	no	NA	yes	NA	Microarray, FISH, immunohistochemistry	NA	gene expression, Receptor status	ER, PR, HER2 receptor expression	NA	In locally invasive primary breast cancer, ER-negative tumors display higher 18FFDG uptake than ER-positive tumors. Microarray analysis confirms these data and identifies genes associated with increased glucose use as measured by PET.	yes	no	yes	yes	yes	no	NA	Technique of 18F-FDG Whole-Body PET All patients fasted for at least 6 h before imaging, and the preexamination blood glucose level was measured. The patients were injected with 370–555 MBq (10–15 mCi) of pyrogen-free 18F-FDG. Imaging was performed 50–60	Unclear	Unclear	Low	Unclear	Biopsy samples were obtained from the primary breast tumors in all patients, snap frozen, and subjected to standard immunohistologic techniques. Briefly, immunohistochemical detection was performed using streptavidin–biotin–peroxidase and microwave antige	Unclear	Unclear	Unclear	Unclear	Unclear
4152	Taieb	18F-FDG avidity of pheochromocytomas and paragangliomas: a new molecular imaging signature?	2009	19372492	http://www.ncbi.nlm.nih.gov/pubmed/19372492	28	20	8	NA	pheochromocytomas or paragangliomas	pheochromocytomas or paragangliomas	pathology comfirmed	PET	F-FDG	yes	no	no	no	semi-quantitative	NA	no treatment received	NA	NA	no	NA	DNA sequencing	DNA	DNA small nucleotide variant	SDHB, SDHD, VHL mutation	NA	We found that 18F-FDG uptake is remarkably common in pheochromocytomas and paragangliomas and should be considered a new molecular imaging hallmark. The metabolic pattern is probably complex and most likely involves dedifferentiation (in metastatic patients), specific genetic defects (in inherited forms), and adaptive responses to hypoxia (in sporadic pheochromocytomas).	no	no	yes	yes	no	no	We hypothesize that the amount of glucose uptake in chromaffin-derived tumors results from the severe impairment of oxidative phosphorylation in tumor cells. One theory that links pheochromocytomas and increased 18FFDG uptake is based on a pseudohypoxia model. In support of this theory is the fact that these tumors are also highly vascularized—a hallmark of a hypoxic response. Some pheochromocyto…	18F-FDG PET Scanning Patients fasted for a minimum of 6 h before the tracer injection (4 MBq/kg), and scanning began 60 min later. Three-dimensional images were acquired from the skull base to the upper thigh using a Discovery ST PET/CT scanner (GE Health	Unclear	Unclear	Low	Low	SDHB, SDHD, and VHL genes were amplified using exon flanking from DNA isolated from the blood samples of all patients bearing pheochromocytomas or paragangliomas in the absence of other lesions suggestive of MEN-2A or NF1 syndrome. The same primers were u	Unclear	Unclear	Unclear	Unclear	Unclear
4159	Thon	Dynamic 18F-FET PET in suspected WHO grade II gliomas defines distinct biological subgroups with different clinical courses	2014	25311315	http://www.ncbi.nlm.nih.gov/pubmed/25311315	98	56	42	NA	diffuse glioma	Glioma (grade II)	pathology comfirmed	PET, MR	F-FET, CE	yes	yes	no	no	semi-quantitative	Consensus	no treatment received	NA	NA	yes	NA	PCR, bisulfite sequencing, microsatellite analysis, pyrosequencing	NA	DNA small nucleotide variant, DNA methylation status, DNA loss of heterozygosity/chromosome loss	MGMT methylation, LOH 1p/19q, IDH1/2 mutation	NA	Our results have unexpectedly modified the study hypothesis: prognostic evaluation has indicated a three-scaled kinetic classifier instead of the initially assumed two-scaled classifier, resulting in underpowering of the study. Even though biomarker distribution and stepwise histological evaluation supports the three-scaled kinetic classification, its relevance as an independent imaging-derived b…	no	no	yes	yes	no	no	NA	Maximilians University, Munich, Germany (AZ 216/14). MRI protocol All patients received a standard MRI investigation (axial T2- weighted sequences with a slice thickness of 2 mm and three-dimensional (3D) T1-weighted sequences with a slice thickness of 1	Yes	Yes	Low	Low	Histopathological evaluation was performed by three independent neuropathologists (R.E., J.H. and H.A.K.) according to the WHO classification of tumors of the nervous system,1 blinded for both MRI and PET findings. In case of discordant histology a confer	Unclear	Unclear	Unclear	Unclear	Unclear
5001	Barajas	Pro-angiogenic cellular and genomic expression patterns within glioblastoma influences dynamic susceptibility weighted perfusion MRI	2015	26231469	http://www.ncbi.nlm.nih.gov/pubmed/26231469	10	7	3	55.8	diffuse glioma	Glioblastoma	pathology comfirmed	MR	DSC	no	yes	no	no	semi-quantitative	Consensus	no treatment received	NA	yes	yes	yes	Immunohistochemistry, microarray	RNA	gene expression	Whole genome	Recent advancements in the development of targeted molecular therapeutics, such as bevacizumab, a monoclonal antibody directed at blocking VEGF activity, necessitate the validation of non-invasive imaging markers capable of assessing malignant microvascular disease burden.	In conclusion, the present study has demonstrated that pro-angiogenesis genomic and cellular expression patterns of treatment naïve primary Glioblastoma influences morphological and physiological DSC perfusion MRI metrics suggesting that expression levels of therapeutically relevant genetic signatures can be quantified using MRI. These findings, if validated by future investigators, could provide…	yes	no	yes	yes	no	yes	Therefore, the primary aim of the present prospective study was to investigate whether pro-angiogenic expression patterns within glioblastoma influences DSC perfusion MRI characteristics. It was hypothesised that DSC perfusion MRI metrics would be correlated with tumour regions expressing elevated cellular and molecular features of angiogenesis irrespective of contrast-enhancement characteristics.	MRI protocol All patients underwent preoperative morphological and physiological MRI using a 1.5 T Signa Horizon MRI system (GE Medical Systems, Milwaukee, WI, USA). All MRI examinations were performed utilizing pre- and post-contrastenhanced three-dimens	Yes	Unclear	Low	Low	Sample preparation, labelling, and array hybridization (Agilent; whole mouse genome 4x44K Ink-jet arrays) was performed according to the standard Shared Microarray Core Facilities and Agilent Technologies protocols as previously described.24,27 The microa	Yes	Unclear	Low	Low	Unclear
5003	Chen	Genetic Alterations in Colorectal Cancer Have Different Patterns on 18F-FDG PET/CT	2015	26018692	http://www.ncbi.nlm.nih.gov/pubmed/26018692	103	66	37	58	colorectal	Colorectal carcinoma	pathology comfirmed	PET, CT	FDG-PET	yes	no	yes	no	semi-quantitative	Consensus	no treatment received	NA	yes	yes	no	PCR	NA	DNA small nucleotide variant	APC (amplification), TP53, PIK3CA, KRAS, and BRAF (mutation)	Oncogenic activation of KRAS can influence several cellular processes that regulate biological course.20 KRAS mutation, which occurs in approximately 40% of CRCs, is particularly crucial because it can predict a lack of responses to therapies with antibodies targeted to the epidermal growth factor receptor.4,5 Although some studies have reported association of somatic mutations in TP53 with poor …	PET/CT-related parameters in CRC tumors can be used for supplementing genetic analysis to correlate genetic alterations. The mutated KRAS tumors are associated with higher TW40%, whereas tumors with mutated TP53 have an increased SUVmax. However, further studies are required because of the low predictive accuracy.	no	no	no	no	yes	no	NA	PET/CT Image Acquisition All patients fasted for at least 4 hours before 18F-FDG PET/CT imaging. The images were captured using a PET/CT scanner (16-slice PET/CT, Discovery STE; GE Medical System, Milwaukee, Wis) approximately 60 minutes after administeri	Unclear	Unclear	Low	Unclear	We used high-resolution melting (HRM) methods for genetic mutation analysis. A good amplicon design is essential for obtaining robust and reproducible HRManalysis. The difference between wild-type and heterozygote curves becomes smaller and more difficult	Yes	Unclear	Low	Low	Unclear
5005	Fernandez-Navarro	Genome wide association study identifies a novel putative mammographic density locus at 1q12-q21	2014	25353672	http://www.ncbi.nlm.nih.gov/pubmed/25353672	3351	NA	NA	55.88	breast	Breast cancer	no pathology available	Mammogram	NA	no	no	no	yes	qualitative	1 reproducibility assessment	no treatment received	yes	no	yes	yes	SNP genotyping	DNA	DNA small nucleotide variant	whole genome	NA	In summary, polymorphisms rs11205277, rs11205303 in gene MTMR11, and rs67807996 in gene OTUD7B were associated with MD under a log-additive model providing additional evidence that common genetic variations contribute to MD. The mechanisms whereby these genetic regions may affect breast density and, ultimately, cancer development are unclear. However, these variants are amplified in some breast c…	yes	no	yes	no	no	no	NA	NA	Yes	NA	Low	Low	Database	Unclear	Unclear	Unclear	Unclear	Unclear
5007	Gutman	Somatic mutations associated with MRI-derived volumetric features in glioblastoma	2015	26337765	http://www.ncbi.nlm.nih.gov/pubmed/26337765	76	NA	NA	NA	diffuse glioma	Glioblastoma	no pathology available	MR	NA	no	yes	no	no	quantitative	Definitions	NA	NA	yes	yes	no	Database	NA	DNA small nucleotide variant	Mutation of TP53, PTEN, NF1,EGFR, IDH1, PIK3R1, RB1, PIK3CA, PDGFRA	Many of these genes are drug-targetable, raising the possibility of treating cancer based on noninvasively derived imaging biomarkers. In particular, several potential therapies to target mutant EGFR such as monoclonal antibodies, vaccines, or small molecule inhibitors are currently being actively investigated [21].	In conclusion, our results show that GBM mutations drive observable phenotypes that are quantifiable with MRI imaging. We demonstrate that somatic mutations are associated with macroscopic characteristics and that these clinically important mutations can be significantly predicted with high performance. These results may impact personalized medicine, as imaging is noninvasive and already applied …	no	no	yes	yes	no	no	NA	Imaging and mutation data Presurgical T1-weighted post-Gd contrast (T1C) and T2- weighted FLAIR sequence MR images were downloaded from The Cancer Imaging Archine (TCIA) (http:// thecancerimagingarchive.net) in September of 2014. TCIA is an NCI-sponsored	Unclear	Unclear	Low	Unclear	Of these, 76 patients had mutation data available within TCGA and were included in this analysis.	Yes	Unclear	Unclear	Low	Unclear
5009	Itakura	Magnetic resonance image features identify glioblastoma phenotypic subtypes with distinct molecular pathway activities	2015	26333934	http://www.ncbi.nlm.nih.gov/pubmed/26333934	265	142	123	NA	diffuse glioma	Glioblastoma	no pathology available	MR	FLAIR	no	yes	no	no	semi-quantitative	Consensus	NA	NA	yes	yes	yes	Database	Na	gene expression	whole genome	Na	In summary, the three GBM subtypes discovered here were distinguished by different expressions of molecular pathways and survival probabilities, which open possibilities for target identification and therapeutic development unique to each subtype. Quantitative imaging features may therefore serve as potential biomarkers for defining subtypes of GBM and potentially other cancers.	yes	yes	yes	no	no	no	NA	MR images for the development cohort were obtained from the Stanford University Medical Center, whereas images for the validation cohort were obtained from TCIA, TCGA’s companion repository of imaging data for cases donated to the TCGA (www.cancerimaginga	Yes	Unclear	Low	Low	NA	Yes	Yes	Low	Low	Unclear
5010	Jamshidi	The Radiogenomic Risk Score: Construction of a Prognostic Quantitative, Noninvasive Imagebased Molecular Assay for Renal Cell Carcinoma	2015	26402495	http://www.ncbi.nlm.nih.gov/pubmed/26402495	147	80	67	NA	kidney	Renal cell carcinoma	no pathology available	CT	CE	no	no	yes	no	semi-quantitative	interobserver agreement, definitions	NA	NA	yes	yes	yes	microarray	NA	gene expression	whole genome	NA	In summary, we demonstrate that targeted noninvasive image-based molecular assays (SOMA) that track targeted quantitative molecular phenotypes and assays can be designed in patients with CCRCC.	NA	yes	yes	no	no	no	NA	CT and Image Feature Analysis Diagnostic contrast material–enhanced CT images were obtained with singleor four-section CT (Light-Speed; GE Healthcare, Waukesha, Wis) within 4 weeks prior to the time of surgery by using 5- or 10-mm collimation with 2.5- or	Unclear	No	Low	Unclear	For the training set, gene expression profiles of the 70 CCRCCs (performed on cDNA microarrays that contained over 40 000 cDNA clones and represented 27 290 unique UniGene clusters) were accessed and filtered to only those genes that were most variably ex	Yes	Unclear	Low	Low	Unclear
5011	Kickingreder	IDH mutation status is associated with a distinct hypoxia/angiogenesis transcriptome signature which is non-invasively predictable with rCBV imaging in human glioma	2015	26538165	http://www.ncbi.nlm.nih.gov/pubmed/26538165	73	NA	NA	NA	diffuse glioma	Glioma (grade II)	pathology comfirmed	MR	FLAIR	no	yes	no	no	semi-quantitative	NA	chemotherapy	NA	yes	yes	no	Immunohistochemistry, PCR, Database	DNA. RNA	DNA small nucleotide variant	IDH1-mutation	Mechanistically, IDH mutations induce a neomorphic enzyme activity converting α-ketoglutarate (α-KG) to (R)-2-hydroxyglutarate ((R)-2HG)13. One model for how mutant IDH may contribute to oncogenesis and the one that has perhaps gained the most traction is transformation by α-KG antagonism48. (R)-2HG is structurally and chemically very similar to α-KG and it has been proposed that (R)-2HG competit…	In conclusion (Fig. 4), these findings (1) show that IDH mutation status is associated with a distinct angiogenesis transcriptome signature which is non-invasively predictable with rCBV imaging and (2) highlight the potential future of radiogenomics (i.e. the correlation between cancer imaging and genomic features) towards a more accurate diagnostic workup of brain tumors.	no	no	no	yes	no	no	NA	Pre-treatment MRI scans of all adult patients (age ≥ 18 years) with newly diagnosed, pathologically confirmed low-grade diffuse (WHO grade II) or anaplastic (WHO grade III) gliomas in the period of July 2009 and April 2015 were screened. Out of these, dyn	Unclear	Unclear	Low	Unclear	RNA sequencing raw data (mapped to genes) and curated IDH-1/2 mutation data were downloaded from TCGA data portal on October 15th, 2014. In total, RNA sequencing and curated mutation data was available for 288 unique samples with low-grade diffuse (WHO °I	Yes	Unclear	Unclear	Low	Unclear
5012	Kim	Radiologic Characteristics of Surgically Resected Non-Small Cell Lung Cancer With ALK Rearrangement or EGFR Mutations	2016	26454747	http://www.ncbi.nlm.nih.gov/pubmed/26454747	198	113	85	61.56	lung	Non-small-cell lung carcinoma	pathology comfirmed	PET, CT	NA	yes	no	yes	no	semi-quantitative	Consensus	NA	NA	yes	yes	no	FISH	DNA	DNA small nucleotide variant, DNA translocation	ALK rearrangement, EGFR mutation	ALK inhibitors have already been developed and have demonstrated a dramatic response in patients with ALK-rearranged lung cancer [4]. Clinical and pathologic features of ALK-rearranged lung cancer have been investigated in detail. ALK rearrangement is detected in 2% to 7% of all NSCLCs. ALKrearranged lung cancer represents a small but meaningful subset of NSCLCs, because the prevalence comprises …	In conclusion, ALK-rearranged lung cancer has characteristic clinical and imaging features compared with patients with EGFR mutation or WT/WT cohorts. Our findings propose young age and CT features, including lobulated margin, solid lesion, and hypoattenuation at contrast-enhanced CT, as important predictors of ALKrearranged lung cancer.	no	no	no	yes	yes	no	NA	All patients underwent computed tomographic (CT) scan within 1 month before surgical procedure (mean, 14 days; range, 1 to 26 days). CT examinations were performed with tube voltage of 120 kVp, tube current of 100 to 150 mAs, detector collimation of 0.625	Unclear	Unclear	Low	Unclear	All histologic and mutation analyses were performed on surgical specimens. Tumor histologic characteristics were classified on the basis of World Health Organization criteria [12]. Entire sections of resected specimen were reviewed by a pulmonary patholog	Yes	Unclear	Low	Low	Unclear
5014	Kong	Integrative radiogenomic analysis for multicentric radiophenotype in glioblastoma	2015	26863628	http://www.ncbi.nlm.nih.gov/pubmed/26863628	51	31	20	53	diffuse glioma	Glioblastoma	pathology comfirmed	MR	NA	no	yes	no	no	qualitative	Consensus	no treatment received	NA	no	no	yes	microarray	DNA, RNA	gene expression, DNA copy number	whole genome	Na	In conclusion, integrative radiogenomics analysis provides more in-depth knowledge about the genomic landscape of glioblastoma.	yes	no	yes	yes	no	yes	To obtain a more global mechanistic view of the altered biological pathways that could be responsible for invasiveness in GBM, we performed network analysis using the Expression2kinases (X2K) software [21]. In the first step of the X2K analysis, the lists of up- and downregulated genes were used as input for enrichment analysis to generate a list of predicted upstream transcription factors. The t…	MR imaging protocol MR imaging in this study was conducted on a 1.5 T and 3.0 T scanner and included T1-weighted, T2-weighted, and fast-spin echo sequences. Post-contrast images were acquired 5 minutes after contrast agent injection. The standard MRI prot	Yes	Unclear	Low	Unclear	For 32 of a total of 51 patients, CGH array data was collected. DNA was extracted using the DNeasy kit. CGH arrays were applied using Agilent SurePrint G3 Human CGH 4 × 180 k arrays, according to the manufacturer’s instructions. CGH FE files were processe	Yes	Unclear	Low	Low	Unclear
5016	Liu	Diagnostic FDG and FDOPA positron emission tomography scans distinguish the genomic type and treatment outcome of neuroblastoma	2015	26959748	http://www.ncbi.nlm.nih.gov/pubmed/26959748	42	28	14	2	other/not specified	Paediatric neuroblastoma	pathology comfirmed	PET	FDG, FDOPA	yes	no	no	no	semi-quantitative	NA	NA	NA	yes	yes	no	PCR	RNA	gene expression, DNA copy number	HK1, HK2, TH, SLC6A2, SDHA, HPRT1, DDC, MYCN	NA	In conclusion, the intensity of FDG and FDOPA uptake on diagnostic PET scans may predict the tumor behavior and complement the current risk stratification systems of Neuroblastoma	NA	no	yes	yes	yes	no	NA	Acquisition of PET images FDG and FDOPA were produced with commercial systems (TRACERlab, GE Healthcare, USA) [18, 45]. FDG and FDOPA PET scans were performed separately, at least one day apart. Before FDG PET, patients were fasted with avoidance of gluco	Unclear	No	Low	Unclear	Total RNA was extracted from frozen tumor tissue with Trizol reagent following the manufacturer’s instructions (Invitrogen). cDNA was produced from 5 mg of RNA using Superscript III with random hexamer primers (Invitrogen). Analysis of gene expression was	Yes	Unclear	Low	Low	Unclear
5017	Liu	Radiomic Features Are Associated With EGFR Mutation Status in Lung Adenocarcinomas	2016	27017476	http://www.ncbi.nlm.nih.gov/pubmed/27017476	298	126	172	60	lung	Lung adenocarcinoma	pathology comfirmed	CT	NA	no	no	yes	no	quantitative	NA	no treatment received	yes	yes	no	yes	NA	NA	DNA copy number	EGFR amplification	Randomized trials have clearly shown that treatments with targeted TKIs, such as erlotinib, gefitinib, or afatinib are associated with longer progression-free survival (PFS) and higher objective radiographic response rates than standard first-line chemotherapy in patients with mutated EGFR lung cancer.	In summary, this study revealed associations between CT based radiomic features and EGFR mutation status in peripheral lung adenocarcinomas, and therefore non-invasive radiomic phenotype analysis has the potential to improve the differentiation of EGFR mutate from wild type when used in addition to clinical predictors.	no	no	no	yes	no	no	NA	Computed Tomography Examination Chest CT examinations were conducted using Somatom Sensation 64 (Siemens Medical Solutions, Forchheim, Germany), Light speed 16 (GE Medical Systems, Milwaukee, WI), or Discovery CT750 HD scanner (GE Medical Systems). The pa	Unclear	Unclear	Low	Unclear	For the gene mutation analysis, tumor specimens were obtained using surgical resection. We performed EGFR mutation analyses of 4 tyrosine kinase domain (exons 18-21), which are frequently mutated in lung cancer, as previously described.29 EGFR mutations w	Yes	Unclear	Low	Low	Unclear
5019	Miura	Distinct clinicopathological phenotype of hepatocellular carcinoma with ethoxybenzyl-magnetic resonance imaging hyperintensity: association with gene expression signature	2015	26105803	http://www.ncbi.nlm.nih.gov/pubmed/26105803	77	56	21	NA	liver	Hepatocellular carcinoma	pathology comfirmed	MR	CE	no	yes	no	no	semi-quantitative	NA	no treatment received	no	yes	yes	yes	microarray, immunohistochemistry	Dna, RNA	gene expression	whole genome	na	In conclusion, these clinicopathological and global gene expression analyses revealed low-grade malignancy in high HCCs compared with low HCCs. Furthermore, SLCO1B3, which plays a critical role in bile acid and bilirubin transport, was upregulated in high HCC.	yes	no	yes	no	no	no	NA	Image analysis EOB-MRI was performed at our hospital an average of 30.1 days (range 1 to 85 days) before the operation using the same protocol for all patients. Hepatobiliary phase images were acquired 20 minutes after starting the Gd-EOB-DTPA injection.	Unclear	Yes	Unclear	Low	HCC specimens were obtained from surgically resected materials. Total RNAwas extracted from HCC tissues using the RNeasy kit (Qiagen, Hilden, Germany), and the integrity of the obtained RNA was assessed using the Agilent 2100 Bioanalyzer (Agilent Technolo	Yes	Unclear	Low	Low	Unclear
5020	Ozkan	CT Gray-Level Texture Analysis as a Quantitative Imaging Biomarker of Epidermal Growth Factor Receptor Mutation Status in Adenocarcinoma of the Lung	2015	26496549	http://www.ncbi.nlm.nih.gov/pubmed/26496549	66	17	49	NA	lung	Non-small-cell lung carcinoma	pathology comfirmed	CT	texture	no	no	yes	no	semi-quantitative	Consensus	NA	yes	yes	yes	no	PCR	DNA	DNA small nucleotide variant	EGFR mutation	EGFR mutations are highly sensitive to targeted therapy with tyrosine kinase inhibitors	Contrast, correlation, and inverse difference moment texture features correlate with EGFR mutation status in adenocarcinoma of the lung. Further investigation with larger prospective studies is needed to validate the role of CT gray-level texture analysis as a quantitative imaging biomarker.	NA	no	no	yes	no	no	NA	CT images were obtained with several scanners: Somatom Emotion 16, Sensation 64, Definition AS and Flash, Biograph 64 mCT (Siemens Healthcare); Brightspeed and LightSpeed 16 and VCT (GE Healthcare); Aquilion 16 (Toshiba Medical Systems); Mx8000 IDT 16 and	Yes	NA	Low	Low	After biopsy or surgery, genomic DNA was extracted from formalin-fixed paraffin-embedded tumor tissue. Tumor was identified in routine sections and stained with H and E. Eight unstained sections (10 mm thick) from each paraffin-embedded specimen were obta	Yes	Unclear	Low	Low	Unclear
5021	Rao	A combinatorial radiographic phenotype may stratify patient survival and be associated with invasion and proliferation characteristics in glioblastoma	2016	26473782	http://www.ncbi.nlm.nih.gov/pubmed/26473782	92	60	32	NA	diffuse glioma	Glioblastoma	NA	MR	FLAIR	no	yes	no	no	quantitative	NA	no treatment received	NA	yes	no	yes	NA	miRNA, mRNA	Gene expression	whole genome	NA	Our results suggest that combining radiographic phenotypes provides additional variables that stratify survival. Specifically, we showed that combination of multiple MR image–derived features has more predictive value for survival than some individual ones.	yes	no	no	yes	no	yes	Among the miRNAs, miR-499 has been shown to promote tumor metastasis and cellular invasion.2no miRyes99a is known to regulate cellular proliferation and survival. miR-429 inhibits cellular growth, invasion, and epithelial-to-mesenchymal transition (EMT) and is seen to be upregulated in the less aggressive phenotype. Furthermore, hsa-miR-46b and hsa-miR-yes93a are associated with survival in GBM. …	Imaging Features Radiology annotations for the 92 patients with GBM and their preoperative images (from TCIA) were obtained from the TCGA Glioma Phenotype Research Group (https://wiki.cancerimagingarchive.net/display/Public/ TCGA+Glioma+Phenotype+Research+Group) based on the VASARI (Visually AcceSAble Rembrandt Images) standardized feature set.9 This contains annotations produced via consensus re…	Unclear	NA	Unclear	Low	Level 3 expression data for both mRNA (Affymetrix U133Av2 BI Platform: Affymetrix HT HG U133A) and miRNA (UNC Agilent Human miRNA 8 × 15 K) were downloaded from the TCGA data portal. These data are normalized and were used for differential expression analysis.	Yes	Unclear	Low	Low	Unclear
5022	Shi	Metabolic tumor burden is associated with major oncogenomic alterations and serum tumor markers in patients with resected pancreatic cancer	2015	25687883	http://www.ncbi.nlm.nih.gov/pubmed/25687883	60	34	26	NA	other/not specified	Pancreatic cancer	pathology comfirmed	PET	FDG	yes	no	no	no	semi-quantitative	Definitions	NA	NA	yes	yes	no	Immunohistochemistry, PCR	NA	gene expression, DNA small nucleotide variant	TP53 mutation, KRAS mutation, P16 mutation, SMAD4 mutation, GLUT1, ALDOA, FBP1, b-actin,	Similarly, pancreatic cancer arises as a consequence of mutations and/or the silencing of several oncogenes and tumor suppressor genes, including KRAS, TP53, CDKN2A/p16, and SMAD4/DPC4, leading to malignant transformation [12,13].	In conclusion, metabolic tumor burden is associated with major oncogenomic alterations and serum tumor marker levels in pancreatic cancer. It is suitable for diagnosis, monitoring of treatment response, surveillance, and prognostication in patients with pancreatic cancer evaluated by 18F-FDG PET/CT or estimated by CA19-9 and CA125 (Fig. 5). The aberrant glycometabolism that underlies the metaboli…	no	no	yes	yes	yes	yes	For example, TP53 regulates the expression of cytochrome oxidase 2 (SCO2) and TP53-induced glycolysis and apoptosis regulator (TIGAR) [28,29]. Moreover, TP53 represses the expression of the glucose transporters GLUT1, GLUT3 and GLUT4, and negatively regulates the expression of glycolytic enzymes, such as pyruvate dehydrogenase kinase Pdk2 [30–32]. TP53 also regulates glucose metabolism independen…	Measurement of 18F-FDG PET/CT parameters The measurement of 18F-FDG PET/CT parameters has been described previously [14]. Semiquantitative and volumetric analyses were performed for each primary tumor using a multimodality computer platform (Siemens) with	Unclear	Unclear	Unclear	Unclear	Genomic DNA was obtained from samples using the TIANamp FFPE DNA Kit (Tiangen). After extraction of genomic DNA, the KRAS gene (exon 2) was amplified by PCR with the following primer set: 5′-TGGTGGAGTATTTGATAGTGTATTAACC-3′ and CCCAAGGTACATTTCAGATAACTTA-3′	Yes	Unclear	Low	Low	Unclear
5023	Takano	Different spatial distributions of brain metastases from lung cancer by histological subtype and mutation status of epidermal growth factor receptor	2015	26519739	http://www.ncbi.nlm.nih.gov/pubmed/26519739	200	134	66	NA	lung	Metastatic brain tumors from lung cancer	pathology comfirmed	CT, MR	NA	no	yes	yes	no	semi-quantitative	NA	chemo or radiotherapy or no therapy	NA	yes	yes	no	PCR	NA	DNA small nucleotide variant	EGFR exon 19 mutation, EGFR L858R mutation	EGFR mutations have been reported to be highly associated with sensitivity to EGFR tyrosine kinase inhibitors,20,21 and nearly 90% of all known mutations are located in exon 19 (in-frame deletion; exon 19 deletion of EGFR) and exon 21 (L858R point mutation; EGFR L858R mutation).22	This analysis is the first to reveal the relationship between EGFR mutation status and the spatial distribution of brain metastases of lung cancer.	NA	no	no	yes	no	no	NA	Measurement of 18F-FDG PET/CT parameters The measurement of 18F-FDG PET/CT parameters has been described previously [14]. Semiquantitative and volumetric analyses were performed for each primary tumor using a multimodality computer platform (Siemens) with	Unclear	Yes	Low	Low	All patients had histopathological diagnoses of lung cancer by bronchoscopic, percutaneous needle-guided, or surgical biopsies, and some of the tumor samples were analyzed for EGFR mutation status by polymerase chain reaction (PCR).	Yes	Unclear	Low	Low	Unclear
5025	Wang	Radiological features combined with IDH1 status for predicting the survival outcome of glioblastoma patients	2015	26409566	http://www.ncbi.nlm.nih.gov/pubmed/26409566	280	159	121	NA	diffuse glioma	Glioblastoma	pathology comfirmed	MR	NA	no	yes	no	no	qualitative	Third reviewer in case of discrepancy	NA	NA	no	yes	no	PCR, DNA pyrosequencing	DNA	DNA small nucleotide variant, DNA methylation status	DH1 Mutations	As an independent prognostic indicator, IDH1 mutations are associated with a favorable outcome and longer survival in glioblastoma patients. 12–15 Furthermore, tumors with an IDH1 mutation have markedly different clinical presentations, overall natural history, and concurrent molecular genetic alterations compared with their IDH1 wild-type counterparts.16	We found that radiological biomarkers, including contrast enhancement, multifocal enhancement, and tumor-related edema, were predictive factors in survival and could be combined with the tumor IDH1 status to provide a more accurate prediction of survival in glioblastoma patients. Further study is needed to elucidate the molecular basis of this association.	NA	no	no	yes	no	no	NA	Image Acquisition MR imaging was performed using a Siemens Trio 3T scanner (Siemens Healthcare). It typically included axial T1-weighted (repetition time [TR], 450 ms; echo time [TE], 15 ms; section thickness, 5 mm), T2-weighted fast spin-echo (TR, 6000 m	Yes	Yes	Low	Low	IDH1 mutations were identified using DNA pyrosequencing, which we have described previously.24,25 Briefly, a QIAamp DNA Mini Kit (Qiagen) was used to isolate genomic DNA from frozen tumor tissue samples. The genomic region spanning the wild-type R132 of I	Yes	Unclear	Low	Low	Unclear
5027	Yoon	Decoding Tumor Phenotypes for ALK, ROS1, and RET Fusions in Lung Adenocarcinoma Using a Radiomics Approach	2015	26469915	http://www.ncbi.nlm.nih.gov/pubmed/26469915	537	274	263	NA	lung	Lung adenocarcinoma	pathology comfirmed	CT, PET	FDG	yes	no	yes	no	semi-quantitative	NA	NA	yes	yes	yes	NA	gene expression assay	NA	gene expression, DNA translocation, DNA small nucleotide variant	ALK, ROS1, or RET fusion positive, EGFR mutation	The success of crizotinib in the management of ALK fusion-positive patients has elicited efforts to find new oncogenic fusion genes, such as ROS1 (c-ros oncogene 1) and RET (rearranged during transfection), and has revealed that patients with nonsmall cell lung cancer (NSCLC) that is ROS1 or RET fusion-positive are also highly sensitive to crizotinib treatment.3,7–9 Subsequently, tumors that are …	In conclusion, ALK/ROS1/RET fusion-positive lung adenocarcinomas possess certain clinical and imaging features, enabling good discrimination of fusion-positive from fusionnegative lung adenocarcinomas. ROS1/RET fusion-positive tumors share most clinicoradiologic features with ALK fusion-positive tumors. The combination of imaging parameters with clinical features may provide added diagnostic bene…	NA	yes	yes	no	yes	no	NA	Image Acquisition PET—See Appendix S1, http://links.lww.com/MD/A460. CT—Helical CT images were all obtained with a 64- detector row (LightSpeed VCT, GE Healthcare, Waukesha, WI) CT scanner (125 mA, 120 kVp, beam width of 10– 20 mm, beam pitch of 1.375–1.5	Unclear	Unclear	Unclear	Unclear	Formolecular analysis, genomicDNAor RNAwas extracted from lung tumors using standard protocols (RNeasyMini Kit and QiAamp DNAMini Kit, Qiagen, Hilden, Germany). ALK, ROS1, and RET fusion assay using nCounterTM gene expression assays were custom-designed a	Yes	Unclear	Unclear	Low	Unclear
5028	Zhou	Comparative analysis of clinicoradiologic characteristics of lung adenocarcinomas with ALK rearrangements or EGFR mutations	2015	25577516	http://www.ncbi.nlm.nih.gov/pubmed/25577516	346	171	175	NA	lung	Lung adenocarcinoma	pathology comfirmed	CT	CE	no	no	yes	no	semi-quantitative	Definitions	NA	NA	yes	yes	no	FISH, PCR	NA	DNA small nucleotide variant, DNA translocation	ALK fusion, EGFR mutation	Advanced non-small cell lung cancer (NSCLC) patients with activating EGFR mutations have shown a response rate (RR) of 68 % and mean progressionfree survival (PFS) of 12.1 months with EGFRTKI treatment; however, EGFR mutation-negative tumours showed an RR of 11%and a PFS of 3.4months [5–7]. The ALK gene fuses with echinoderm microtubule-associated protein-like 4 in the majority of ALK-positive ca…	Solid pattern with lower incidence of lobulated border, finely spiculated margins, pleural retraction, and bubble-like lucency on CT imaging are the main characteristics of ALK rearrangement tumours.	NA	no	yes	yes	no	no	NA	CT imaging Chest CT was performed prior to biopsy or surgery in each patient using the 64-slice Brilliance, 256-slice iCT (Philips Healthcare, Best, Netherlands), or 64-slice LightSpeed VCT (GE Healthcare, Milwaukee, WI, USA) systems. The CT imaging proto	Yes	Yes	Low	Unclear	ALK fluorescence in situ hybridisation (FISH) ALK fusion was confirmed using FISH. A 4 μm-thick formalin- fixed paraffin embedded tyramide working solution (FFPE TWS) was used for the evaluation of ALK genetic fusion status using an ALK break-apart FISH p	Yes	Unclear	Low	Low	Unclear
5029	Zhu	Deciphering Genomic Underpinnings of Quantitative MRI-based Radiomic Phenotypes of Invasive Breast Carcinoma	2015	26639025	http://www.ncbi.nlm.nih.gov/pubmed/26639025	91	NA	NA	NA	breast	Breast cancer	pathology comfirmed	MR	DCE	no	yes	no	no	quantitative	NA	NA	yes	yes	no	yes	Database	NA	gene expression, copy number variations, protein expressions, miRNA expressions, and somatic mutations	whole genome	NA	We found that transcriptional activities of various genetic pathways were positively associated with tumor size, blurred tumor margin, and irregular tumor shape and that miRNA expressions wereassociated with the tumor size and enhancement texture, but not with other types of radiomic phenotypes.	NA	no	yes	no	no	no	NA	The DCE-MRIs of 91 breast cancers were downloaded from TCIA. These cases were contributed by four institutions, including Memorial Sloan Kettering Cancer Center, Mayo Clinic, University of Pittsburg Medical Center, and Roswell Park Cancer Institute. Secti	Unclear	Unclear	Unclear	Unclear	Using TCGA-Assembler46, we retrieved and processed the multi-layer genomic data of these tumors from TCGA, including gene expressions, copy number variations (CNV), protein expressions, miRNA expressions, and somatic mutations. Section 2 in the Supplement	Yes	Unclear	Unclear	Low	Unclear
6001	Naeini	Identifying the mesenchymal molecular subtype of glioblastoma using quantitative volumetric analysis of anatomic magnetic resonance images.	2013	23444259	http://www.ncbi.nlm.nih.gov/pubmed/23444259	46	NA	NA	NA	diffuse glioma	Glioblastoma	pathology comfirmed	MR	CE, Flair	no	yes	no	no	semi-quantitative	Consensus	chemo or radiotherapy or no therapy	NA	yes	yes	no	Microarray, database	NA	gene expression	Proliferation type, proneural type, mesenchymal type	For example, patients whose tumors have a signature enriched in genes associated with neural development (proneural [PN]) have been shown to have better survival compared with those who have signatures resembling the mesenchyme (mesenchymal [MES]),3 potentially related to increased treatment resistance in the latter.4 Based on the significantly different prognoses in MES compared with the other p…	We retrospectively analyzed 46 de novo GBM patients with gene array information and defined volumes of contrast enhancement, central necrosis, and T2/FLAIR hyperintensity. The ratio of T2/FLAIR volume to contrast-enhancing and necrotic volume was also calculated. The volume ratio was more effective than any of the other factors in stratifying between MES and non-MES subtypes. This study suggests …	yes	no	no	yes	yes	no	NA	Magnetic Resonance Imaging Presurgical, postcontrast T1-weighted images and either T2-weighted or T2-weighted/fluid attenuated inversion recovery (FLAIR) images were acquired using standard pulse sequences on either 1.5T MR (Siemens Avanto, Siemens Sonata	Yes	Unclear	Low	Low	Gene expression microarray analysis was performed using standard, previously published preparation and analysis protocols.15,16 Gene expression subclassification was performed using the Hierarchical Clustering (HC) classification determined via the gene v	Yes	Unclear	Low	Low	Unclear
6003	Palaskas	18F-Fluorodeoxy-glucose Positron Emission Tomography Marks MYC-Overexpressing Human Basal-Like Breast Cancers	2011	21646475	http://www.ncbi.nlm.nih.gov/pubmed/21646475	18	NA	NA	NA	breast	Breast cancer	pathology comfirmed	PET	FDG	yes	no	no	no	NA	NA	NA	no	yes	yes	no	NA	NA	gene expression	basal-like genetic module	NA	Our study connects the clinical observation of altered glucose metabolism with a molecular subtype of human breast cancer, namely, basal-like breast cancer with MYC activation. This conclusion, reached through a genome-wide approach, links prior observations that (i) the basal-like breast-cancer subtype is enriched for tumors with MYC copy gain (52) and a MYC gene-expression signature (30, 31) an…	no	yes	no	yes	yes	no	We show that FDGavid tumors share a transcriptional program that involves not only members of the core glycolysis pathway, but also several glycolysis branch pathways critical for nucleotide and amino acid synthesis. These findings support the model that cancer cells favor aerobic glycolysis, despite the "penalty" of inefficient ATP production, because its metabolic intermediates can be used by t…	NA	Unclear	Unclear	Unclear	Unclear	Gene expression signature–based predictions of FDG uptake were made using weighted gene voting (WGV; Ref. 5). The rank–rank hypergeometric overlap (RRHO) algorithm (6) was used to examine the statistical significance of similarity between our FDG signatur	Yes	Unclear	Low	Low	Unclear
6004	Halle	Hypoxia-Induced Gene Expression in Chemoradioresistant Cervical Cancer Revealed by Dynamic Contrast-Enhanced MRI	2012	22890239	http://www.ncbi.nlm.nih.gov/pubmed/22890239	187	NA	NA	NA	other/not specified	Cervical cancer	no pathology available	MR	DCE	no	yes	no	no	semi-quantitative	NA	no treatment received	NA	yes	yes	yes	Immunohistochemistry, microarray	RNA	Gene expression	16 gene ontology gene sets comprising biologic processes	NA	In the present work, we have showed how noninvasive imaging by means of DCE-MRI and ABrix assessment may visualize hypoxia and its molecular basis in chemoradioresistant tumors. Our results may have important clinical implications in that they suggest the use of DCE-MRI to identify patients with treatmentresistant tumors that may benefit from additional or alternative therapy targeting hypoxia.	yes	yes	yes	yes	no	no	NA	DCE-MRI A 1.5 T Signa Horizon LX tomography (GE Medical Systems) with a pelvic-phased array coil was used for MRI. Standard T1- and T2-weigthed imaging was carried out in addition to DCEMRI. To record the DCE-MRI series, an axial T1-weighted fast spoiled	Unclear	Unclear	Unclear	Unclear	Gene expression profiling of 155 patients (46 in the DCE-MRI cohort, 109 in the validation cohort) as well as normoxia- and hypoxia-treated cell lines was carried out using the Illumina bead arrays human WG-6 v3 (Illumina Inc.) with 48803 transcripts (16)	Yes	Unclear	Low	Low	Unclear
6006	Aghi	Magnetic Resonance Imaging Characteristics Predict Epidermal Growth Factor ReceptorAmplification Status in Glioblastoma	2005	16361543	http://www.ncbi.nlm.nih.gov/pubmed/16361543	75	NA	NA	NA	diffuse glioma	Glioblastoma	no pathology available	MR	CE	no	yes	no	no	semi-quantitative	NA	NA	NA	yes	yes	no	PCR	DNA	DNA small nucleotide variant, DNA copy number	EGFR amplification, TP53 mutation	Two clinical-molecular glioblastoma subtypes have been described: ‘‘primary’’ glioblastomas arise de novo in older patients and often overexpress epidermal growth factor receptor (EGFR); ‘‘secondary’’ glioblastomas progress from lower-grade tumors in younger patients and commonly have TP53 mutations (2).	Although our results do not allow MRI to replace tissuebased diagnosis, this work begins the process of identifying noninvasive predictors of molecular tumor status for glioblastomas. Our findings of increased T2/T1 ratio and T2 BSC in EGFR-amplified glioblastomas also suggest directions for further study of the macroscopic consequences of EGFR overexpression in these tumors.	no	no	no	yes	yes	yes	EGFR-amplified glioblastomas could exhibit increased surrounding edema because EGFR activation enhances synthesis of hypoxia-inducible transcription factor (16), which in turn promotes increased secretion of cytokines, such as vascular endothelial growth factor, which act as mitogens for endothelial cells and act directly on endothelial cells to increase permeability selectively to proteins (13).…	Radiographic analysis. Three-dimensional volumetric analysis was done on preoperative MRIs using Vitrea 2 computer software (Vital Images, Inc., Plymouth, MN; 2003). The observer was blinded to molecular analysis results. The ratio of T2-bright volume to	Yes	Unclear	Low	Low	Tumor DNA was extracted from microdissected, formalin-fixed, paraffin-embedded sections. Glioblastomas were classified as TP53-mutated, EGFR-amplified, or neither (non-TP53/non- EGFR) on the basis of single-strand conformational polymorphism and direct se	Yes	Unclear	Unclear	Low	Unclear
6007	Lanic	Interim positron emission tomography scan associated with international prognostic index and germinal center B cell-like signature as prognostic index in diff use large B-cell lymphoma	2011	21806349	http://www.ncbi.nlm.nih.gov/pubmed/21806349	57	30	27	65	other/not specified	Diffuse large B-cell lymphoma	pathology comfirmed	PET	FDG	yes	no	no	no	semi-quantitative	NA	chemo or radiotherapy or no therapy	NA	yes	yes	no	microarray, immunohistochemistry	NA	gene expression	Gene modules: Activated B cell-Like (ABC), germinal center B cell-like (GCB)	The germinal center B cell-like (GCB) subtype is characterized by a more favorable clinical outcome, more frequent t(14;18) translocation and increased incidence of c-REL gains or PTEN losses. Th e activated B cell-like (ABC) subtype, associated with an unfavorable clinical outcome, is characterized by constitutive activation of the nuclear factor κ B (NF κ B) pathway, a recurrent t(3;14) (q27;q3…	In conclusion, our study describes a new approach to predict the outcome of DLBCL and suggests that a combination of two static pretreatment characteristics (aaIPI, GCB/ABC subclassifi cation) and a dynamic parameter (interim PET assessed semiquantitatively) may be suitable for tailoring future therapeutic strategies.	no	no	no	yes	yes	yes	FDG is transported into cells and phosphorylated in a manner similar to glucose, which allows the evaluation of cancer cell glycolysis (Warburg eff ect). The molecular basis of FDG uptake is closely related to the expression of glucose transporters (GLUTs) and hexokinase-II (HK-II), which catalyzes the essentially irreversible fi rst step of the glycolytic pathway. Additionally, GLUT1 appears to …	FDG-PET scan imaging All patients underwent FDG-PET before the onset of chemotherapy (baseline PET) and again after the third or fourth cycle of chemotherapy (interim PET) and/or at the end of treatment (fi nal PET). Patients fasted for at least 6 h befor	Unclear	Yes	Unclear	Unclear	Th ree representative cores (0.6 mm) of formalin-fi xed, paraffi n-embedded tissue (FFPE) from each case were used to build tissue microarrays (TMAs) (Alphelys, Plaisir, France). Immunohistochemical staining was performed on 4 μ m sections using standard	Yes	Unclear	Low	Low	Unclear
6009	Li	Pilot study demonstrating potential association between breast cancer image-based risk phenotypes and genomic biomarkers	2015	24593735	http://www.ncbi.nlm.nih.gov/pubmed/24593735	179	NA	179	NA	breast	Breast cancer	no pathology available	Mammogram	texture mammogram	no	no	no	yes	semi-quantitative	Definitions	NA	yes	yes	yes	yes	NA	NA	DNA small nucleotide variant	UGT2B gene cluster	Numerous studies24–27 have shown that exposure to increased concentrations of estrogens, androgens, and progesterone may contribute to the development of breast cancer and other hormone-dependent cancers. Since UGT2B enzymes play an important role in the metabolism of steroid hormones, it has been proposed that variations in the UGT2B enzymes may contribute to the development of breast cancer.24	In this pilot study, we demonstrated methodology to evaluate the association between image-based phenotypes and genomic biomarkers from UGT2B gene clusters using an additive model. The identified association between phenotypes and genotypes suggests that some UGT2B SNPs may be related to imaging characteristics, including mammographic parenchymal patterns and breast density.	yes	no	yes	yes	no	no	NA	2.C. Computerized texture feature extraction All FFDM images were acquired with a GE Senographe 2000D FFDM system with 0.1 mm pixel in size and 12- bit quantization level at the University of Chicago Medical Center. Craniocaudal (CC) view mammographic ima	Unclear	Unclear	Low	Unclear	The genotype data were preprocessed by quality control on genotypes. Three filtering criteria were applied to the SNP genotype data in this study. The call-rate threshold of 95% was used to include a SNP for the analysis, since a low callrate suggests tha	Yes	Unclear	Low	Low	Unclear
6011	Izuishi	Molecular Mechanism Underlying the Detection of Colorectal Cancer by 18F-2-Fluoro-2-Deoxy-D-Glucose Positron Emission Tomography	2012	22065316	http://www.ncbi.nlm.nih.gov/pubmed/22065316	37	20	17	70.2	colorectal	colorectal carcinoma	pathology comfirmed	PET	FDG	yes	no	no	no	semi-quantitative	NA	NA	NA	yes	yes	no	PCR, immunohistochemistry	mRNA	gene expression, receptor	GLUT1, HK2, HIF1α, PCNA	Excessive energy is consumed during aggressive tumor cell division. Therefore, previous studies have reported that enhanced glucose metabolism is associated with the proliferative activity and aggressiveness of tumors.6,7 In addition, hypoxia also plays another important role in the enhanced glucose metabolism.8 Hypoxia leads to an increased glycolysis rate, thereby increasing the uptake of gluco…	In conclusion, our molecular-based analysis suggested that excessive FDG accumulation in cancer did not indicate tumor growth, just indicated tumor size. It might indirectly suggest a hypoxic environment in tumor cells.	no	no	no	no	yes	yes	On the other hand, above increased glucose consumption induce the synthesis of glucose-metabolizing proteins in tumor cells. The earlier events in glucose metabolism are regulated by glucose uptake induced by a glucose transporter (GLUT) and the subsequent phosphorylation mediated by hexokinase1 or 2 (HK1 or 2). Increased expression of GLUT1, HK1, and HK2 has been reported in many human cancers,1…	FDG-PET The FDG-PET images were acquired with a PET scanner (ECAT EXACT HR+, Siemens/CTI, Knoxville, TN, USA). The PET images were acquired 1 h after the intravenous administration of FDG (3.5 MBq/kg). The images were analyzed semiquantitatively using the	Unclear	Unclear	Unclear	Unclear	mRNA Extraction and PCR Each specimen was snap-frozen in liquid nitrogen and stored at −80°C after resection. Total RNAwas isolated from humantissue by guanidinium isothiocyanate-acid phenol extraction and quantified by measuring the absorbance at 260 nm.	Yes	Unclear	Low	Low	Unclear
6012	Lee	Relationship Between 18F-Fluorodeoxyglucose Uptake and V-Ki-Ras2 Kirsten Rat Sarcoma Viral Oncogene Homolog Mutation in Colorectal Cancer Patients	2016	26735530	http://www.ncbi.nlm.nih.gov/pubmed/26735530	179	101	78	64	colorectal	Colorectal carcinoma	pathology comfirmed	Pet	FDG	yes	no	no	no	semi-quantitative	Consensus	NA	NA	yes	yes	no	PCR	DNA	DNA small nucleotide variant	KRAS mutation	An augmentation of cetuximab, an EGFR inhibitor, in first line treatment has been reported to reduce the risk of progression in patients with unresectable metastatic CRC disease with v-Kiras2 Kirsten rat sarcoma viral oncogene homolog (KRAS) wildtype tumors.1	In conclusion, 18F-FDG uptake in primary CRCs with mutated KRAS was significantly higher than in CRCs with wild-type KRAS, and SUVmax and SUVpeak were independent predictors of KRAS mutation together with positive LN metastasis. This relationship, however, changed in patients with elevated CRP levels, and we suppose that severe local inflammation might have affected the measurement of tumoral 18F…	no	no	no	no	yes	no	NA	18F-FDS Positron Emission Tomography/ Computed Tomography Protocol All patients fasted for atleast 6 hours and had blood glucose levels less than 140 mg/dL before intravenous administration of 18F-FDG (5.5 MBq/kg of body weight). At 60 minutes after intra	Yes	Yes	Low	Low	V-Ki-Ras2 Kirsten Rat Sarcoma Viral Oncogene Homolog Mutation Status Evaluation Deoxyribonucleic acid was extracted from formalin-fixed, paraffin-embedded tumor tissue slides with the MagNA Pure 96 System (Roche Applied Science, Indianapolis, IN). V-Ki-ra	Yes	Unclear	Low	Low	Unclear
6013	Kawada	Relationship between 18F-Fluorodeoxyglucose Accumulation and KRAS/BRAF Mutations in Colorectal Cancer	2012	22282467	http://www.ncbi.nlm.nih.gov/pubmed/22282467	51	30	21	NA	colorectal	colorectal carcinoma	pathology comfirmed	PET, CT	FDG	yes	no	yes	no	semi-quantitative	NA	no treatment received	NA	yes	yes	no	PCR	DNA	DNA small nucleotide variant	KRAS mutation, BRAF mutation	KRAS mutations occur in approximately 40% of CRCs, and a number of studies have shown that KRAS mutations in CRC predicts a lack of responses to therapies with antibodies targeted to the epidermal growth factor receptor (EGFR; refs. 3–6). In addition to KRAS mutations, the clinical utility of BRAF mutational testing has been supported by several retrospective studies (7–10). BRAF is reported to b…	In conclusion, this study is a relatively small, retrospective analysis, but highlights the fact that FDG accumulation in primary CRC with mutated KRAS/BRAF is significantly higher than in those with wild-type KRAS/ BRAF, which may be attributed mainly to upregulation of GLUT1 expression. In this study, SUVmax and TLR of the one tumor with BRAF mutation were high (30.8 and 16.2, respectively). Al…	no	no	no	no	yes	yes	Studies have shown that FDG accumulation in human cancer cells depends largely on 2 classes of proteins GLUTs and HXKs (1). FDG is transported into the cell via a family of 14 facilitative GLUTs, and then phosphorylated by HXKs to FDG-6-phosphate, which becomes trapped within the cell. Although different types of tumors have distinct expressions of different GLUTs, upregulation of GLUT1 is common…	PET imaging and analysis PET/CT scans were carried out with a combined PET/CT scanner (Discovery ST Elite; GE Healthcare). This system integrates a PET scanner with a multidetector-row CT (16 detectors), and permits the acquisition of coregistered CT and	Unclear	Yes	Unclear	Unclear	KRAS and BRAF mutational analysis DNA was extracted from formalin-fixed, paraffin-embedded tumor tissue sections by the QIAamp FFPE Tissue Kit (QIAGEN KK). KRAS exon 2 and BRAF exon 15 were amplified by PCR. The PCR products were directly sequenced by an	Yes	Unclear	Low	Low	Unclear
6014	Romano	Apparent diffusion coefficient obtained by magnetic resonance imaging as a prognostic marker in glioblastomas: correlation with MGMT promoter methylation status	2013	22875158	http://www.ncbi.nlm.nih.gov/pubmed/22875158	47	21	26	67	diffuse glioma	Glioblastoma	pathology comfirmed	MR	DWI	no	yes	no	no	semi-quantitative	NA	no treatment received	NA	yes	yes	no	PCR	DNA	DNA methylation status	MGMT promoter methylation	The presence of the MGMT promoter methylation inside the tumour correlates with longer progression-free survival (PFS) and overall survival (OS) of patients with glioblastomas treated with alkylating agents [7, 8].	In conclusion, minimum ADC values inside the solid component of GBM can be used as an independent prognostic marker. This parameter strongly correlates with the status of MGMT promoter methylation, being higher in GBM with MGMT + and in those with longer PFS and OS.	no	no	no	yes	yes	no	NA	Radiological investigations Magnetic resonance imaging was performed before surgery (mean time 1 week) and was repeated before RT, before the first cycle of adjuvant TMZ, and thereafter every 2 months, or as appropriate. AllMR examinations were performed	Unclear	Unclear	Unclear	Unclear	MGMT promoter methylation testing TheDNAwas isolated fromparaffin-embedded sections.DNA methylation in CpG islands of the MGMT promoter was determined by methylation-specific polymerase chain reaction (PCR) after sodium bisulphite DNA modification accordi	Yes	Unclear	Low	Low	Unclear
6015	Plodkowski	From genotype to phenotype: Are there imaging characteristicsassociated with lung adenocarcinomas harboring RET and ROS1rearrangements?	2015	26424208	http://www.ncbi.nlm.nih.gov/pubmed/26424208	73	24	49	61	lung	Lung adenocarcinoma	pathology comfirmed	CT	NA	no	no	yes	no	qualitative	Definitions, consensus	no treatment received	NA	no	yes	no	DNA sequencing, FISH	DNA	DNA small nucleotide variant, DNA translocation	ALK, ROS1 and RET rearrangements, EGFR mutatino	ALK, ROS1, and RETrearrangements are associated with specific clinicopathologic fea-tures including a history of never or former light smoking, younge rage, and adenocarcinoma histology [6]. These genomic alterationsare mutually exclusive with other oncogenic drivers such as EGFRand KRAS mutations.	In conclusion, lung adenocarcinomas with RET and ROS1 fusionsshare many radiographic features. In our small study we present thepossible radiologic feature of ROS1 as being more peripheral in loca-tion in comparison to EGFR-mutant lung cancers. While multiplexcomprehensive molecular profiling is advocated for all patientswith advanced lung cancers, clinicians should consider further test-ing for …	no	no	no	no	yes	no	NA	2.2. Image analysisThe earliest available CT before treatment was selected forimage analysis. Each CT was reviewed in consensus by 2 of4 radiologists with one consistent reader as the senior radiologist(D.B., D.O., A.P., and M.G. with 5, 5, 7, and 23 years of radiologyexperience respectively). The readers were blinded to the molecu-lar profiling status of the patient, and all clinical details at …	Yes	Yes	Low	Low	Molecular profiling for these alterations was performedeither via break apart fluorescence in situ hybridization (FISH) orbroad, hybrid-capture next-generation sequencing (MSK-IMPACT,Illumina HiSeq).	Yes	Unclear	Unclear	Unclear	Unclear
6495	Yu	Noninvasive IDH1 mutation estimation based on a quantitative radiomics approach for grade II glioma	2016	28004160	http://www.ncbi.nlm.nih.gov/pubmed/28004160	140	69	71	40.3	diffuse glioma	Glioma (grade II)	pathology comfirmed	MR	VLSM (voxel-based lesion symptom mapping)	no	yes	no	no	quantitative	NA	no treatment received	NA	yes	no	yes	PCR	NA	DNA small nucleotide variant	IDH1 mutation	Isocitrate dehydrogenase 1 (IDH1) mutation is the most important molecular marker in grade II glioma with considerable diagnostic, prognostic and predictive values.	Radiomics is a potentially useful approach for estimating IDH1 mutation status noninvasively using conventional T2-FLAIRMRI images. The estimation accuracy could potentially be improved by usingmultiple imagingmodalities.	no	yes	no	no	no	no	NA	Image segmentation Image segmentation is a crucial step for following highthroughput feature extraction and quantitative analysis. In this paper, a method based on convolutional neural network (CNN) [15] was utilised to segment 3D MR images. The method us	Unclear	Yes	Low	Low	Paraffin blocks were sectioned with a thickness of 10 μm for each case. After dewaxing, a representative area of tumour content > 80%was scrubbed off by an experienced technician and incubated in 10 mMTris–HCl buffer (pH = 8.0) with proteinase K at a fina	Yes	Unclear	Low	Low	Unclear
7002	Yamashita	MR Imaging–Based Analysis of Glioblastoma Multiforme: Estimation of IDH1 Mutation Status	2016	26405082	http://www.ncbi.nlm.nih.gov/pubmed/26405082	55	NA	NA	NA	diffuse glioma	Glioblastoma	pathology comfirmed	MR	DWI, ASL	no	yes	no	no	semi-quantitative	Definitions, interrater agreement	NA	NA	yes	yes	no	MS-PCR	DNA	DNA small nucleotide variant, DNA methylation status	MGMT promoter methylation, IDH1 mutation	The status of O6-methylguanine-DNA methyltransferase (MGMT) promotor methylation is also an important factor for the prognosis of patients with GBM. Patients withGBM withMGMTpromotor methylation are more responsive to temozolomide therapy and have better clinical outcome than those without it.27-29	Our results suggested that TBF calculated from ASL and tumor necrosis area derived from conventional MR imaging are useful for predicting the IDH1 mutation status.	no	no	no	yes	yes	no	NA	MR Imaging All images were obtained by using a 3TMR imaging unit (Achieva 3T TX; Philips Healthcare, Best, the Netherlands) and an 8-channel head array receiving coil for sensitivity encoding parallel imaging. ASL ASL was performed by using quantitative s	Yes	Yes	Low	Low	Detection of IDH1 Mutations and MGMT Promotor Methylation in Glioblastoma Tissues GBM samples were obtained from each patient during the operation at our hospital. A portion of the tumor tissue was snap-frozen in liquid nitrogen and stored at _x0006_80°C. Tumor	Yes	Unclear	Low	Low	Unclear
8000	Lee	Evaluation of the microenvironmental heterogeneity in high-grade gliomas with IDH1/2 gene mutation using histogram analysis of diffusion-weighted imaging and dynamic-susceptibility contrast perfusion imaging	2016	25205290	http://www.ncbi.nlm.nih.gov/pubmed/25205290	52	32	20	50	diffuse glioma	Glioma (grade III, IV)	pathology confirmed	MR	DWI, DSC, perfusion	no	yes	no	no	semi-quantitative	NA	surgery	NA	yes	yes	yes	NA	NA	DNA small nucleotide variant	IDH mutation	The recent identification of IDH gene mutation has directed attention to the role of abnormal metabolism in the pathogenesis and progression of these primary brain tumors. In fact, GBM patients with this mutation have significantly better survival, and IDH gene mutation testing is relevant for clinical patient management and for stratification in clinical trials.	In conclusion, our results suggest that histogram analysis of ADC and nCBV maps based on the entire tumor volume can be a useful tool for distinguishing IDH1P and IDH1N. The cumulative ADC and nCBV histograms can predict that IDHP tumors have a more heterogeneous microenvironment, because of their stepwise tumorigenesis.	no	no	no	yes	yes	yes	our results suggest that histogram analysis of ADC and nCBV maps based on the entire tumor volume can be a useful tool for distinguishing IDHyesP and IDHyesN. The cumulative ADC and nCBV histograms can predict that IDHP tumors have a more heterogeneous microenvironment, because of their stepwise tumorigenesis.	For each patient, the first or follow-up MR imaging before surgical biopsy was performed with one of the following 3-T MR imaging scanners: a Signa Excite (GE Medical Systems, Milwaukee, WI, USA) with an 8-channel head coil (n = 6) and a Verio (Siemens Me	Unclear	Yes	Unclear	Unclear	NA	Unclear	Unclear	Unclear	Unclear	Unclear
8001	La Fuente	Integration of 2-hydroxyglutarate-proton magnetic resonance spectroscopy into clinical practice for disease monitoring in isocitrate dehydrogenase-mutant glioma	2015	26691210	http://www.ncbi.nlm.nih.gov/pubmed/26691210	89	46	43	NA	diffuse glioma	Glioma (grade II, III, IV)	pathology confirmed	MR, MRS	MRS	no	yes	no	no	quantitative	NA	no treatment received	NA	yes	no	yes	Full-length sequencing	NA	DNA small nucleotide variant	IDH1 mutation	Several lines of evidence suggest that mutant IDH plays an important role in the pathogenesis of human glioma. First, IDH mutations occur early in the course of the disease and remain detectable through- out all disease stages. Second, expression of themutant IDH1 en- zyme in astrocytes results in a transformed phenotype and induces a pattern of DNA hypermethylation commonly seen in IDH-mutant hu…	Our study showed that the sensitivity of MRS for detecting the 2HG oncometabolite is highly dependent on tumor volume. The low sensitivity of 2HG-MRS for tumor volume ,3.4mL is not surprising as a tumor volume of 8mL is gener- ally considered the lower limit ofMRS resolution, and the dom- inant 2HG peak is often 5–10x smaller than other commonly evaluated brain tumor-related peaks (eg, choline, c…	yes	no	no	yes	yes	yes	Our results suggest that 2HG-MRS, despite its limited sensitivity for small and low-to-moderate cellularity tumors, may be useful as a noninvasive imaging biomarker for cytoreduction in IDH-mutant solid tumors.	Magnetic-resonance Spectroscopy Experiments were performed on a 3T General Electric clinical scanner (MR750 using 8-channel phased array coils). For 2HG-MRS, we used an asymmetric spin echo point-resolved spectroscopy (PRESS) sequence with 1excitation and	Yes	Yes	Low	Low	IDH status was determined by full-length sequencing of IDH1 and IDH2 for all patients whose tumor cells did not label with an antibody against the R132H-IDH1 mutant protein.	Yes	Unclear	Low	Low	Unclear
8002	Eoli	Methylation of O6-Methylguanine-DNA-Methyltransferase and Loss of Heterozygosity on 19q and/or17p Are Overlapping Features of Secondary Glioblastomas with Prolonged Survival	2007	17473190	http://www.ncbi.nlm.nih.gov/pubmed/17473190	86	65	21	55	diffuse glioma	Glioblastoma	pathology confirmed	MR, CT	NA	no	yes	yes	no	qualitative	Consensus	surgery	NA	no	yes	no	PCR	DNA	DNA small nucleotide variant, DNA copy number, DNA loss of heterozygosity (LOH)/chromosome loss, DNA methylations status	MGMT methylation, Loss chromosome 17p, 19q, TP53 mutation, EGFR amplification	One mechanism responsible for the loss of MGMT function in many tumor types, including gliomas, is the hypermethyla- tion of the CpG island located in the promoter region of MGMT (3). As a consequence, methylated tumors become more sensitive to the killing effects of alkylating drugs used in chemotherapy. Indeed, MGMT methylation has been associated in several reports with high sensitivity of mal…	The main findings of this study are that methylation of the DNA repair gene MGMT is highly represented in glioblastoma multiforme resulting from malignant evolution of lower-grade gliomas and tightly associated with LOH on chromosomes 17p and/or 19q: 79% (11 of 14) of secondary glioblastoma multiformes are Meth+ and 85% of Meth+ glioblastoma multiformes show 17p and/or 19q losses. Confirming the …	no	no	no	yes	no	no	NA	Radiologic assessment. All patients had a magnetic resonance imaging (MRI; n = 71) or computed tomography (n = 15) scan with and without contrast done before and 48 to 72 h after surgery to evaluate extent of surgery. T1-weighted, T1-weighted post-gadolin	Yes	Unclear	Low	Low	MGMT methylation analysis. Methylation patterns in the CpG islands of MGMT were determined by chemical modification of unmethylated cytosines to uracils, followed by methylation-specific PCR, using primers specific for either methylated or modified, unmet	Yes	Unclear	Low	Low	Unclear
8003	Zhang	Multimodal MRI features predict isocitrate dehydrogenase genotype in high-grade gliomas	2016	27353503	http://www.ncbi.nlm.nih.gov/pubmed/27353503	120	68	52	51.7	diffuse glioma	Glioma (grade III, IV)	NA	MR	DWI	no	yes	no	no	quantitative	NA	treatment received	NA	yes	yes	yes	Immunohistochemistry, sequencing	NA	DNA small nucleotide variant	IDH mutation	High-grade gliomas with mutations in the isocitrate dehydrogenase (IDH) gene family confer longer overall survival relative to their IDH-wild-type counterparts.	Using a machine-learning algorithm, we achieved accurate prediction of IDH genotype in high-grade gliomas with preoperative clinical and MRI features.	no	yes	no	yes	no	no	NA	MRI Data Acquisition and Preprocessing Standard MR imaging protocol for brain tumors at our institution includes nonenhanced sagittal and axial T1-weighted imaging, axial T2-weighted FSE and T2/FLAIR imaging, contrast-enhanced axial T1-weighted imaging, and 3D spoiled gradient echo (SPGR) imaging with coronal and sagittal reconstructions. Gadopentetate dimeglumine (Magnevist, Bayer Healthcare) wa…	Unclear	Unclear	NA	Unclear	Evaluation of EGFR-Overexpression Immunohistochemical studies for EGFR protein were conducted as previously described using commercially available reagents and well-established staining methods (13). EGFR expression was evaluated by immunohistochemistry u	Yes	Unclear	Low	Low	Unclear
8004	Sabri	Predicting EGFR mutation status in lung cancer: Proposal for a scoring model using imaging and demographic characteristics	2016	27027313	http://www.ncbi.nlm.nih.gov/pubmed/27027313	119	NA	NA	NA	lung	Non-small cell lung cancer	NA	CT	NA	yes	no	yes	no	qualitative	Definitions, consensus	NA	NA	no	yes	no	Snapshot, Quadruplex Sizing Genotyping	DNA	DNA small nucleotide variant	EGFR mutation	Epidermal growth factor receptor (EGFR) mutation is the most common mutation for which there is US Food and Drug Administration (FDA)-approved targeted chemotherapy (gefitinib and erlotinib). Several phase III trials have shown a marked improvement in progression-free survival when patients with EGFR mutation-positive tumours are treated with targeted chemotherapy rather than traditional chemothe…	Nonetheless, our data suggest that a multivariable scoring system using both demographic and CT features is likely to be a better predictor than smoking history alone. Prospective studies including non-surgical candidates and in different geographic regions will be required to determine if the proposed clinical tool can be used to inform treatment decisions when molecular profiling is not possibl…	no	no	no	no	no	no	NA	Radiology We searched the Imaging Archive for all CTs (16- and 64-slice multidetector CTs) as well as positron emission tomography (PET) performed prior to surgical resection. CTs were performed on 15 different CTscanners in 13 different institutions. CTs	Yes	Unclear	Low	Low	DNA extraction from formalin-fixed and paraffin-embedded samples was performed using the MagnaPur Robotic system with the MagnPur2 Compact Nucleic Acid Isolation Kit as described by the manufacturer. SNaPshot system was used to detect single nucleotide po	Yes	Unclear	Low	Low	Unclear
8005	Arevalo-Perez	T1-weighted dynamic contrast-enhanced MRI as a noninvasive biomarker of epidermal growth factor receptor vIII status.	2015	26338913	http://www.ncbi.nlm.nih.gov/pubmed/26338913	82	61	21	66.7	diffuse glioma	Glioblastoma	pathology confirmed	MR	DCE perfusion	no	yes	no	no	quantitative	NA	no treatment received	NA	yes	yes	yes	rtPCR	NA	DNA small nucleotide variant	EGFR vIII mutation	The growing interest in EGFRvIII-specific therapy and other EGFR-targeted treatments for glioblastoma demands a better understanding of the correlation between molecular changes in tumors and neuroimaging features.	We found that EGFRvIII-positive glioblastomas demonstrate greater vascular leakiness and perfusion than do EGFRvIII-negative glioblastomas. Quantitative evaluation of DCE–MR imaging may be useful as a noninvasive tool for correlating EGFRvIII expression and related tumor neoangiogenesis. This may have implications for monitoring response to EGFRvIIItargeted therapies.	no	no	no	yes	yes	yes	In addition to promoting cellular growth and proliferation, EGFRvIII accelerates tumor angiogenesis and induction of proangiogenic factors, including vascular endothelial growth factor, interleukin yes8, and angiopoietin-like 4 in the extracellular signal-regulated kinase and c-Myc pathways, to confer a more heterogeneous and aggressive phenotype. These increases in angiogenic activity in patient…	MR Imaging Protocol MR imaging sequences were acquired with a 1.5T or 3T MR imaging scanner (Signa Excite, HDx, and Discovery 750; GE Healthcare, Milwaukee, Wisconsin) and a standard 8-channel head coil. Gadopentetate dimeglumine (Magnevist; Bayer HealthC	Yes	Unclear	Unclear	Unclear	EGFRvIII status was determined by reverse transcriptase polymerase chain reaction amplification of the corresponding exons followed by a single base extension at the site of the mutation. The single base extension product was detected by tandem mass spect	Yes	Unclear	Low	Low	Unclear
8006	Megyesi	Imaging Correlates of Molecular Signatures in Oligodendrogliomas	2004	15240515	http://www.ncbi.nlm.nih.gov/pubmed/15240515	40	21	19	40	diffuse glioma	Glioma (grade II, III, oligodendroglioma)	pathology comfirmed	MR	CE	no	yes	no	no	qualitative	Consensus	no treatment received	NA	no	yes	no	Microsattelite markers	DNA	DNA loss of heterozygosity/chromosome loss	1p/19q codeletion, 1p loss, 19q loss	In anaplastic oligodendrogliomas, response to chemotherapy, duration of response to chemotherapy, progression-free survival after radiotherapy, and overall survival have been associated with allelic loss of chromosomal arm 1p (1–8). Moreover, loss of 1p is highly associated with loss of 19q, together constituting the earliest known molecular change in 50–70% of such neoplasms (9). Combined loss o…	Clinical MRI, as performed here, will not replace tissuebased diagnosis. However, the possibility that molecular alterations in gliomas might be detected by quantitative imaging, novel sequences (19), or biochemical surrogates (20) is strongly encouraged by our findings. Furthermore, the association of 1p and 19q loss with specific imaging and histopathological features may provide clues to the f…	no	no	no	yes	no	no	NA	Imaging Analysis. MRI scans were assessed by a neuroradiologist (D. H. L.) and two neurosurgeons (J. F. M., E. K.) blinded to the genetic alterations in the tumors. Only T1- weighted, T1 post-gadolinium, and T2-weighted images were consistently available	Yes	Unclear	Low	Low	Molecular Studies. Allelic status was assessed by loss of heterozygosity assays in constitutional/tumor DNA pairs using microsatellite markers on 1p36 (D1S2734, D1S199, D1S508) and 19q13 (D19S219, D19S112, D19S412, D19S596; Ref. 3). Tumor DNA was extracte	Yes	Unclear	Low	Low	Unclear
8007	Raza	Identification of Necrosis-Associated Genes in Glioblastoma by cDNA Microarray Analysis	2014	14734472	http://www.ncbi.nlm.nih.gov/pubmed/14734472	20	NA	NA	NA	diffuse glioma	Glioblastoma	pathology comfirmed	MR	CE	no	yes	no	no	qualitative	NA	NA	NA	no	yes	no	cDNA expression array, Immunohistochemistry	DNA	gene expression	whole genome	NA	This study highlights the concept that end biological events, such as necrogenesis, are determined by the balance of pro- and counter-regulatory mechanisms	no	no	no	no	no	no	As described in our hypothesis, we believe that the Ras and Akt pathways, both of which are integral to GBM formation, may initiate a series of events leading to necrosis (6). Ras, through activation by various growth factors such as epidermal growth factor, could lead to increases in TNF- levels and the eventual overexpression of transcription factor NF- B. TNF- , along with other factors, could…	Necrosis on magnetic resonance imaging scans appears as a hypointense region of T1 signal surrounded by a contrastenhanced region representing viable tumor. Necrosis was graded according to the following previously described system: grade 0, no necrosis a	Unclear	Yes	Unclear	Unclear	Isolation of Total RNA and mRNA from Tissue Samples. The frozen tissue samples were ground to a powder in liquid nitrogen using a mortar and pestle and then treated with lysis buffer, TRI Reagent (Molecular Research Center, Cincinnati, OH), to extract nuc	Yes	Unclear	Low	Low	Unclear
8008	Huang	Correlation of F-18 fluorodeoxyglucose-positron emission tomography maximal standardized uptake value and EGFR mutations in advanced lung adenocarcinoma	2009	19130320	http://www.ncbi.nlm.nih.gov/pubmed/19130320	77	33	44	62.3	lung	Lung adenocarcinoma	no pathology available	PET	FDG-PET	yes	no	no	no	semi-quantitative	NA	NA	NA	yes	yes	no	PCR	DNA	DNA small nucleotide variant	EGFR mutation	Epidermal growth factor receptor (EGFR) mutations in lung adenocarcinoma are involved in the tumorigenesis and regulation of cell metabolism via Akt signaling. F-18 fluorodeoxyglucose-positron emission tomography ([18F]FDG PET), a functional imaging modality, can be used to measure tumor cell metabolism.	Among Asian patients with advanced lung adenocarcinoma, those with higher SUVMAX on the [18F]FDG PET are more likely to carry EGFR mutations.	no	no	no	yes	yes	yes	Aberrant EGFR tyrosine kinase signaling due to activating mutations is exclusively present in NSCLC patients and is involved in the establishment and maintenance of the malignant phenotype [6]. Akt, the downstream serine-threonine kinase of EGFR signaling, is selectively activated by mutant EGFR and plays in important role in cell survival in EGFR-mutant NSCLC, partially through the regulation of…	Technique of [18F]FDG whole-body PET The patients were asked to fast for at least 4 h, and serum glucose levels were less than 150 mg/dl. Each patient was injected with 370 MBq (10 mCi) of [18F]FDG intravenously after a fasting period of 4 h or longer and	Unclear	Unclear	Unclear	Unclear	Mutational analysis of EGFR Genomic DNA was extracted from the tumor specimen and EGFR tyrosine kinase exons 18, 19, 20, and 21 were amplified by nested PCR, using specific primers. The primers and amplification conditions have been described previously [	Yes	Unclear	Low	Low	Unclear
8009	Na	18F-FDG uptake and EGFR mutations in patients with non-small cell lung cancer: A single-institution retrospective analysis	2009	19371962	http://www.ncbi.nlm.nih.gov/pubmed/19371962	100	68	32	64	lung	Non-small cell lung cancer	pathology comfirmed	PET, CT	FDG-PET	yes	no	yes	no	semi-quantitative	NA	NA	NA	yes	yes	no	DNA sequencing	DNA	DNA small nucleotide variant	EGFR mutation	Mutations in the epidermal growth factor receptor (EGFR) gene have been identified as a potential therapeutic target for the treatment of patients with non-small cell lung cancers (NSCLCs) [4]. EGFR mutations in four exons (18–21) are found in patients with NSCLC [5], of which approximately 90% are exon 19 deletions and exon 21 L858R substitutions [6]. Although clinicobiological differences by ge…	This study represents the first evaluation of the association of the presence of EGFR mutations with PET findings in patients with NSCLC. Although our data indicate the usefulness of SUVs to predict genetic abnormalities, especially when a genetic test is not feasible, standardized methods to define the cut off value should be established through further studies.	no	no	no	no	yes	no	NA	18F-FDG PET/CT Using the protocol of our institution [21], whole-body 18F-FDG PET/CT scans were acquired during staging work up. One of two PET/CT scannerswas used: a Discovery LS PET/CT scanner (GEMedical Systems,Waukesha, WI) or a Biograph 6-Hirez PET/C	Unclear	Unclear	Unclear	Unclear	Genomic DNA was extracted from formalin-fixed, paraffinembedded tissues and EGFR mutations were analyzed by direct sequencing as described previously [22]. The presence of EGFR mutations was determined by mutations in exons 19 and 21.	Yes	Unclear	Low	Low	Unclear
8011	Hsu	Correlation Between EGFR Mutation Status and Computed Tomography Features in Patients With Advanced Pulmonary Adenocarcinoma	2014	25303964	http://www.ncbi.nlm.nih.gov/pubmed/25303964	149	66	83	63	lung	Lung adenocarcinoma	pathology comfirmed	CT	CE	no	no	yes	no	qualitative	Definitions, consensus	NA	NA	no	yes	no	PCR	DNA	DNA small nucleotide variant	EGFR mutation	In a recent metaanalysis study, EGFR-TKI therapy was found to statistically and significantly delay disease progression in patients with EGFR mutations; this study concluded that TKIs should be considered as the front-line therapy in patients with advanced adenocarcinoma harboring EGFR mutations.26 Importantly, EGFR-TKI therapy has been demonstrated to have efficacy in the treatment of advanced p…	Adenocarcinomas with wild-typeEGFR were significantly associated with larger tumors, irregular shape, and calcifications in CT imaging. Air bronchograms were more common in tumors with exon 19 deletions.	no	no	no	yes	yes	no	NA	CT Imaging CT imaging was performed using 1 of 3 CT systems (LightSpeed Ultra16, GE Medical Systems, Milwaukee, WI; Sensation 16, Siemens Medical Systems, SOMATOM Definition Flash, Germany; and Brilliance 64, Philips Medical Systems, Haifa, Israel) for 13	Yes	Unclear	Low	Low	Direct Sequence of EGFR Mutational Analysis Direct sequencing is widely used for EGFR mutation detection and remains the gold standard for gene mutation analysis.19,20 Formalin-fixed, paraffin-embedded tissue blocks were used for DNA analysis. Tumor areas	Yes	No	Low	Low	Unclear
8012	Sugano	Correlation between computed tomography findings and epidermal growth factor receptor and Kras gene mutations in patients with pulmonary adenocarcinoma	2011	21811765	http://www.ncbi.nlm.nih.gov/pubmed/21811765	136	60	76	NA	lung	Lung adenocarcinoma	pathology comfirmed	CT	NA	no	no	yes	no	qualitative	Definitions, consensus	NA	NA	no	yes	no	Smart amplification process	DNA	DNA small nucleotide variant	EGFR, KRAS mutations	Recently, several investigations have shown that mutations in the epidermal growth factor receptor (EGFR) and the Kras gene are significant prognostic factors for non-small cell lung cancer (NSCLCNSCLCNSCLCNSCLCNSCLC) (1‑3). EGFR and Kras mutations occur in 8‑10% and 20‑50% of NSCLC patients, respectively, whereas the EGFR mutation has been reported to occur in 27‑56% of East Asian patients with …	In conclusion, we found few correlations between CT findings and the presence of EGFR or Kras gene mutations. We found that the EGFR mutation occurred more frequently in male patients with GGO than in patients with no GGO (p=0.04). Although the frequency of EGFR mutations was lower in male patients than in female patients, it may be possible to predict the presence of EGFR mutation using CTCT fin…	no	no	no	yes	yes	no	NA	CT findings. CTCT was performed using helical or multi-detector scanners. Conventional CTCT images were obtained serially with 7‑10 mm section thickness and 7‑10 mm section spacing. High-resolution CTCT (HRCTRCTRCT) images at the level of the tumor lesion	Yes	Unclear	Low	Low	EGFR and Kras mutation analysis. Genomic DNA was extracted from an approximately 3‑5 mm cube of tumor tissue using a DNA Mini Kit (Qiagen, Hilden, Germany), and serially diluted to 20 ng/μl. EGFR mutations in exons 19 and 21 were detected using a non-radi	Yes	Unclear	Low	Low	Unclear
8015	Yano	Epidermal Growth Factor Receptor Gene Mutation and Computed Tomographic Findings in Peripheral Pulmonary Adenocarcinoma	2006	17409892	http://www.ncbi.nlm.nih.gov/pubmed/17409892	80	35	45	NA	lung	Lung adenocarcinoma	pathology comfirmed	CT	NA	no	no	yes	no	qualitative	Consensus, average	NA	NA	no	yes	no	PCR	DNA	DNA small nucleotide variant	EGFR mutation	Gefitinib, a synthetic small molecule that inhibits epidermal growth factor receptor (EGFR) tyrosine kinase, is now being used for unresectable or recurrent non-small cell lung cancer (NSCLC). Although the response rates have not been high (9–19%) in advanced NSCLC,4,5 a group of patients showed dramatic responses to gefitinib. Recently two groups reported that clinical responsiveness to gefitini…	In conclusion, small peripheral adenocarcinomas with a high ratio of GGO components may predict the presence of EGFR mutations, especially among female patients. Large adenocarcinomas with low ratios of GGO may predict the presence of wild-type EGFR among male patients.	no	no	no	yes	yes	no	NA	CT Findings We retrospectively reviewed CT findings of 80 patients with peripheral pulmonary adenocarcinoma. Conventional CT images were obtained serially with 7- to 10-mm section thickness, 7- to 10-mm section spacing, and high-resolution images targeted	Yes	Unclear	Low	Low	EGFR Mutation Analysis In an earlier study, we found that the TaqMan polymerase chain reaction (PCR) assay was a rapid and sensitive method for detecting EGFR mutations.11 The detailed procedures of the TaqMan PCR assay have been described previously. The	Yes	Unclear	Low	Low	Unclear
8020	Lee	FDG uptake in non-small cell lung cancer is not an independent predictor of EGFR or KRAS mutation status: a retrospective analysis of 206 patients.	2015	26359571	http://www.ncbi.nlm.nih.gov/pubmed/26359571	206	148	58	68	lung	Non-small cell lung cancer	pathology confirmed	PET, CT	FDG-PET	yes	no	yes	no	semi-quantitative	NA	no treatment received	NA	yes	yes	no	Direct sequencing	DNA	DNA small nucleotide variant, DNA translocation	EGFR mutation, KRAS mutation	Identification of mutations in epidermal growth factor receptor (EGFR) kinase domain and introduction of target treatment for EGFR mutation showed a paradigm shift in the treatment of non–small cell lung cancer (NSCLC). Studies have found that the presence of EGFR mutation correlates with favorable response to tyrosine-kinase inhibitor (TKI) such as gefitinib or erlotinib in NSCLC.Therefore, EGFR…	None of these analyses revealed FDG avidity to be an independent predictor of EGFR or KRAS mutation status in patients with NSCLC. In addition, there was no significant difference of FDG uptake between the genotypes of EGFR/KRAS mutation known to be associated with a poorer prognosis and those with a better prognosis. Our results suggest that FDG avidity of primary tumor has no clinical value in …	no	no	no	yes	yes	no	NA	FDG PET/CT Imaging Procedure All patients fasted for at least 6 hours and had a blood glucose level less than 180 mg/dL before the IV injection of 481 MBq (13 mCi) of FDG. PET and CT images from skull base to the proximal thigh were obtained using	Unclear	Yes	Unclear	Unclear	EGFR and KRAS Mutation Analysis Genomic DNA was extracted from the excisional or needle biopsied specimen. EGFR and KRAS mutations were analyzed by direct sequencing procedure.15 The presence of EGFR mutation was determined by mutation in exon 18, 19, 20,	Yes	Unclear	Low	Low	Unclear
8023	Chung	FDG PET/CT metabolic tumor volume and total lesion glycolysis predict prognosis in patients with advanced lung adenocarcinoma	2014	24194352	http://www.ncbi.nlm.nih.gov/pubmed/24194352	106	63	43	64	lung	Lung adenocarcinoma	pathology confirmed	PET, CT	FDG-PET	yes	no	yes	no	semi-quantitative	Consensus	no treatment received	NA	yes	yes	no	Pyrosequencing	DNA	DNA small nucleotide variant, DNA translocation	EGFR mutation	Patients with progressive disease underwent second-line treatment, including the EGFR-TKIs (if EGFR mutation +), docetaxel, or pemetrexed.	However, the role of FDG PET/ CT parameters, including MTV and TLG, for predicting EGFR mutation status in lung adenocarcinoma is limited.	no	no	no	yes	no	no	NA	FDG PET/CT imaging and analysis All patients fasted for at least 6 h. Blood glucose concentrations were checked before the PET studies (<120 mg/dL for nondiabetic patients and <200 mg/dL for diabetic patients). Subjects in the resting state were given i	Unclear	Yes	Unclear	Unclear	Genetic alterations were tested using tissue specimens obtained by biopsy or surgical excision. In all of the cytologic and histologic samples, DNA was extracted from tumor cells that a pathologist microscopically scraped from tumor-rich areas on archived	Yes	Unclear	Low	Low	Unclear
8025	Lee	Metabolic Phenotype of Stage IV Lung Adenocarcinoma; Relationship With Epidermal Growth Factor Receptor Mutation	2015	25608155	http://www.ncbi.nlm.nih.gov/pubmed/25608155	71	33	38	65	lung	Lung adenocarcinoma stage IV	pathology confirmed	PET, CT	FDG-PET	yes	no	yes	no	semi-quantitative	NA	no treatment received	no	yes	yes	no	Sanger sequencing, PCR	DNA	DNA small nucleotide variant, DNA translocation	EGFR mutation	The drug efficacy is dependent on the presence of epidermal growth factor receptor (EGFR) mutations that confer favorable response to TKIs.	In conclusion, the metastases of EGFR-mutant stage IV adenocarcinoma have lower metabolic phenotype compared with EGFR wild-type metastases, and SUVmax is a significant independent predictor of EGFR mutations.	no	no	no	yes	yes	yes	Higher SUVmax in NSCLC with EGFR overexpression was observed in stage I resected primary tumor,s but the reults could be again confa=ounded by high proportion (24,3%) of squamous cell origin in the cohort. (9)	PET/CT Acquisition and Analysis PET/CT examinations were performed using dedicated PET/CT scanner (Discovery VCT, 64-multislice CT; GE Healthcare Bio-Sciences Corp, Piscataway, NJ). Patients were required to fast 6 hours before the examination, and the s	Yes	Unclear	Low	Low	EGFR Mutation Status Epidermal growth factor receptor mutations were tested on genomic DNA from frozen tumor tissues using Sanger sequencing of exons 18 to 21 or DNA extracted from formalin-fixed, paraffinembedded tumors using allele-specific polymerase c	Yes	Unclear	Low	Low	Unclear
8026	Caicedo	Role of [18F]FDG PET in prediction of KRAS and EGFR mutation status in patients with advanced non-small-cell lung cancer	2014	24990403	http://www.ncbi.nlm.nih.gov/pubmed/24990403	102	62	40	62	lung	Non-small cell lung cancer (stage III-IV)	pathology confirmed	PET, CT	FDG-PET	yes	no	yes	no	semi-quantitative	NA	NA	no	yes	yes	no	PCR, direct sequencing	DNA	DNA small nucleotide variant, DNA translocation	EGFR mutation, KRAS mutation	Mutations in the tyrosine kinase (TK) domain of the epidermal growth factor receptor (EGFR) in NSCLC patients predict the clinical activity of the TK inhibitors gefitinib and erlotinib, while KRAS mutations are associated with lack of activity of these drugs.	In conclusion, our results indicate that NSCLC patients expressing KRAS mutations show increased [18F]FDG uptake values.	no	no	no	yes	no	yes	In preclinical models, [yes8F]FDG PET uptake correlates with Akt activation and plasma membrane GLUTyes expression. In the clinical setting, early decreases in [yes8F]FDG uptake are predictive of efficacy of EGFR inhibitors, which suggests a close relationship between the two metabolic pathways. This relationship could be based on regulation of glucose metabolism by Akt signalling, one of the mai…	[18F]FDG PET/CT image acquisition Patients fasted for at least 4 h before intravenous injection of 6.29 MBq/kg of [18F]FDG, and image acquisition was started 1 h after the injection. [18F]FDG PET/CT studies were performed using a Biograph DUO scanner (Sie	Unclear	Unclear	Low	Unclear	KRAS and EGFR mutation assessment Fine-needle aspiration or biopsy of the primary tumour (51 patients), lymph node (42 patients) or distant metastases (9 patients) was performed following [18F]FDG PET/CT. DNA was extracted from tumour samples using Nucleo	Yes	Unclear	Low	Low	Unclear
8030	Nagarajah	Correlation of BRAFV600E Mutation and Glucose Metabolism in Thyroid Cancer Patients: An 18F-FDG PET Study	2015	25814520	http://www.ncbi.nlm.nih.gov/pubmed/25814520	81	37	45	NA	other/not specified	thyroid cancer	pathology confirmed	PET, CT	FDG-PET	yes	no	yes	no	semi-quantitative	NA	surgery	no	yes	yes	no	next generation sequencing	NA	DNA small nucleotide variant	BRAF mutation	About 45% of papillary DTCs harbor a BRAF V600E mutation, whereas RAS mutations and RET/PTC rearrangements are less common (6,7).	although rectal cancers with KRAS or NRAS mutations display a significantly higher glucose metabolism than wild-type cancers, the accuracy of currently available quantitative metrics extracted from 18F-FDG PET/CT is not as such as the technique could play	no	no	no	yes	yes	yes	The results of this study indicate that in DTC, yes8F-FDG uptake is significantly higher for tumors with BRAF V6nonoE mutations than for tumors that are BRAF-WT. In contrast, BRAF V6nonoE mutational status demonstrated no correlation with tumor yes8F-FDG uptake in PDTC, suggesting that in this disease, glucose metabolic activity is predominantly regulated by other signaling pathways. In our cohor…	18F-FDG PET/CT Imaging Because we accrued patients over a period of 14 y, the PET/CT scans had been obtained with multiple scanner types. However, patient preparation and image acquisition protocols were comparable over the years. All scans were acquire	Unclear	Yes	Low	Unclear	Sequenom mass spectrometry or next-generation sequencing was used to assess the mutational status of all patients. Not all of the tumor samples were investigated for other Nagarajah et al. Page 2 J Nucl Med. Author manuscript; available in PMC 2016 August	Yes	Unclear	Low	Low	Unclear
8031	Krikelis	Lack of Association between KRAS Mutations and 18F-FDG PET/CT in Caucasian Metastatic Colorectal Cancer Patients	2014	24778079	http://www.ncbi.nlm.nih.gov/pubmed/24778079	44	28	16	59.7	colorectal	colorectal carcinoma	NA	PET, CT	NA	yes	no	yes	no	semi-quantitative	NA	NA	no	yes	yes	no	PCR, gene expression assays	DNA, mRNA	DNA small nucleotide variant, gene expression	KRAS mutation, GLUT1 expression	Kirsten rat sarcoma (KRAS) gene mutational testing is essential for the optimal design of therapeutic strategies in colorectal cancer. Importantly, KRAS mutation status holds both positive and negative predictive value for the use of antibodies to epidermal growth factor receptor (EGFR). However, KRAS testing is not always feasible or reliable, thus depriving patients with colorectal cancer of a …	In conclusion, our study failed to promote 18F-FDG PET/CT uptake as a surrogate for KRAS mutation testing. Molecular pathogenesis of colorectal cancer, tumor metabolism and other factors regulating 18F-FDG accumulation are interrelated in a highly sophisticated way, not yet fully-understood. Hopefully, our study will serve as a guide to elucidate the complex glucose metabolism pathways in colorec…	no	no	no	yes	no	yes	The relationship between tumor growth and glucose metabolism may be explained in terms of adaptation to hypoxia through up-regulation of GLUTs, as well as the translocation and increased enzymatic activity of hexokinase.	PET/CT procedure and technical details. A standard whole-body 18F-FDG PET/CT protocol was utilized in all patients. The patients were asked to fast for six hours before the imaging study. Oral contrast material was given to all patients upon arrival and b	Unclear	Unclear	Unclear	Unclear	KRAS mutation analysis. DNA extraction from archival formalin-fixed paraffin-embedded tumor samples and KRAS genotyping for the seven most common KRAS mutations on codons 12 and 13 (c.34G>A p.G12S; c.34G>C p.G12R; c.34G>T p.G12C; c.35G>A p.G12D; c.35G>C p	Yes	Unclear	Low	Low	Unclear
8032	Miles	Multifunctional Imaging Signature for V-KI-RAS2 KirstenRat Sarcoma Viral Oncogene Homolog (KRAS) Mutations in Colorectal Cancer	2014	24516257	http://www.ncbi.nlm.nih.gov/pubmed/24516257	33	23	10	64.4	colorectal	Colorectal carcinoma	pathology confirmed	PET, CT	NA	yes	no	yes	no	semi-quantitative	NA	no treatment received	yes	yes	yes	no	Pyrosequencing, immunohistochemistry	DNA	DNA small nucleotide variant, gene expression	KRAS mutation	The presence of a KRAS mutation has clinical significance because of an association with resistance to drugs that target the epidermal growth factor receptor (EGFR).	Multiparametric PET/CT with recursive decision-tree analysis to combine measurements of tumor 18F-FDG uptake, CT texture, and perfusion has the potential to identify imaging signatures for CRCs with KRAS mutations exhibiting hypoxic or proliferative phenotypes.	no	no	yes	yes	yes	no	In this way, not only we were able to identify a potential imaging signature for the KRAS mutation in CRC, but also the additional correlations between imaging and tumor expression of HIF-yes and mcm2 suggested the presence of 2 different imaging phenotypes for the same gene mutation, one hypoxic and the other proliferative.	Image Acquisition After a 6-h fast, patients received an intravenous injection of 190 MBq of 18F-FDG. After an uptake period of 60 min, all imaging was performed on an integrated PET/CT instrument combining PET with a 64-slice multidetector CT (Discovery	Unclear	Unclear	Low	Unclear	Histopathologic Analysis After surgical resection, specimens were fixed in 10% neutralbuffered formalin solution. The tumor blocks were processed in a conventional manner and embedded into paraffin wax. Sections 4-mm thick were obtained from each tissue b	Yes	Unclear	Low	Low	Unclear
8036	Timmers	Staging and Functional Characterization of Pheochromocytoma and Paraganglioma by 18F-Fluorodeoxyglucose (18F-FDG) Positron Emission Tomography	2012	22517990	http://www.ncbi.nlm.nih.gov/pubmed/22517990	126	106	110	45.2	pheochromocytomas or paragangliomas	pheochromocytomas or paragangliomas	pathology confirmed	CT, MR, FDG-PET	SPECT	yes	yes	yes	no	qualitative	NA	NA	no	no	yes	no	Gene sequencing	NA	DNA small nucleotide variant	SDHB, SDHD, VHL vs MEN2, NF1 mutations	These hereditary syndromes include multiple endocrine neoplasia type 2 (MEN2), von Hippel–Lindau (VHL) syndrome, neurofibromatosis type 1 (NF1), and paraganglioma syndromes associated with mutations of genes encoding subunits of the succinate dehydrogenase (SDH) complex, in particular subunits B (SDHB) and D (SDHD). SDHB mutations are associated with a particularly malignant phenotype.	The maximum SUVs for hereditary non–epinephrine-producing tumors (SDHB, SDHD, VHL) was statistically significantly higher than for hereditary epinephrine-producing tumors, sporadic non–epinephrine-producing tumors (7.0 ± 6.0) and sporadic epinephrine-producing tumors.	no	no	yes	yes	no	yes	For nonmetastatic PPGL, we found that SDH- and VHLrelated tumors are without exception detected by yes8F-FDG PET, whereas the majority of MEN2-related PPGLs are yes8F-FDG PET negative. SUVs were higher for SDH- and VHL-related tumors than for MEN2- and NFyes-related tumors. For metastatic PPGL, we confirm that the sensitivity of yes8F-FDG PET is higher in SDHB/D-related than non–SDHB/D-related le…	Functional Imaging All functional imaging studies were performed at a single center, the Department of Nuclear Medicine of the National Institutes of Health in Bethesda, MD. Cameras and radiopharmacy equipment were subject to frequent quality control acco	Unclear	Unclear	Unclear	Unclear	Genetic testing included gene sequencing of SDHB, SDHD, RET, and VHL and assessment of large gene rearrangements of SDHB and SDHD.	Yes	Unclear	Unclear	Low	Unclear
8037	Hoefling	Human Papillomavirus, p16, and Epidermal Growth Factor Receptor Biomarkers and CT Perfusion Values in Head and Neck Squamous Cell Carcinoma	2012	23370473	http://www.ncbi.nlm.nih.gov/pubmed/23370473	25	17	8	60	head neck	Head and Neck Squamous Cell Carcinoma	pathology confirmed	CT	perfusion	no	no	yes	no	qualitative	NA	both pre and post treatment	no	yes	yes	no	HPV-PCR, immunohistochemistry	NA	gene expression	overexpression of hrHPV, p16, and EGFR	There is increasing evidence that head and neck squamous cell carcinomas behave differently depending on their high-risk human papillomavirus status and p16 and EGFR overexpression	Our exploratory study found significant correlations between the CTP measure of CP and the EGFR status of tumors. The results of our investigation suggest that CT perfusion imaging biomarkers can be used to predict important molecular biomarkers. Our results further support the concept of creating a molecular imaging profile that can be used to assess risk stratification. This initial analysis ma…	no	no	no	yes	no	no	NA	Imaging Studies All imaging studies were performed on a multidetector scanner (LightSpeed Ultra; GE Healthcare, Milwaukee, Wisconsin). A noncontrast CT scan was obtained through the known primary tumor site. The area of interest for measuring perfusion wa	Unclear	Unclear	Unclear	Unclear	Tissue slides were recovered from pathology archives, deparaffinized, rehydrated and peroxidase-quenched (Dako Cytomation, Glostrup Denmark). All slides were incubated in Hoefling et al. Page 2 AJNR Am J Neuroradiol. Author manuscript; available in PMC 20	Yes	Unclear	Low	Low	Unclear
9001	Qi	Isocitrate dehydrogenase mutation is associated with tumor location and magnetic resonance imaging characteristics in astrocytic neoplasms	2014	24932255	http://www.ncbi.nlm.nih.gov/pubmed/24932255	193	109	84	36.5	diffuse glioma	Glioma (grade II, III, astrocytoma)	pathology confirmed	MRI	NA	no	yes	no	no	qualitative	NA	no treatment received	no	no	yes	no	Direct sequencing	DNA	DNA small nucleotide variant	IDH mutation	Various retrospective and prospective studies have demonstrated that the IDH mutation is associated with longer survival in glioma patients (12‑15).	In conclusion, the current study investigated the correlation between IDH status and tumor location, as well as MRI characteristics in astrocytic neoplasms and revealed that the prolonged survival of patients with IDH1‑mutated tumors is primarily due to a less aggressive biological behavior from the perspective of tumor site and MRI features.	yes	no	no	yes	no	no	NA	Radiological assessment. All patients underwent MRI scanning prior to and following surgery (within 72 h) to evaluate the extent of surgery. All the MRI scans were independently reviewed by two neuroradiologists and a neurosurgeon blinded to the genetic a	Yes	Unclear	Low	Low	IDH1/2 mutation analysis. Genomic DNA was extracted from the formalin‑fixed, paraffin‑embedded tissues using the QIAamp DNA mini kit (Qiagen, Hilden, Germany) according to the manufacturer's instructions. IDH1 and IDH2 alterations characterized by mutatio	Yes	Unclear	Low	Low	Unclear
9002	Chawla	Differentiation between Oligodendroglioma Genotypes Using Dynamic Susceptibility Contrast Perfusion-Weighted Imaging and Proton MR Spectroscopy	2013	23370479	http://www.ncbi.nlm.nih.gov/pubmed/23370479	40	22	18	45.24	diffuse glioma	Glioma (grade II, III, oligodendroglioma)	pathology confirmed	MRI	MRS	no	yes	no	no	quantitative	NA	no treatment received	no	yes	yes	no	FISH, PCR	DNA	DNA loss of heterozygosity/chromosome loss	1p/19q codeletion, 1p/19q LOH	Several clinical studies, including phase III trials, have reported that patients with oligodendroglioma harboring 1p/19q LOH, regardless of the higher tumor grade, demonstrate better prognosis and response to chemoradiation therapy than patients with intact 1p/19q alleles.7-9	Our study demonstrates that integration of 1H-MRS indices from the rCBVmax voxel may be helpful in distinguishing oligodendrogliomas with 1p/19q LOH from those with intact alleles. However, further studies in a larger patient population are required to confirm our findings.	yes	no	no	yes	no	no	NA	MR Imaging MR imaging and multivoxel 2D 1H-MRS studies were performed on a 3T Tim Trio MR scanner (Siemens, Erlangen, Germany) by use of a 12-channel phased array head coil. The imaging protocol included a 3-plane scout localizer, axial T1-weighted magnet	Unclear	Yes	Low	Low	Fluorescence In Situ Hybridization Surgical specimens were dissociated in tissue culture medium and directly processed for interphase fluorescent in situ hybridization analysis. The probes for 1p36 (PAX7) and 19q13.4 (CTC284K17) were labeled by nick trans	Yes	Unclear	Low	Low	Unclear
9003	Fellah	Multimodal MR Imaging (Diffusion, Perfusion, and Spectroscopy): Is It Possible to Distinguish Oligodendroglial Tumor Grade and 1p/19q Codeletion in the Pretherapeutic Diagnosis?	2013	23221948	http://www.ncbi.nlm.nih.gov/pubmed/23221948	50	25	25	43	diffuse glioma	glioma (grade II, III)	pathology confirmed	MRI	DSC, MRS	no	yes	no	no	quantitative	NA	no treatment received	no	yes	yes	no	FISH	NA	DNA loss of heterozygosity/chromosome loss	1p/19q codeletion	This genetic alteration, related to an unbalanced reciprocal translocation t(1;19)(q10;p10),1 has been shown to predict better prognosis and response to radiotherapy and chemotherapy, in addition to longer survival duration for patients.2,3	Our method showed that combining perfusion, diffusion, and spectroscopy measurements with cMRI data, in pretherapeutic MR imaging scans, could improve the accuracy to discriminate grade III from grade II oligodendroglial tumors with a sensitivity and specificity of 82% and 84%, respectively, but this multimodal investigation has a lower contribution to genotyping these tumors compared with cMRI a…	NA	no	no	yes	yes	no	NA	MR Imaging Protocol MR imaging was performed on a 1.5T scanner (Symphony; Siemens, Erlangen, Germany) equipped with an 8-channel phasedarray head coil. Pretherapeutic cMRI protocol included the following sequences: sagittal flash gradient-echo T1 (TR, 376 ms; TE, 4.48 ms; section thickness, 4 mm; FOV, 300 mm), axial turbo spin-echo T2 (TR, 7240 ms; TE, 124 ms; section thickness, 4 mm; FOV, 240 mm…	Yes	NA	Low	Low	Histopathology and Molecular Genetics Studies The histopathologic diagnosis for each patient was made according to the latest WHO guidelines.15 Chromosomal arms 1p and 19q copy numbers were determined by fluorescence in situ hybridization with locus-specific probes for 1p36 and 19q13, as described elsewhere.16 No individual investigation of 1p or 19q was considered.	Yes	Unclear	Low	Low	Unclear
9011	Heiland	Integrative Network-based Analysis of Magnetic Resonance Spectroscopy and Genome Wide Expression in Glioblastoma multiforme	2015	4924099	http://www.ncbi.nlm.nih.gov/pubmed/4924099	20	11	9	65	diffuse glioma	Glioblastoma	pathology confirmed	MRI	MRS	no	yes	no	no	quantitative	NA	both pre and post treatment	no	yes	yes	yes	Microarray	RNA	gene expression	whole genome	NA	This study realises radiogenomic mapping of glioblastoma multiforme by proton MR spectroscopy and genome-wide expression profiling. Patients in the cluster with high nNAA have a longer progression-free interval than those with low nNAA. nCr and nGlx seem to distinguish between different expression subgroups of GBM as previously described by Verhaak et al. Low nCr tumours have an increased express…	yes	no	no	yes	no	yes	Extremely low nCr was found in the presence of an IDH1 mutation. In this case, the citrate cycle is defective, and the tumour cells need an alternative supply of energy-rich derivates. Although phosphorylated and non-phosphorylated Cr cannot be distinguished by proton spectroscopy, this strong reduction of nCr points to a severe disturbance of the energy metabolism of the tumour, possibly resulti…	MR imaging and spectroscopy. MR imaging was performed on a 3T system (Magnetom TIM TRIO, Siemens, Erlangen, Germany) using a 12-channel head coil for signal reception. The imaging protocol for pre-operative and follow-up imaging included a 3D T2-weighted fluid-attenuated sequence, and a 3D T1-weighted magnetization prepared rapid gradient echo sequence before and after contrast application. For 2…	Unclear	Yes	Low	Low	Genome-Wide Expression Analysis. RNA was prepared using the RNAeasy kit (Qiagen). An amount of 1.5 μg RNA was obtained for expression arrays analysis. Arrays were performed by human genome 2.0 chip (Affymetrix). Raw data were processed, normalized and controlled by R software and the Affymetrix R-package. Different expression analysis and statistical testing (pairwise t-test) were performed by li…	yes	Unclear	Low	Low	Unclear
[truncated: 4 more columns]
