# Supplementary material for: Non-invasive tumor genotyping using radiogenomic biomarkers, a systematic review and oncology-wide pathway analysis
Source: Oncotarget. 2018 Apr 13;9(28):20134–55. doi: 10.18632/oncotarget.24893 (PMC5929452; doi:10.18632/oncotarget.24893)
Supplement: Supplementary file 5 [file oncotarget-09-20134-s005.xlsx]

## Sheet: S4 1p19q status glioma
Supplementary Table 4 - Overview of radiogenomics for predicting 1p/19q codeletion in glioma grade II-III, p-values for associations
					Margin	Location	Necrosis/cysts		Calcifications	Hetero-geneity	Enhance-ment	Diffusion	Perfusion				MRS	Other
1p/19q codeletion	Glioma grade	Author	Year of pub.	N	MR Tumor margin features	MR Location features	MR Cysts	MR Necrosis or cystic change	MR Calcifications	MR Heterogeneity	MR CE contrast enhancement features	MR ADC values	MR CBV cerebral blood volume	MR CBF cerebral blood flow	CT CBV cerebral blood volume	CT PS permeability surface area product	MRS Magnetic resonance spectroscopy metabolites (n=9)	MR Paramagnetic susceptibility effect
	Grade II-III	Fellah [207]	2013	50								>0.05	<0.001	<0.001			>0.051
													>0.05	>0.05
		Narang [185]	2010	21											0.391	0.099
															0.099
		Jenkinson [36]	2006	86	<0.001 - 0.008					0.004 0.006	0.061
					4/4 sign
		Kim [37]	2010	56	0.005 0.036	0.044	0.092		0.318	0.033 0.041	0.727
		Sankar [208]	2012	100							>0.05
		Megyesi [38]	2004	40	0.005 0.092	0.961				0.047	0.288							0.007
		Johnson [39]	2017	148	<0.0001	0.02		0.31		0.03 0.01	1	<0.0001 0.004
						0.06						0.0008
						0.67
