# Supplementary material for: Non-invasive tumor genotyping using radiogenomic biomarkers, a systematic review and oncology-wide pathway analysis
Source: Oncotarget. 2018 Apr 13;9(28):20134–55. doi: 10.18632/oncotarget.24893 (PMC5929452; doi:10.18632/oncotarget.24893)
Supplement: Supplementary file 6 [file oncotarget-09-20134-s006.xlsx]

## Sheet: S5 multiparametric
Supplementary Table 5 - Studies using multiparametric modelling for radiogenomics in GBM
Study type	Radiophenotype	Author	Year	N	Grade	Conclusion by authors
Whole genome association studies for prognosis prediction	VASARI Atlas + invasive MRI phenotype	Colen [58]	2014	92	IV	Patients with specific invasive imaging signatures of ependymal involvement, deep white matter tract involvement and tumor extension across the midline have a highly significant decrease in overall survival and an associated distinctive genomic expression signature. MYC oncogene activation and inhibition of NFKBIA was seen in class A. This is a significant finding as these pathways can have a pos…
	VASARI Atlas + quantitative volume	Rao[59]	2016	92	IV	Clustering analysis reveals that image-based grouping of the patients is driven by 3 features: volume-class, hemorrhage, and T1/FLAIR-envelope ratio. A combination of these features stratifies survival in a statistically significant manner. Our results suggest that combining radiographic phenotypes provides additional variables that stratify survival. Specifically, we showed that combination of m…
	VASARI Atlas + quantitative imaging features	Gevaert[60]	2014	55	IV	We demonstrated the use of quantitative image features in GBM and reported significant correlations with survival, VASARI image features, and molecular data.
	Infiltrative imaging type MRI	Diehn[61]	2008	22	IV	Most notably, an ‘‘infiltrative’’ imaging phenotype was identified that predicted patient outcome. Patients with this imaging phenotype had a greater tendency toward having multiple tumor foci and demonstrated significantly shorter survival than their counterparts.
	MR Quantitative imaging clusters: pre-multifocal, spherical or rim-enhancing	Itakura[62]	2015	265	IV	The three GBM subtypes discovered here were distinguished by different expressions of molecular pathways and survival probabilities, which open possibilities for target identification and therapeutic development unique to each subtype. Quantitative imaging features may therefore serve as potential biomarkers for defining subtypes of GBM and potentially other cancers.
	MR Quantitative volume measurements: contrast enhancing(CE), necrosis(NE), tumor volume(TV), tumor bulk(TB), edema(ED)	Grossman[65]	2016	141	IV	To link our pathway-imaging results to clinical patient outcome, we tested prognostic value of volumetric features for overall survival (OS). Four features (NE, CE, TB, and TV) significantly predicted, but prognostic performances as measured by the concordance index [20] were only moderate. GBM volumetric features extracted from MRI are significantly enriched for information about the biological …
	Multiparametric: MR Tumor volume, patients age and Karnofsky Perfomance Status	Zinn[63]	2012	64	IV	Despite the strong evidence across discovery and validation sets, prospective validation of the joint VAK classification (tumor Volume, patient Age, Karnovsky status) clinical/molecular classification is needed to confirm the potential therapeutic significance. However, the VAK classification with its implication of VAK-specific molecular regulatory networks, can serve as a very robust prognostic…
	Multiparametric: MR perfusion imaging, genomic and clinical parameters	Jain[64]	2014	45	IV	Assessment of the imaging phenotype of non-enhancing region (NER) in GBM provides important prognostic information that could be complementary to clinical and genomic markers. In particular, the perfusion parameter rCBV NER is a unique prognostic marker that could help refine existing conventional prognostic models in patients with GBM.
	MRS metabolites N-Acetylaspartate, Creatine, Choline, Glutamine, Glutamate, Inositol	Heiland [209]	2015	20	IV	This study realises radiogenomic mapping of glioblastoma multiforme by proton MR spectroscopy and genome-wide expression profiling. Patients in the cluster with high nNAA have a longer progression-free interval than those with low nNAA. nCr and nGlx seem to distinguish between different expression subgroups of GBM as previously described by Verhaak et al. Low nCr tumours have an increased express…
Machine learning models for genomic classification	Multiparametric machine learning: MR anatomic and diffusion-, perfusion-, and susceptibility-weighted images	Kickingereder[170]	2016	152	IV	We found moderate univariate associations of increased nrCBV and nrCBF values in patients with EGFR amplification and CDKN2A loss, with a performance that, however, questions the ability of a single imaging parameter to help predict key molecular parameters . The integrative performance of all imaging parameters assessed with machine learning–based models showed that EGFR amplification status and…
	Multiparametric machine learning: MR anatomic and diffusion-, and perfusion-weighted images	Macyszyn[171]	2016	134	IV	Using MRIs at time of diagnosis, we applied machine learning algorithms to predict noninvasively, and with high accuracy, clinical and genomic variables of patients with brain cancer. Our findings therefore provide a robust mechanism for predicting survival among GB patients and for estimating molecular subtype.
Deciphering genetic underpinnings of perfusion imaging, finding biomarkers for angiogenic genomics	MR Perfusion cerebral blood volume (CBV) and permeability susceptibility (PS)	Jain[66]	2011	18	IV	Although our study is limited by small sample size, the data show that CBV and PS estimates in GBMs can correlate positively with proangiogenic genes and inversely with antiangiogenic genes.
	MR Perfusion relative cerebral blood volume rCBV	Rao[68]	2016	50	IV	Based on this analysis, we identified pathways associated with angiogenesis and tumor proliferation underlying this hemodynamic parameter in GBM. This study reveals the utility of integrating genomic data to dissect the molecular programs underlying the vascular phenotype of the tumor, which is assessed with perfusion imaging.
	MR Perfusion cerebral blood volume (CBV) and vessel size (VS)	Heiland[69]	2016	21	IV	Ten modules were highly correlated to CBV and VS. One module was exclusively associated to VS and highly correlated to hypoxia, another one exclusively to CBV showing strong enrichments in the Epithelial Growth Factor (EGF) pathway and Epithelial-to-Mesenchymal-Transition (EMT).
	MR Perfusion dynamic susceptibility contrast (DSC)	Barajas[67]	2010	12	IV	In conclusion, the present study has demonstrated that pro-angiogenesis genomic and cellular expression patterns of treatment naïve primary Glioblastoma influences morphological and physiological DSC perfusion MRI metrics suggesting that expression levels of therapeutically relevant genetic signatures can be quantified using MRI. These findings, if validated by future investigators, could provide…
Imaging feature model for IDH-status prediction	MR imaging cluster: large tumor, non-contrast enhancing, cysts and satellites	Carrillo[32]	2012	202	IV	Standard MR imaging features may be able to accurately predict IDH1 mutational status but are poorly predictive of MGMT promoter methylation.
	Quantitative features on MRI	Yu[33]	2016	140	II	Radiomics is a potentially useful approach for estimating IDH1 mutation status noninvasively using conventional T2-FLAIRMRI images. The estimation accuracy could potentially be improved by using multiple imaging modalities.
	Multiparametric machine learning: MR anatomic and diffusion-weighted images	Zhang[34]	2016	120	III,IV	Our model achieved accuracies of 86% in the training cohort and 89% in the validation cohort. Features with the highest predictive value included patient age as well as parametric intensity, texture, and shape features. Using a machine-learning algorithm, we achieved accurate prediction of IDH genotype in high-grade gliomas with preoperative clinical and MRI features.
	Multiparametric: MR diffusion- and perfusion-weighted images	Lee[35]	2016	52	III,IV	In conclusion, our results suggest that histogram analysis of ADC and nCBV maps based on the entire tumor volume can be a useful tool for distinguishing IDH1P and IDH1N. The cumulative ADC and nCBV histograms can predict that IDHP tumors have a more heterogeneous microenvironment, because of their stepwise tumorigenesis.
Imaging feature model for 1p/19q-status prediction	Quantitative imaging features (texture) on MRI	Brown[210]	2008	55	II	Quantitative MR texture of T2 sequences predicted codeletion of 1p and 19q with a sensitivity of 93% and a specificity of 96% using images that were similar overall, but acquired with variable scanning parameters.
Imaging feature model for EGFRvIII prediction	Multiparametric: MR anatomic and diffusion -weighted images	Arevalo-Perez[211]	2015	82	IV	We found that EGFRvIII-positive glioblastomas demonstrate greater vascular leakiness and perfusion than do EGFRvIII-negative glioblastomas. Quantitative evaluation of DCE–MR imaging may be useful as a noninvasive tool for correlating EGFRvIII expression and related tumor neoangiogenesis. This may have implications for monitoring response to EGFRvIII targeted therapies.
Imaging feature model for MGMT-status prediction	Multiparametric: MR volumetric, morphological, and locational images	Kanas[212]	2017	86	IV	The relationship between volumetric, morphological, and locational MRI variables with MGMT methylation status was analyzed for GBM patients, as a first step towards developing a noninvasive diagnostic technique that may be valuable when tissue-based sampling is inconclusive or not feasible. Although the achieved accuracies are not high enough for clinical utility, the results imply that preoperat…
Deciphering genetic underipinnings of multicentricity	Multicentricity fenotype on MRI	Kong[213]	2015	51	IV	Integrative radiogenomics analysis provides more in-depth knowledge about the genomic landscape of glioblastoma.
Deciphering genetic underpinnings of enhancement	MR Enhancement features	Pope[214]	2008	52	IV	Our results suggest that DNA microarrays may be used to identify changes in gene expression that correlate with specific MR imaging features, and which might affect patient survival. The pattern of enhancement may help distinguish secondary from primary GBM, and may be important in the future for predicting response to therapies tailored to specific GBM subtypes.
Deciphering genetic underpinnings of necrosis	MR Necrosis	Raza[215]	2014	20	IV	This study highlights the concept that end biological events, such as necrosis, are determined by the balance of pro- and counter-regulatory mechanisms.
Deciphering genetic underpinnings of diffusion-weighted imaging	MR Diffusion apparent diffusion coefficient ADC	Jajamovich[216]	2016	50	IV	In this study, we showed that there is a relationship between mean ADC values and the gene signature related to dendritic cell maturation suggesting the use of mean ADC to identify immunogenic tumors and the potential to be used in clinical trial design for immunotherapies.
Imaging biomarkers for capturing tumor heterogeneity	MR texture features, diffusion-, and perfusion-weighted images	Hu[7]	2017	13	IV	This exploratory study uses image-guided biopsies, multiparametric MRI, and texture analysis to establish spatially accurate correlations with regional genetic status for a focused set of common GBM drivers. The results here offer proof of concept that image-based biomarkers can facilitate the characterization of intratumoral genetic heterogeneity.
Radiogenomics for distinguishing pseudoprogression (PsP) from true tumor progression (TTP)	Morphological features from the tumor regions on the Contrast enhanced T1 Flair MR Imaging	Qian[217]	2016	38	IV	In summary, we introduced a longitudinal sparse regression model to construct the relationship between imaging features and gene expressions for selection of candidate genes, among which the potential biomarkers, i.e., IRF9 and XRCC1, were further identified for PsP and TTP. IRF9 and XRCC1 can be employed as a predictor to assist classifying the PsP and TTP since they were significantly different…
Associating miRNA with invasion traits	MR FLAIR Quantitative imaging features	Zinn[218]	2011	52	IV	MRI-FLAIR readily and noninvasively detected key cancer genomic components responsible for cellular migration and invasion in GBM. It further detected genes and microRNAs highly associated with mesenchymal transformation and invasion. As a discovery tool, MRI specifically identified POSTN and miR- 219, suggesting a regulatory network promoting mesenchymal transition and invasion in GBM.
Radiogenomics for mRNA and CNV	MR enhancement, SVZ involvement, invasion	Jamshidi[219]	2014	23	IV	Imaging features, including necrosis, contrast enhancement, and spatial localization of brain tumors, were found to have significant alterations in mRNA expression and gene dose levels in some of the genes implicated in the pathogenesis of GBM
