# Supplementary material for: Non-invasive tumor genotyping using radiogenomic biomarkers, a systematic review and oncology-wide pathway analysis
Source: Oncotarget. 2018 Apr 13;9(28):20134–55. doi: 10.18632/oncotarget.24893 (PMC5929452; doi:10.18632/oncotarget.24893)
Supplement: Supplementary file 7 [file oncotarget-09-20134-s007.xlsx]

## Sheet: S6 MGMT-status in glioblastoma
Supplementary Table 6 – Radiogenomic associations for MGMT-status in glioblastoma
					B tumour margin and shape			D necrosis/cysts/cavitations					F multifocality			H MR signal intensity/homogeneity					I CT attenuation features		J enhancement					K diffusion											L perfusion				N positron emission tomography features				O texture and quantitative based		P other/not specified
Genomic feature	Author	Year	Title	N	MR Tumour margin Tumour margin well poorly defined	MR Tumour margin ill defined		MR Cysts	MR Necrosis	MR Necrosis area percent	MR Necrosis area volume		MR Multifocality	MR Tumours with satellite lesions		MR Heterogeneity	MR homogeneity T2 signal	MR Intensity T2 FLAIR	MR Intensiy T2		CT Attenuation		MR CE contrast enhancement pattern ring nodular or mixed enhancement	MR CE contrast enhancement ring	MR CE contrast enhancement tumour	MR CE Contrast enhancement ring nodular mixed		MR ADC apparent diffusion coefficient 5th percentile values	MR ADC apparent diffusion coefficient mean	MR ADC apparent diffusion coefficient min	MR ADC apparent diffusion coefficient minimal	MR ADC apparent diffusion coefficient minimum	MR ADC apparent diffusion coefficient ratio ROI mean	MR Fractional anisotropy FA	MR Fractional anisotropy ratio FA	MR ADC apparent diffusion coefficient of the enhancing tumour proportion	MR ADCL Mean Low Aparent Diffusion Coeffeicient mean of the lowest distribution of apparent diffusion coefficient measure generated from the two mixture model histogram approach		MR CBVratio relative cerebral blood volume	MR TBF tumour blood flow mean absolute	MR TBF tumour blood flow relative		PET FET Focal decreasing time activity curves vs homogenous decreasing time activity curves	PET FET Homogenous decreasing time activity curves vs focal decreasing time activity curves	PET FET Homogenous increasing time activity curves vs homogenous decreasing time activity curves				MR Edema brain
MGMT methylation status	Rundle-Thiele	2015	Using the apparent diffusion coefficient to identifying MGMT promoter methylation status early in glioblastoma: Importance of analytical method	32																												0.0561					0.0246
	Ahn	2014	Prediction of methylguanine methyltransferase promoter methylation in glioblastoma using dynamic contrast-enhanced magnetic resonance and diffusion tensor imaging	43	0.092			0.1	0.23										1				0.3132052																										0.722
	Carillo	2012	Relationship between tumor enhancement, edema, IDH1 mutational status, MGMT promoter methylation, and survival in glioblastoma	202									0.023	0.012
	Drabycz	2009	An analysis of image texture, tumor location, and MGMT promoter methylation in glioblastoma using magnetic resonance imaging	72 location; 59 texture				0.1									0.8						0.0062424
	Ellingson	2011	Anatomic localization of O6-methylguanine DNA methyltransferase (MGMT) promoter methylated and unmethylated tumors: a radiographic study in 358 de novo human glioblastomas	358														0.0092							0.1381
	Ellingson	2013	Probabilistic radiographic atlas of glioblastoma phenotypes	507																					0.004
	Moon	2011	Imaging parameters of high grade gliomas in relation to the MGMT promoter methylation status: the CT, diffusion tensor imaging, and perfusion MR imaging	24		0.048		0.199								0.695					0.009			0.395					0.055				0.032	0.006	0.007				0.672
	Sunwoo	2013	Correlation of apparent diffusion coefficient values measured by diffusion MRI and MGMT promoter methylation semiquantitatively analyzed with MS-MLPA in patients with glioblastoma multiforme	26																								0.32								0.015
	Itakura	2015	Magnetic resonance image features identify glioblastoma phenotypic subtypes with distinct molecular pathway activities	265																																											0.216
	Romano	2013	Apparent diffusion coefficient obtained by magnetic resonance imaging as a prognostic marker in glioblastomas: correlation with MGMT promoter methylation status	47																											0.009
	Yamashita	2016	MR Imaging–Based Analysis of Glioblastoma Multiforme: Estimation of IDH1 Mutation Status	55						0.85	0.36																		0.92	0.57										0.96	0.62
	Eoli	2007	Methylation of O6-Methylguanine-DNA-Methyltransferase and Loss of Heterozygosity on 19q and/or17p Are Overlapping Features of Secondary Glioblastomas with Prolonged Survival	86					0.0019																	0.006
[truncated: 1 more columns]
