# Supplementary material for: Non-invasive tumor genotyping using radiogenomic biomarkers, a systematic review and oncology-wide pathway analysis
Source: Oncotarget. 2018 Apr 13;9(28):20134–55. doi: 10.18632/oncotarget.24893 (PMC5929452; doi:10.18632/oncotarget.24893)
Supplement: Supplementary file 8 [file oncotarget-09-20134-s008.xlsx]

## Sheet: S7 EGFR-status in glioma
Supplementary Table 7 - Radiogenomic associations for EGFR-status in diffuse glioma
						A tumour size and volume			B tumour margin and shape				C location/infiltration			D necrosis/cysts/cavitations						F multifocality		H MR signal intensity/homogeneity						J enhancement					K diffusion							L perfusion
Genomic feature	Glioma grade	Author	Year	Title	N	MR Tumour volume voxel intensity based	MR Tumour volume total		MR T1 Border sharpness coefficients	MR T2 Border sharpness coefficients	MR Tumour margin Tumour margin well poorly defined		MR Tumour location right parietal lobe and left insula	MR Tumour location posterior portion of the right parietal lobe		MR Cysts and or necrosis	MR Necrosis	MR Necrosis/contrast enhancement	MR Necrosis and contrast anhancement tumour bulk	MR Necrosis and contrast anhancement tumour bulk/total tumour volume		MR Multifocality		MR Intensity T1 postcontrast	MR Intensity T2 FLAIR	MR Intensity T2 FLAIR hyper	MR Intensity T2 isointense	MR Intensity T2 FLAIR hyper/total tumour volume		MR CE contrast enhancement	MR CE subependymal enhancement	MR CE contrast enhancement tumour	MR CE contrast enhancement/tumour bulk		MR ADC apparent diffusion coefficient in ROI of lesion	MR ADC apparent diffusion coefficient max	MR ADC apparent diffusion coefficient mean	MR ADC apparent diffusion coefficient minimum	MR ADC apparent diffusion coefficient ratio ROI mean	MR Diffusion restricted		MR CBVmean relative cerebral blood volume	MR PS permeability surface area product	MR rPH relative peak height	MR TBV relative tumour blood volume	MR TBV mean tumour blood volume	MR TBF mean tumour blood flow	MR TBF relative tumour blood flow	MR rVP mean relative plasma volume quantitative
EGFR amplification	Grade IV (glioblastoma)	Ellingson	2013	Probabilistic radiographic atlas of glioblastoma phenotypes	507																			0.049	0.032
		Gupta	2014	Pretreatment Dynamic Susceptibility Contrast MRI Perfusion in Glioblastoma: Prediction of EGFR Gene Amplification	106																																					0.01	0.03	0.3
		Gutman	2013	MR imaging predictors of molecular profile and survival: multi-institutional study of the TCGA glioblastoma data set	75												0.07															0.06
		Wang	2014	Identifying radiographic specificity for phosphatase and tensin homolog and epidermal growth factor receptor changes: a quantitative analysis of glioblastomas	140	0.412							0.049
		Young	2013	Potential role of preoperative conventional MRI including diffusion measurements in assessing epidermal growth factor receptor gene amplification status in patients with glioblastoma	147						0.23					0.12						0.52					0.38				0.58				0.0003	0.005	0.0007	0.01	0.003	0.04
		Itakura	2015	Magnetic resonance image features identify glioblastoma phenotypic subtypes with distinct molecular pathway activities	265
		Aghi	2005	Magnetic Resonance Imaging Characteristics Predict Epidermal Growth Factor ReceptorAmplification Status in Glioblastoma	75
		Hu	2017	Radiogenomics to characterize regional genetic heterogeneity in glioblastoma	13
EGFR amplification vs TP53 mutation and WT		Aghi	2005	Magnetic Resonance Imaging Characteristics Predict Epidermal Growth Factor ReceptorAmplification Status in Glioblastoma	75					<0.0001
EGFR amplification vs TP53 mutation vs WT		Aghi	2005	Magnetic Resonance Imaging Characteristics Predict Epidermal Growth Factor ReceptorAmplification Status in Glioblastoma	75				0.051
		Barajas	2015	Pro-angiogenic cellular and genomic expression patterns within glioblastoma influences dynamic susceptibility weighted perfusion MRI	10																									0.66
EGFR mutation		Gutman	2013	MR imaging predictors of molecular profile and survival: multi-institutional study of the TCGA glioblastoma data set	75												0.71															0.59
		Jain	2014	Outcome prediction in patients with glioblastoma by using imaging, clinical, and genomic biomarkers: focus on the nonenhancing component of the tumor	45																																					0.4026
		Gutman	2015	Somatic mutations associated with MRI-derived volumetric features in glioblastoma	76		0.445										0.429	0.001	0.631	0.488						0.499		0.488		0.971			0.001
EGFRvIII mutation		Ellingson	2013	Probabilistic radiographic atlas of glioblastoma phenotypes	507																			0.51	0.51
		Gupta	2014	Pretreatment Dynamic Susceptibility Contrast MRI Perfusion in Glioblastoma: Prediction of EGFR Gene Amplification	106																																					0.19		0.03
		Tykocinski	2012	Use of magnetic perfusion-weighted imaging to determine epidermal growth factor receptor variant III expression in glioblastoma	132																																									0
		Arevalo-Perez	2015	T1-weighted dynamic contrast-enhanced MRI as a noninvasive biomarker of epidermal growth factor receptor vIII status.	82																																												0.0009
EGFR expression	Grade II, III, oligodendroglioma	Kapoor	2009	Magnetic resonance perfusion-weighted imaging defines angiogenic subtypes of oligodendroglioma according to 1p19q and EGFR status	30																																								0.033
	Grade III, IV	Yoo	2013	Tumor blood flow from arterial spin labeling perfusion MRI: a key parameter in distinguishing high-grade gliomas from primary cerebral lymphomas, and in predicting genetic biomarkers in high-grade gliomas	29																																										0.007	0.015
[truncated: 10 more columns]
