# Supplementary material for: Non-invasive tumor genotyping using radiogenomic biomarkers, a systematic review and oncology-wide pathway analysis
Source: Oncotarget. 2018 Apr 13;9(28):20134–55. doi: 10.18632/oncotarget.24893 (PMC5929452; doi:10.18632/oncotarget.24893)
Supplement: Supplementary file 9 [file oncotarget-09-20134-s009.xlsx]

## Sheet: S8 EGFR and ALK NSCLC
Supplementary Table 8 - Overview of radiogenomics for EGFR mutations and ALK rearrangements in non-small cell lung cancer, p-values for associations
EGFR mutations and ALK rearrangements	author	diagnosis	year	N	CT tumor size and volume	CT tumor margin	CT Location / infiltration features	CT necrosis / cysts / cavitations	CT calcifications	Metastasis features	CT attenuation and homogenneity	CT attenuation / Ground Glass Opacity features a	CT enhancement	PET features a	CT texture based	not classifiable
						and shape										(number of relations)
EGFR mutation	Aoki[89]	LA	2012	25								0.7
	Caicedo[77]	NSCLC	2014	102										0.01-0.901
														(3/6 sign) ▼
	Cho[72]	NSCLC	2016	61										0.005
														0.014
														0.005 ▼
	Chung[90]	LA	2009	24								0.516
	Chung[81]	LA	2014	106										0.6-0.98 (0/4 sign)
	Dai[220]	NSCLC	2016	204	0.005	0.016-0.527	0.816	0.166
					0.058	(2/4 sign)
	Gevaert[87]	NSCLC	2017	186			<0.0001				<0.0001	<0.0001 b
	Guan[73]	NSCLC	2016	401	<0.001									<0.001
					0.002									0.028▼
	Glynn[91]	LA	2010	64								0.44
	Hong[83]	LA	2016	250	0.156	0.328						0.005	0.102	0.25
						0.128						0.026	0.279	0.064
												0.008	0.304	0.784
	Hsu[84]	LA	2011	162								0.035
	Hsu[92]	LA	2014	149	0.01	0.84			0.03			0.88				1
						0.04
	Huang[79]	LA	2009	77										0.008▲
	Kim[80]	NSCLC	2016	198	0.0288	0.0566			1		0.021	0.1611	0.0003	0.2625		2
						0.2896					0.0428	0.1206
						0.0814					0.0051	0.0083
	Ko[78]	LA	2014	132	0.023	0.026	0.201	0.506			0.815	0.136		0.002▲		2
							0.186					0.973
	Kobayashi[221]	LA	2014	96	0.09
	Lee[222]	LA	2013	153	0.466	0.068		0.568
						0.764
						0.733
	Lee[76]	NSCLC/LA	2015	206	0.003-0.035									0.003-0.96
					(4/4 sign)									(5/10 sign) ▼
	Lee[75]	LA	2015	71										<0.001-0.311
														(8/9 sign) ▼
	Mak[70]	NSCLC	2011	100								0.56		0.025-0.69		1
														(3/11 sign)
														▼
	Na[71]	NSCLC	2009	100										OR1.3
														0.001
														0.003
														0.003▼
	Qian[74]	LA	2016	97	0.334		0.199							0.018
	Rizzo[93]	NSCLC	2015	285	OR0.81	0.91	0.59	0.23	0.61	0.64	0.96	0.42				9
					0.17	0.4	0.56	0.56
							0.63
	Sabri[86]	NSLC	2016	119	OR1.03	OR2.25						OR2.668 b				2
	Shin[223]	LA	2014	314				0.23		0.001-0.44						1
										(4/5 sign)
	Sugano[88]	LA	2011	136	0.1	0.06						0.04 ß
												0.07
	Yang[85]	NSCLC	2015	788	0.001-0.0015							0.013-0.149
					(4/4 sign)							(2/4 sign) ▼
	Yano[94]	LA	2006	80		0.85						0.12				2
						0.85
	Zhou[95]	LA	2015	346	0.99	0.576		1				0.675				5
						0.407
EGFR mutation exon 19	Ozkan[103]	LA	2015	66											0,0003-
															>0.5
															(3/5 sign)
	Takano[224]	BM	2015	200						0.02
										0.086
										0.08
	Yang[85]	NSCLC	2015	788	0.045-0.131							0. 043-0.102
					(1/4 sign)							2/4 sign ▼
EGFR mutation exon 21	Ozkan[103]	LA	2015	66											<0.0001
															>0.5
															(3/5 sign)
	Takano[224]	BM	2015	200						<0.001
	Yang[85]	NSCLC	2015	788	<0.001-0.003							0.007-0.297
					(4/4 sign)							(2/4 sign) ▼
EGFR mutation	Ozkan[103]	LA	2015	66											0.0195-0.8547 (1/5 sign)
exon 19 vs. exon 21	Takano[224]	BM	2015	200						0.0032
EGFR mutation	Sekine[225]	NSCLC	2012	57	0.001
exon 19 vs exon 21 vs. WT					0.0003
					<0.0001
EGFR mutation vs. ROS1 rearrangement	Plodkowski[226]	LA	2015	73	0.52	0.96	0.04	0.12		0.21	0.99	0.99				2
							0.99
EGFR mutation vs. RET rearrangement					0.55	0.61	0.11	0.45		0.16	0.28	0.99				2
							0.12
EGFR amplification	Lee[222]	LA	2013	153		0.012		0.374								2
(gene amplification)						0.47
						0.216
	Park[227]	LA	2008	132	0.006			1				0.023		0.0005-0.01 (5/5 sign)
					0.11
ALK rearrangement vs. EGFR mutation	Halpenny[228]	LA	2014	127		0.72	0.765	0.129				0.318				4
												0.113
												0.513
	Kim[80]	NSCLC	2016	198	0.81	0.4956		1	1		0.0331	0.0047-0.0128	0.0006	1		2
						0.117					0.0764	(4/4 sign)
						0.0011
	Park[229]		2016	265	0.06		0.001					<0.01
												0.217
	Rizzo[93]	NSCLC	2015	285	0.64	0.27	0.79	0.26	0.8	0.72	0.13	0.18				8
						0.18	0.6	0.83
							0.73
	Wang[230]	LA	2016	107	<0.0001-0.121	0.764	0.069		0.601		0.203	0.001
					(2/4 sign)						0.297
	Yamamoto[231]	NSCLC	2014	172												4
	Zhou[95]	LA	2015	346	0.204	0.003		0.054				<0.001				5
						0.027
ALK rearrangement	Kim[80]	NSCLC	2016	198	0.27	0.0044			1		0.8629	0.106-.456	0.6354	0.4435		2
						0.0314					0.781	(0/4 sign)
						0.5803
	Zhou[95]	LA	2015	346	0.36	0.028						0.001				5
						0.009
	Fukui[96]	LA	2012	720								0.0004				1
	Yang[85]	NSCLC	2015	788	0.173							0.173-.748
												(0/4 sign)
ALK rearrangement vs. ROS1/RET fusion	Yoon[105]	LA	2015	537	0.507		0.017			0.566	0.407			0.005	0.005-0.988 (5/47 sign)	2
					0.099		0.412
					0.349
EGFR, KRAS, ALK and HER2 mutation vs. no mutation	Kobayashi[221]	LA	2014	96	0.49						0.49
a correlation with lower (▼), or higher values (▲); b = any GGO vs. no GGO
