# Supplementary material for: Non-invasive tumor genotyping using radiogenomic biomarkers, a systematic review and oncology-wide pathway analysis
Source: Oncotarget. 2018 Apr 13;9(28):20134–55. doi: 10.18632/oncotarget.24893 (PMC5929452; doi:10.18632/oncotarget.24893)
Supplement: Supplementary file 10 [file oncotarget-09-20134-s010.xlsx]

## Sheet: S9 KRAS-status in NSCLC
Supplementary Table 9 - Radiogenomic associations for KRAS-status in NSCLC
					A tumour size and volume						B tumour margin and shape				C location/infiltration					D necrosis/cysts/cavitations			E calcifications		G metastasis		I CT attenuation features																N positron emission tomography features
Genomic feature	Author	Year	Title	N	CT Tumour size	CT Tumour size diameter	CT Tumour Size more than 3cm	CT Tumour size in adenocarcinoma subgroup	CT Tumour size		CT Shape complex round oval	CT Tumour margin spiculated	CT Tumour margin smooth lobulated spiculated irregular		CT Location central pericentral	CT Location pulmonary lobe	CT Pleural contact	CT Invasion extranodal		CT Cavitation	CT Necrosis						CT Attenuation solid	CT Density solid vs subsolid	CT GGO ground glass opacity	CT GGO ground glass opacity any GGO vs no GGO	CT GGO ground glass opacity pure GGO vs partly solid	CT Solid appearance	CT Tumour size	CT Tumour volume	CT GGO ground glass opacity any GGO vs no GGO	CT Attenuation partly solid	CT GGO ground glass opacity solid volume	CT GGO ground glass opacity percentage	CT GGO ground glass opacity male	CT GGO ground glass opacity female	CT GGO ground glass opacity ratio		PET FDG SUV max	PET FDG SUV max in adenocarcinoma subgroup	PET FDG SUV max high cutoff 11,7 in adenocarcinoma subgroup	PET FDG SUV continuous in adenocarcinoma subgroup	PET FDG SUV max high cutoff 11,7	PET FDG SUV continuous	PET FDG SUV peak high
EGFR mutation vs KRAS mutation	Park	2016	Imaging characteristics of driver mutations in EGFR, KRAS, and ALK among treatment-naïve patients with advanced lung adenocarcinoma	265			0.813											0.685							0.007		0.353								0.101	0.286
EGFR, KRAS, ALK and HER2 mutation vs no mutation	Kobayashi	2014	Genetic features of pulmonary adenocarcinoma presenting with ground-glass nodules: the differences between nodules with and without growth	96		0.49																					0.49
KRAS mutation	Aoki	2012	Adenocarcinomas with predominant ground-glass opacity: correlation of morphology and molecular biomarkers	25																											1
	Rizzo	2015	CT Radiogenomic Characterization of EGFR, K-RAS, and ALK Mutations in Non-Small Cell Lung Cancer	285		0.4					0.13		0.13		0.89	0.77	0.46			0.05	0.09		0.92		0.26			0.21		0.51
	Glynn	2010	Are there imaging characteristics associated with epidermal growth factor receptor and KRAS mutations in patients with adenocarcinoma of the lung with bronchioloalveolar features?	64																										0.77		0.75
	Weiss	2014	Noninvasive image texture analysis differentiates K-ras mutation from pan-wildtype NSCLC and is prognostic	48
	Sugano	2011	Correlation between computed tomography findings and epidermal growth factor receptor and Kras gene mutations in patients with pulmonary adenocarcinoma	136	0.003							0.34																	0.27										0.17	0.69	0.13
	Yang	2015	EGFR L858R mutation is associated with lung adenocarcinoma patients with dominant ground-glass opacity	788																													0.726	0.872	0.052		0.375	0.923
	Lee	2015	FDG uptake in non-small cell lung cancer is not an independent predictor of EGFR or KRAS mutation status: a retrospective analysis of 206 patients.	206				0.83	0.833																																		0.304	0.162	0.872	0.138	0.327	0.458
KRAS mutation vs ALK rearrangement	Park	2016	Imaging characteristics of driver mutations in EGFR, KRAS, and ALK among treatment-naïve patients with advanced lung adenocarcinoma	265			0.224											0.049							0.418		0.181								0.392	1
KRAS mutation vs EGFR mutation	Caicedo	2014	Role of [18F]FDG PET in prediction of KRAS and EGFR mutation status in patients with advanced non-small-cell lung cancer	102																																													0.0009
EGFR mutation vs WT/KRAS	Caicedo	2014	Role of [18F]FDG PET in prediction of KRAS and EGFR mutation status in patients with advanced non-small-cell lung cancer	102																																													0.01
[truncated: 14 more columns]
