# Supplementary material for: Non-invasive tumor genotyping using radiogenomic biomarkers, a systematic review and oncology-wide pathway analysis
Source: Oncotarget. 2018 Apr 13;9(28):20134–55. doi: 10.18632/oncotarget.24893 (PMC5929452; doi:10.18632/oncotarget.24893)
Supplement: Supplementary file 11 [file oncotarget-09-20134-s011.xlsx]

## Sheet: S10Patterns in RG oncology-wide
Supplementary Table 10 - Significant radiogenomic relations repeatedly found in different types of cancer
	Enhancement	Perfusion	FDG-PET
EGFR-mutation	NSCLC: CT contrast enhancement (p=0.0003)78
	GBM: MR contrast enhancement/tumor bulk (p=0.001)237
EGFR-expression		Glioma: MR perfusion: Tumour blood flow (p=0.01-0.015)53
		Head Neck: CT Perfusion capillary permeability in pretreatment group (p=0.04)155
VEGF-expression	GBM: MR contrast enhancement (p=0.01)156
	Oral cavity SCC: CT contrast enhancement of primary tumor (p=0.018-0.025)154
TP53 -mutation			CRC: FDG-PET SUVmax (p=0.04)127
			Pancreas cancer: FDG-PET Total lesion glycolysis (p=0.001)129
MYCN-amplification			Neuroblastoma: FDG-PET uptake (p=0.0067)234
			Breast cancer FDG-PET uptake (p< 0.005) )104
